# Supplementary material for: WNK1 kinase and the termination factor PCF11 connect nuclear mRNA export with transcription
Source: Genes Dev. 2017 Nov 1;31(21):2175–85. doi: 10.1101/gad.303677.117 (PMC5749165; doi:10.1101/gad.303677.117)
Supplement: Supplemental Material [file supp_gad.303677.117_Supplemental_Table_3.xlsx]

## Sheet: GST-CID_MS.v3
Peptide matches against custom GST-PCF11-CID protein
protein score: 4426
protein mass: 40708
Search parameters
Enzyme:
Trypsin: cuts C-term side of KR unless next residue is P.
Fixed modifications:			Carbamidomethyl (C)
Variable modifications:			Oxidation (M), Phospho (ST), Phospho (Y)
Protein sequence coverage: 89%
Matched peptides shown in red. hPCF11-CID-derived residues are underlined.
1	MSPILGYWKI	KGLVQPTRLL	LEYLEEKYEE	HLYERDEGDK	WRNKKFELGL
51	EFPNLPYYID	GDVKLTQSMA	IIRYIADKHN	MLGGCPKERA	EISMLEGAVL
101	DIRYGVSRIA	YSKDFETLKV	DFLSKLPEML	KMFEDRLCHK	TYLNGDHVTH
151	PDFMLYDALD	VVLYMDPMCL	DAFPKLVCFK	KRIEAIPQID	KYLKSSKYIA
201	WPLQGWQATF	GGGDHPPKSD	LVPRGSPEFD	YQSSLEDLTF	NSKPHINMLT
251	ILAEDNLPFA	KEIVSLIEAQ	TAKAPSSEKL	PVMYLMDSIV	KNVGREYLTA
301	FTKNLVATFI	CVFEKVDENT	RKSLFKLRST	WDEIFPLKKL	YASSGRIVTD
hPCF11-CID phosphorylation is highlighted in yellow
GST phosphorylation is highlighted in green
pep_query	pep_rank	pep_isbold	pep_isunique	pep_exp_mz	pep_exp_mr	pep_exp_z	pep_calc_mr	pep_delta	pep_start	pep_end	pep_miss	pep_score	pep_expect	pep_res_before	pep_seq	pep_res_after	pep_var_mod	pep_var_mod_pos
136	1	1	1	333.685	665.356	2	665.357	-0.0005	176	180	0	25.85	0.024	K	LVCFK	K
138	1	1	1	333.686	665.357	2	665.357	0.0001	176	180	0	21.61	0.028	K	LVCFK	K
139	1	1	1	333.687	665.359	2	665.357	0.0017	176	180	0	24.4	0.017	K	LVCFK	K
202	1	1	1	343.69	685.365	2	685.376	-0.0104	219	224	0	55.72	3e-05	K	SDLVPR	G
205	1	1	1	343.695	685.376	2	685.376	0.0002	219	224	0	51.18	8.6e-05	K	SDLVPR	G
206	1	1	1	343.695	685.376	2	685.376	0.0005	219	224	0	43.37	0.00052	K	SDLVPR	G
208	1	1	1	343.696	685.377	2	685.376	0.0008	219	224	0	15.4	0.22	K	SDLVPR	G
209	1	1	1	343.696	685.377	2	685.376	0.0011	219	224	0	47.21	0.00022	K	SDLVPR	G
268	1	1	1	349.152	696.289	2	696.29	-0.001	132	136	0	29.7	0.012	K	MFEDR	L
315	1	1	1	354.7	707.385	2	707.385	0	120	125	0	30.06	0.0027	K	VDFLSK	L
316	1	1	1	354.7	707.386	2	707.385	0.0004	120	125	0	38.95	0.00074	K	VDFLSK	L
328	1	1	1	357.149	712.284	2	712.285	-0.0007	132	136	0	15.57	0.41	K	MFEDR	L	Oxidation (M)	0.10000.0
329	1	1	1	357.15	712.285	2	712.285	0	132	136	0	22.86	0.12	K	MFEDR	L	Oxidation (M)	0.10000.0
406	1	1	1	365.713	729.411	2	729.409	0.0012	126	131	0	27	0.059	K	LPEMLK	M
497	1	1	1	373.711	745.407	2	745.404	0.0021	126	131	0	10.35	0.11	K	LPEMLK	M	Oxidation (M)	0.000100.0
512	1	1	1	376.695	751.375	2	751.375	-0.0001	114	119	0	27.6	0.016	K	DFETLK	V
517	1	1	1	377.197	752.38	2	752.382	-0.002	340	346	0	22.6	0.048	K	LYASSGR	I
519	1	1	1	377.198	752.381	2	752.382	-0.0011	340	346	0	43.67	0.0011	K	LYASSGR	I
521	1	1	1	377.198	752.381	2	752.382	-0.001	340	346	0	22.81	0.059	K	LYASSGR	I
522	1	1	1	377.198	752.381	2	752.382	-0.0004	340	346	0	19.33	0.12	K	LYASSGR	I
524	1	1	1	377.199	752.382	2	752.382	0.0007	340	346	0	28.1	0.033	K	LYASSGR	I
602	1	1	0	382.245	762.476	2	762.475	0.0003	323	328	1	25.69	0.023	K	SLFKLR	S
650	1	1	1	385.729	769.444	2	769.445	-0.0007	12	18	0	20.42	0.051	K	GLVQPTR	L
651	1	1	1	385.729	769.444	2	769.445	-0.0006	12	18	0	22.78	0.053	K	GLVQPTR	L
655	1	1	1	385.73	769.445	2	769.445	0.0003	12	18	0	20.23	0.081	K	GLVQPTR	L
658	1	1	1	385.73	769.446	2	769.445	0.0011	12	18	0	25.12	0.031	K	GLVQPTR	L
909	1	1	1	397.733	793.452	2	793.452	-0.0003	176	181	1	15.68	0.087	K	LVCFKK	R
1583	1	1	0	431.225	860.436	2	860.435	0.0005	316	322	1	38.46	0.00095	K	VDENTRK	S
2010	1	1	1	453.209	904.404	2	904.404	0.0003	36	42	1	12.21	0.34	R	DEGDKWR	N
2637	1	1	1	482.269	962.524	2	962.523	0.0012	2	9	0	26.33	0.0034	M	SPILGYWK	I
2638	1	1	1	482.269	962.524	2	962.523	0.0016	2	9	0	47.48	7.1e-05	M	SPILGYWK	I
2717	1	1	0	486.754	971.494	2	971.496	-0.0023	296	303	0	29.42	0.0017	R	EYLTAFTK	N
2719	1	1	0	486.755	971.496	2	971.496	0	296	303	0	12.44	0.068	R	EYLTAFTK	N
2720	1	1	0	486.755	971.496	2	971.496	0	296	303	0	41.11	0.00014	R	EYLTAFTK	N
2721	1	1	0	486.756	971.497	2	971.496	0.0003	296	303	0	41.43	0.00013	R	EYLTAFTK	N
2722	1	1	0	486.756	971.497	2	971.496	0.0006	296	303	0	18.92	0.017	R	EYLTAFTK	N
2727	1	1	0	486.76	971.505	2	971.496	0.0091	296	303	0	45.59	0.00022	R	EYLTAFTK	N
3174	1	1	1	337.882	1010.62	3	1010.62	-0.0005	10	18	1	11.14	0.37	K	IKGLVQPTR	L
3176	1	1	1	506.319	1010.62	2	1010.62	-0.0003	10	18	1	26.11	0.012	K	IKGLVQPTR	L
3178	1	1	1	337.882	1010.62	3	1010.62	0.0001	10	18	1	15.78	0.13	K	IKGLVQPTR	L
3179	1	1	1	506.319	1010.62	2	1010.62	0.0003	10	18	1	15.91	0.12	K	IKGLVQPTR	L
3180	1	1	1	506.319	1010.62	2	1010.62	0.0004	10	18	1	30.8	0.004	K	IKGLVQPTR	L
3355	1	1	1	513.795	1025.58	2	1025.58	0.0001	183	191	0	24.17	0.006	R	IEAIPQIDK	Y
3356	1	1	1	513.796	1025.58	2	1025.58	0.0022	183	191	0	24.99	0.019	R	IEAIPQIDK	Y
3358	1	1	1	513.798	1025.58	2	1025.58	0.0047	183	191	0	21.73	0.0092	R	IEAIPQIDK	Y
3392	1	1	1	515.234	1028.45	2	1028.45	-0.0007	79	87	0	26.07	0.0036	K	HNMLGGCPK	E	Oxidation (M)	0.001000000.0
3441	1	1	1	516.797	1031.58	2	1031.58	-0.0005	65	73	0	60.38	2.1e-05	K	LTQSMAIIR	Y
3442	1	1	1	516.798	1031.58	2	1031.58	0.0028	65	73	0	53.58	8.6e-05	K	LTQSMAIIR	Y
3653	1	1	1	524.794	1047.57	2	1047.57	-0.002	65	73	0	14.38	0.045	K	LTQSMAIIR	Y	Oxidation (M)	0.000010000.0
3655	1	1	1	524.794	1047.57	2	1047.57	-0.0006	65	73	0	10.47	0.1	K	LTQSMAIIR	Y	Oxidation (M)	0.000010000.0
3656	1	1	1	524.794	1047.57	2	1047.57	-0.0004	65	73	0	66.81	1.8e-06	K	LTQSMAIIR	Y	Oxidation (M)	0.000010000.0
3658	1	1	1	524.795	1047.57	2	1047.57	0.0003	65	73	0	62.87	1.3e-06	K	LTQSMAIIR	Y	Oxidation (M)	0.000010000.0
3659	1	1	1	524.795	1047.57	2	1047.57	0.0003	65	73	0	14.15	0.047	K	LTQSMAIIR	Y	Oxidation (M)	0.000010000.0
3660	1	1	1	524.795	1047.58	2	1047.57	0.0003	65	73	0	30.87	0.0016	K	LTQSMAIIR	Y	Oxidation (M)	0.000010000.0
3661	1	1	1	524.795	1047.58	2	1047.57	0.0005	65	73	0	57.61	7.5e-06	K	LTQSMAIIR	Y	Oxidation (M)	0.000010000.0
3662	1	1	1	524.795	1047.58	2	1047.57	0.0005	65	73	0	64.44	1.8e-06	K	LTQSMAIIR	Y	Oxidation (M)	0.000010000.0
3663	1	1	1	524.795	1047.58	2	1047.57	0.0005	65	73	0	47.77	3.3e-05	K	LTQSMAIIR	Y	Oxidation (M)	0.000010000.0
3664	1	1	1	524.795	1047.58	2	1047.57	0.0006	65	73	0	48.96	4.9e-05	K	LTQSMAIIR	Y	Oxidation (M)	0.000010000.0
3665	1	1	1	524.795	1047.58	2	1047.57	0.0006	65	73	0	54.19	1.5e-05	K	LTQSMAIIR	Y	Oxidation (M)	0.000010000.0
3666	1	1	1	524.795	1047.58	2	1047.57	0.0007	65	73	0	30.49	0.0014	K	LTQSMAIIR	Y	Oxidation (M)	0.000010000.0
3667	1	1	1	524.795	1047.58	2	1047.57	0.0008	65	73	0	42.88	0.00014	K	LTQSMAIIR	Y	Oxidation (M)	0.000010000.0
3669	1	1	1	524.795	1047.58	2	1047.57	0.0009	65	73	0	29.26	0.002	K	LTQSMAIIR	Y	Oxidation (M)	0.000010000.0
3671	1	1	1	524.795	1047.58	2	1047.57	0.0012	65	73	0	47.78	3.3e-05	K	LTQSMAIIR	Y	Oxidation (M)	0.000010000.0
3672	1	1	1	524.795	1047.58	2	1047.57	0.0013	65	73	0	25.37	0.0042	K	LTQSMAIIR	Y	Oxidation (M)	0.000010000.0
3673	1	1	1	524.795	1047.58	2	1047.57	0.0014	65	73	0	18.73	0.018	K	LTQSMAIIR	Y	Oxidation (M)	0.000010000.0
3674	1	1	1	524.796	1047.58	2	1047.57	0.0025	65	73	0	17.7	0.022	K	LTQSMAIIR	Y	Oxidation (M)	0.000010000.0
3675	1	1	1	524.796	1047.58	2	1047.57	0.0025	65	73	0	55.17	7.6e-06	K	LTQSMAIIR	Y	Oxidation (M)	0.000010000.0
3676	1	1	1	524.796	1047.58	2	1047.57	0.0034	65	73	0	52.3	2.3e-05	K	LTQSMAIIR	Y	Oxidation (M)	0.000010000.0
4372	1	1	1	547.789	1093.56	2	1093.56	0.0006	1	9	0	34.01	0.0018	-	MSPILGYWK	I
4373	1	1	1	547.79	1093.56	2	1093.56	0.0016	1	9	0	31.39	0.0028	-	MSPILGYWK	I
4570	1	1	1	555.786	1109.56	2	1109.56	-0.0011	1	9	0	52.7	2.8e-05	-	MSPILGYWK	I	Oxidation (M)	0.100000000.0
4572	1	1	1	555.786	1109.56	2	1109.56	0.0001	1	9	0	10.89	0.2	-	MSPILGYWK	I	Oxidation (M)	0.100000000.0
4573	1	1	1	555.787	1109.56	2	1109.56	0.0006	1	9	0	24.73	0.0048	-	MSPILGYWK	I	Oxidation (M)	0.100000000.0
4575	1	1	1	555.787	1109.56	2	1109.56	0.0007	1	9	0	36.68	0.0012	-	MSPILGYWK	I	Oxidation (M)	0.100000000.0
4576	1	1	1	555.787	1109.56	2	1109.56	0.0008	1	9	0	10.12	0.15	-	MSPILGYWK	I	Oxidation (M)	0.100000000.0
4577	1	1	1	555.787	1109.56	2	1109.56	0.0008	1	9	0	25.92	0.0037	-	MSPILGYWK	I	Oxidation (M)	0.100000000.0
4578	1	1	1	555.787	1109.56	2	1109.56	0.0011	1	9	0	16.84	0.11	-	MSPILGYWK	I	Oxidation (M)	0.100000000.0
4579	1	1	1	555.787	1109.56	2	1109.56	0.0015	1	9	0	28.35	0.0022	-	MSPILGYWK	I	Oxidation (M)	0.100000000.0
4580	1	1	1	555.787	1109.56	2	1109.56	0.0023	1	9	0	36.22	0.0004	-	MSPILGYWK	I	Oxidation (M)	0.100000000.0
4581	1	1	1	555.788	1109.56	2	1109.56	0.0024	1	9	0	40.63	0.00015	-	MSPILGYWK	I	Oxidation (M)	0.100000000.0
4967	1	1	1	569.762	1137.51	2	1137.51	0.0005	28	35	0	39.64	0.00019	K	YEEHLYER	D
5120	1	1	1	575.326	1148.64	2	1148.63	0.004	19	27	0	12.4	0.069	R	LLLEYLEEK	Y
5572	1	1	1	591.846	1181.68	2	1181.68	-0.0003	182	191	1	11.7	0.08	K	RIEAIPQIDK	Y
5573	1	1	1	591.846	1181.68	2	1181.68	-0.0002	182	191	1	23.36	0.036	K	RIEAIPQIDK	Y
5574	1	1	1	591.846	1181.68	2	1181.68	0.0001	182	191	1	12.98	0.11	K	RIEAIPQIDK	Y
5575	1	1	1	394.9	1181.68	3	1181.68	0.0003	182	191	1	22.33	0.008	K	RIEAIPQIDK	Y
5577	1	1	1	591.847	1181.68	2	1181.68	0.0033	182	191	1	35.68	0.0015	K	RIEAIPQIDK	Y
5578	1	1	1	591.85	1181.69	2	1181.68	0.0087	182	191	1	40.06	0.00043	K	RIEAIPQIDK	Y
5673	1	1	1	595.764	1189.51	2	1189.52	-0.0112	1	9	0	26.79	0.0031	-	MSPILGYWK	I	Oxidation (M); Phospho (ST)	0.120000000.0
6273	1	1	0	618.319	1234.62	2	1234.62	0.0003	329	338	0	70.18	2.6e-07	R	STWDEIFPLK	K
6275	1	1	0	618.32	1234.63	2	1234.62	0.0021	329	338	0	23.85	0.0058	R	STWDEIFPLK	K
6475	1	1	1	626.283	1250.55	2	1250.55	-0.002	132	140	1	19.15	0.016	K	MFEDRLCHK	T	Oxidation (M)	0.100000000.0
7186	1	1	0	651.365	1300.71	2	1300.72	-0.0094	262	273	0	10.09	0.11	K	EIVSLIEAQTAK	A
7188	1	1	0	651.367	1300.72	2	1300.72	-0.0041	262	273	0	38.58	0.00024	K	EIVSLIEAQTAK	A
7189	1	1	0	651.367	1300.72	2	1300.72	-0.0039	262	273	0	71.3	4.8e-07	K	EIVSLIEAQTAK	A
7190	1	1	0	651.368	1300.72	2	1300.72	-0.0015	262	273	0	58.88	3e-06	K	EIVSLIEAQTAK	A
7193	1	1	0	651.369	1300.72	2	1300.72	0.0001	262	273	0	16.8	0.027	K	EIVSLIEAQTAK	A
7194	1	1	0	651.369	1300.72	2	1300.72	0.0004	262	273	0	36.58	0.00037	K	EIVSLIEAQTAK	A
7195	1	1	0	651.369	1300.72	2	1300.72	0.0005	262	273	0	58.6	6.1e-06	K	EIVSLIEAQTAK	A
7196	1	1	0	651.37	1300.72	2	1300.72	0.0006	262	273	0	58.52	6.7e-06	K	EIVSLIEAQTAK	A
7197	1	1	0	651.37	1300.72	2	1300.72	0.0006	262	273	0	18.39	0.019	K	EIVSLIEAQTAK	A
7199	1	1	0	651.37	1300.73	2	1300.72	0.0013	262	273	0	52.1	1.3e-05	K	EIVSLIEAQTAK	A
7200	1	1	0	651.37	1300.73	2	1300.72	0.0013	262	273	0	58.69	6.3e-06	K	EIVSLIEAQTAK	A
7201	1	1	0	651.37	1300.73	2	1300.72	0.0013	262	273	0	22.95	0.007	K	EIVSLIEAQTAK	A
7202	1	1	0	651.37	1300.73	2	1300.72	0.0016	262	273	0	66.28	6.1e-07	K	EIVSLIEAQTAK	A
7203	1	1	0	651.37	1300.73	2	1300.72	0.0016	262	273	0	11.55	0.082	K	EIVSLIEAQTAK	A
7204	1	1	0	651.37	1300.73	2	1300.72	0.0016	262	273	0	50.32	1.9e-05	K	EIVSLIEAQTAK	A
7205	1	1	0	651.37	1300.73	2	1300.72	0.0025	262	273	0	48.36	4e-05	K	EIVSLIEAQTAK	A
7207	1	1	0	651.371	1300.73	2	1300.72	0.0029	262	273	0	28.43	0.011	K	EIVSLIEAQTAK	A
7208	1	1	0	651.371	1300.73	2	1300.72	0.0036	262	273	0	58.74	5.8e-06	K	EIVSLIEAQTAK	A
7332	1	1	1	655.893	1309.77	2	1309.77	0.0004	181	191	2	31.56	0.0032	K	KRIEAIPQIDK	Y
7333	1	1	1	655.894	1309.77	2	1309.77	0.0014	181	191	2	27.24	0.011	K	KRIEAIPQIDK	Y
7334	1	1	1	437.598	1309.77	3	1309.77	0.0017	181	191	2	25.94	0.0039	K	KRIEAIPQIDK	Y
7375	1	1	1	657.805	1313.6	2	1313.6	-0.0017	79	89	1	15.59	0.034	K	HNMLGGCPKER	A	Oxidation (M)	0.00100000000.0
7385	1	1	1	657.851	1313.69	2	1313.69	0.0004	109	119	1	19.4	0.015	R	IAYSKDFETLK	V
7386	1	1	1	657.851	1313.69	2	1313.69	0.001	109	119	1	69.66	4.4e-07	R	IAYSKDFETLK	V
8108	1	1	0	682.363	1362.71	2	1362.72	-0.006	329	339	1	37.46	0.00031	R	STWDEIFPLKK	L
8110	1	1	0	682.366	1362.72	2	1362.72	-0.0008	329	339	1	37.6	0.0003	R	STWDEIFPLKK	L
8111	1	1	0	455.247	1362.72	3	1362.72	-0.0002	329	339	1	43.34	8.6e-05	R	STWDEIFPLKK	L
8114	1	1	0	455.247	1362.72	3	1362.72	0.0006	329	339	1	40.48	0.00016	R	STWDEIFPLKK	L
8116	1	1	0	455.247	1362.72	3	1362.72	0.0011	329	339	1	44.96	6.1e-05	R	STWDEIFPLKK	L
8117	1	1	0	455.248	1362.72	3	1362.72	0.0032	329	339	1	19.89	0.014	R	STWDEIFPLKK	L
8118	1	1	0	682.368	1362.72	2	1362.72	0.0036	329	339	1	34.42	0.00059	R	STWDEIFPLKK	L
8119	1	1	0	455.249	1362.72	3	1362.72	0.0064	329	339	1	44.92	6.1e-05	R	STWDEIFPLKK	L
8123	1	1	0	455.25	1362.73	3	1362.72	0.0098	329	339	1	27.86	0.0024	R	STWDEIFPLKK	L
8616	1	1	0	699.871	1397.73	2	1397.73	-0.0023	292	303	1	17.67	0.03	K	NVGREYLTAFTK	N
8617	1	1	0	699.871	1397.73	2	1397.73	-0.0019	292	303	1	32.8	0.0042	K	NVGREYLTAFTK	N
8619	1	1	0	699.872	1397.73	2	1397.73	-0.0002	292	303	1	36.68	0.0008	K	NVGREYLTAFTK	N
8631	1	1	0	699.874	1397.73	2	1397.73	0.0021	292	303	1	22.75	0.017	K	NVGREYLTAFTK	N
8634	1	1	0	466.919	1397.74	3	1397.73	0.006	292	303	1	17.03	0.025	K	NVGREYLTAFTK	N
8928	1	1	1	710.399	1418.78	2	1418.78	-0.0019	120	131	1	29.69	0.0016	K	VDFLSKLPEMLK	M
9027	1	1	0	712.879	1423.74	2	1423.75	-0.0021	280	291	0	21.02	0.011	K	LPVMYLMDSIVK	N	Oxidation (M)	0.000000100000.0
9028	1	1	0	712.88	1423.74	2	1423.75	-0.001	280	291	0	65.93	6.6e-07	K	LPVMYLMDSIVK	N	Oxidation (M)	0.000100000000.0
9029	1	1	0	712.88	1423.75	2	1423.75	0.0001	280	291	0	12.73	0.064	K	LPVMYLMDSIVK	N	Oxidation (M)	0.000100000000.0
9116	1	1	1	715.916	1429.82	2	1429.82	-0.0014	183	194	1	18.77	0.017	R	IEAIPQIDKYLK	S
9195	1	1	1	718.397	1434.78	2	1434.78	-0.0006	120	131	1	24.11	0.0055	K	VDFLSKLPEMLK	M	Oxidation (M)	0.000000000100.0
9196	1	1	1	479.267	1434.78	3	1434.78	-0.0003	120	131	1	10.87	0.095	K	VDFLSKLPEMLK	M	Oxidation (M)	0.000000000100.0
9198	1	1	1	718.399	1434.78	2	1434.78	0.0044	120	131	1	14.18	0.047	K	VDFLSKLPEMLK	M	Oxidation (M)	0.000000000100.0
9273	1	1	1	720.846	1439.68	2	1439.68	-0.0018	126	136	1	32.12	0.00097	K	LPEMLKMFEDR	L	2 Oxidation (M)	0.00010010000.0
9274	1	1	1	720.846	1439.68	2	1439.68	-0.0005	126	136	1	22.3	0.037	K	LPEMLKMFEDR	L	2 Oxidation (M)	0.00010010000.0
9275	1	1	1	720.847	1439.68	2	1439.68	-0.0002	126	136	1	27.11	0.0029	K	LPEMLKMFEDR	L	2 Oxidation (M)	0.00010010000.0
9276	1	1	1	720.847	1439.68	2	1439.68	0	126	136	1	36.36	0.00039	K	LPEMLKMFEDR	L	2 Oxidation (M)	0.00010010000.0
9277	1	1	1	480.901	1439.68	3	1439.68	0.0013	126	136	1	34.79	0.00055	K	LPEMLKMFEDR	L	2 Oxidation (M)	0.00010010000.0
9278	1	1	1	480.901	1439.68	3	1439.68	0.0014	126	136	1	36.4	0.00039	K	LPEMLKMFEDR	L	2 Oxidation (M)	0.00010010000.0
9279	1	1	1	480.901	1439.68	3	1439.68	0.0017	126	136	1	40.19	0.00024	K	LPEMLKMFEDR	L	2 Oxidation (M)	0.00010010000.0
9281	1	1	1	480.901	1439.68	3	1439.68	0.0035	126	136	1	40.23	0.00017	K	LPEMLKMFEDR	L	2 Oxidation (M)	0.00010010000.0
9289	1	1	0	720.877	1439.74	2	1439.74	-0.0017	280	291	0	32.52	0.00089	K	LPVMYLMDSIVK	N	2 Oxidation (M)	0.000100100000.0
9291	1	1	0	720.877	1439.74	2	1439.74	-0.001	280	291	0	33.86	0.00067	K	LPVMYLMDSIVK	N	2 Oxidation (M)	0.000100100000.0
9298	1	1	0	720.878	1439.74	2	1439.74	0.0012	280	291	0	36.33	0.00039	K	LPVMYLMDSIVK	N	2 Oxidation (M)	0.000100100000.0
9299	1	1	0	720.878	1439.74	2	1439.74	0.0019	280	291	0	21.88	0.0089	K	LPVMYLMDSIVK	N	2 Oxidation (M)	0.000100100000.0
9316	1	1	1	721.381	1440.75	2	1440.75	-0.0024	114	125	1	55.39	6.4e-06	K	DFETLKVDFLSK	L
9320	1	1	1	721.382	1440.75	2	1440.75	0.0002	114	125	1	43.7	0.00011	K	DFETLKVDFLSK	L
9323	1	1	1	721.384	1440.75	2	1440.75	0.0041	114	125	1	30.99	0.0064	K	DFETLKVDFLSK	L
9324	1	1	1	481.259	1440.76	3	1440.75	0.0064	114	125	1	18.9	0.017	K	DFETLKVDFLSK	L
9336	1	1	0	722.343	1442.67	2	1442.68	-0.0127	329	339	1	31.52	0.0011	R	STWDEIFPLKK	L	Phospho (ST)	0.02000000000.0
10133	1	1	0	752.91	1503.81	2	1503.81	-0.0022	327	338	1	26.78	0.0088	K	LRSTWDEIFPLK	K
10134	1	1	0	752.911	1503.81	2	1503.81	-0.0008	327	338	1	25.61	0.016	K	LRSTWDEIFPLK	K
10250	1	1	1	758.906	1515.8	2	1515.8	0.0016	90	103	0	80.95	2.6e-08	R	AEISMLEGAVLDIR	Y
10251	1	1	1	758.907	1515.8	2	1515.8	0.003	90	103	0	46.67	4.2e-05	R	AEISMLEGAVLDIR	Y
10252	1	1	1	758.908	1515.8	2	1515.8	0.0039	90	103	0	87.52	6.2e-09	R	AEISMLEGAVLDIR	Y
10395	1	1	1	766.899	1531.78	2	1531.79	-0.0083	90	103	0	41.14	0.00014	R	AEISMLEGAVLDIR	Y	Oxidation (M)	0.00001000000000.0
10396	1	1	1	766.901	1531.79	2	1531.79	-0.004	90	103	0	76.18	7.2e-08	R	AEISMLEGAVLDIR	Y	Oxidation (M)	0.00001000000000.0
10397	1	1	1	766.902	1531.79	2	1531.79	-0.0022	90	103	0	43.22	0.00022	R	AEISMLEGAVLDIR	Y	Oxidation (M)	0.00001000000000.0
10398	1	1	1	766.903	1531.79	2	1531.79	-0.0005	90	103	0	81.94	2.1e-08	R	AEISMLEGAVLDIR	Y	Oxidation (M)	0.00001000000000.0
10399	1	1	1	511.604	1531.79	3	1531.79	-0.0001	90	103	0	30.31	0.0041	R	AEISMLEGAVLDIR	Y	Oxidation (M)	0.00001000000000.0
10400	1	1	1	511.604	1531.79	3	1531.79	0	90	103	0	37.5	0.0057	R	AEISMLEGAVLDIR	Y	Oxidation (M)	0.00001000000000.0
10401	1	1	1	766.903	1531.79	2	1531.79	0.0005	90	103	0	81.95	2.1e-08	R	AEISMLEGAVLDIR	Y	Oxidation (M)	0.00001000000000.0
10402	1	1	1	766.903	1531.79	2	1531.79	0.0006	90	103	0	76.34	7e-08	R	AEISMLEGAVLDIR	Y	Oxidation (M)	0.00001000000000.0
10403	1	1	1	766.903	1531.79	2	1531.79	0.0007	90	103	0	61.04	1.9e-06	R	AEISMLEGAVLDIR	Y	Oxidation (M)	0.00001000000000.0
10404	1	1	1	766.904	1531.79	2	1531.79	0.0013	90	103	0	42.65	0.0001	R	AEISMLEGAVLDIR	Y	Oxidation (M)	0.00001000000000.0
10406	1	1	1	511.605	1531.79	3	1531.79	0.0018	90	103	0	39.2	0.00021	R	AEISMLEGAVLDIR	Y	Oxidation (M)	0.00001000000000.0
10407	1	1	1	766.904	1531.79	2	1531.79	0.0023	90	103	0	70.14	2.7e-07	R	AEISMLEGAVLDIR	Y	Oxidation (M)	0.00001000000000.0
10409	1	1	1	766.906	1531.8	2	1531.79	0.0058	90	103	0	81.92	2.1e-08	R	AEISMLEGAVLDIR	Y	Oxidation (M)	0.00001000000000.0
10906	1	1	1	793.965	1585.92	2	1585.92	-0.0037	182	194	2	10.37	0.11	K	RIEAIPQIDKYLK	S
10909	1	1	1	529.647	1585.92	3	1585.92	-0.0004	182	194	2	18.68	0.018	K	RIEAIPQIDKYLK	S
10911	1	1	1	793.967	1585.92	2	1585.92	0.0004	182	194	2	35.94	0.00043	K	RIEAIPQIDKYLK	S
10912	1	1	1	793.967	1585.92	2	1585.92	0.0005	182	194	2	41.58	0.00013	K	RIEAIPQIDKYLK	S
10913	1	1	1	529.647	1585.92	3	1585.92	0.0011	182	194	2	24.48	0.0051	K	RIEAIPQIDKYLK	S
10914	1	1	1	529.648	1585.92	3	1585.92	0.0021	182	194	2	15.39	0.036	K	RIEAIPQIDKYLK	S
10917	1	1	1	529.648	1585.92	3	1585.92	0.0027	182	194	2	36.48	0.00038	K	RIEAIPQIDKYLK	S
10919	1	1	1	529.65	1585.93	3	1585.92	0.009	182	194	2	13.6	0.053	K	RIEAIPQIDKYLK	S
11056	1	1	1	802.389	1602.76	2	1602.76	-0.0014	74	87	1	11.76	0.079	R	YIADKHNMLGGCPK	E
11058	1	1	1	535.262	1602.76	3	1602.76	0.0002	74	87	1	42.38	0.00014	R	YIADKHNMLGGCPK	E
11059	1	1	1	535.263	1602.77	3	1602.76	0.0015	74	87	1	27.06	0.0029	R	YIADKHNMLGGCPK	E
11206	1	1	1	540.592	1618.75	3	1618.76	-0.0049	74	87	1	16.11	0.057	R	YIADKHNMLGGCPK	E	Oxidation (M)	0.00000001000000.0
11208	1	1	1	405.696	1618.76	4	1618.76	-0.0037	74	87	1	22.19	0.012	R	YIADKHNMLGGCPK	E	Oxidation (M)	0.00000001000000.0
11210	1	1	1	540.594	1618.76	3	1618.76	-0.0004	74	87	1	11.02	0.7	R	YIADKHNMLGGCPK	E	Oxidation (M)	0.00000001000000.0
11212	1	1	1	810.387	1618.76	2	1618.76	-0.0001	74	87	1	61.97	1.5e-06	R	YIADKHNMLGGCPK	E	Oxidation (M)	0.00000001000000.0
11214	1	1	1	540.594	1618.76	3	1618.76	0.0006	74	87	1	11.8	0.081	R	YIADKHNMLGGCPK	E	Oxidation (M)	0.00000001000000.0
11217	1	1	1	405.698	1618.76	4	1618.76	0.0045	74	87	1	11.35	0.19	R	YIADKHNMLGGCPK	E	Oxidation (M)	0.00000001000000.0
11355	1	1	0	816.958	1631.9	2	1631.9	-0.002	327	339	2	25.66	0.0039	K	LRSTWDEIFPLKK	L
11356	1	1	0	408.983	1631.9	4	1631.9	-0.0009	327	339	2	13.72	0.052	K	LRSTWDEIFPLKK	L
11357	1	1	0	816.959	1631.9	2	1631.9	-0.0004	327	339	2	18.3	0.019	K	LRSTWDEIFPLKK	L
11358	1	1	0	544.975	1631.9	3	1631.9	0	327	339	2	17.62	0.022	K	LRSTWDEIFPLKK	L
11359	1	1	0	544.976	1631.9	3	1631.9	0.0014	327	339	2	21.68	0.0093	K	LRSTWDEIFPLKK	L
11360	1	1	0	544.98	1631.92	3	1631.9	0.0147	327	339	2	24.22	0.0054	K	LRSTWDEIFPLKK	L
13057	1	1	1	901.479	1800.94	2	1800.94	0.0035	88	103	1	25.91	0.014	K	ERAEISMLEGAVLDIR	Y
13058	1	1	1	601.322	1800.94	3	1800.94	0.0043	88	103	1	59.38	2.8e-06	K	ERAEISMLEGAVLDIR	Y
13215	1	1	1	909.47	1816.93	2	1816.94	-0.0098	88	103	1	17.35	0.024	K	ERAEISMLEGAVLDIR	Y	Oxidation (M)	0.0000001000000000.0
13216	1	1	1	909.47	1816.93	2	1816.94	-0.0098	88	103	1	33.67	0.0007	K	ERAEISMLEGAVLDIR	Y	Oxidation (M)	0.0000001000000000.0
13218	1	1	1	606.651	1816.93	3	1816.94	-0.005	88	103	1	30.13	0.0015	K	ERAEISMLEGAVLDIR	Y	Oxidation (M)	0.0000001000000000.0
13221	1	1	1	909.475	1816.93	2	1816.94	-0.0003	88	103	1	26.66	0.0032	K	ERAEISMLEGAVLDIR	Y	Oxidation (M)	0.0000001000000000.0
13223	1	1	1	909.475	1816.94	2	1816.94	-0.0001	88	103	1	22.11	0.016	K	ERAEISMLEGAVLDIR	Y	Oxidation (M)	0.0000001000000000.0
13224	1	1	1	606.652	1816.94	3	1816.94	0.0001	88	103	1	23.3	0.0065	K	ERAEISMLEGAVLDIR	Y	Oxidation (M)	0.0000001000000000.0
13225	1	1	1	606.652	1816.94	3	1816.94	0.0001	88	103	1	10.87	0.095	K	ERAEISMLEGAVLDIR	Y	Oxidation (M)	0.0000001000000000.0
13226	1	1	1	606.652	1816.94	3	1816.94	0.0002	88	103	1	16.93	0.026	K	ERAEISMLEGAVLDIR	Y	Oxidation (M)	0.0000001000000000.0
13227	1	1	1	909.475	1816.94	2	1816.94	0.0005	88	103	1	35.47	0.00047	K	ERAEISMLEGAVLDIR	Y	Oxidation (M)	0.0000001000000000.0
13228	1	1	1	909.475	1816.94	2	1816.94	0.0005	88	103	1	13.54	0.054	K	ERAEISMLEGAVLDIR	Y	Oxidation (M)	0.0000001000000000.0
13229	1	1	1	909.475	1816.94	2	1816.94	0.0006	88	103	1	35.39	0.00048	K	ERAEISMLEGAVLDIR	Y	Oxidation (M)	0.0000001000000000.0
13231	1	1	1	909.475	1816.94	2	1816.94	0.001	88	103	1	16.47	0.029	K	ERAEISMLEGAVLDIR	Y	Oxidation (M)	0.0000001000000000.0
13236	1	1	1	606.653	1816.94	3	1816.94	0.0016	88	103	1	19.29	0.016	K	ERAEISMLEGAVLDIR	Y	Oxidation (M)	0.0000001000000000.0
13237	1	1	1	606.653	1816.94	3	1816.94	0.0019	88	103	1	30.32	0.0016	K	ERAEISMLEGAVLDIR	Y	Oxidation (M)	0.0000001000000000.0
13238	1	1	1	909.476	1816.94	2	1816.94	0.002	88	103	1	35.46	0.00047	K	ERAEISMLEGAVLDIR	Y	Oxidation (M)	0.0000001000000000.0
13239	1	1	1	606.653	1816.94	3	1816.94	0.002	88	103	1	47.69	0.00025	K	ERAEISMLEGAVLDIR	Y	Oxidation (M)	0.0000001000000000.0
13242	1	1	1	606.653	1816.94	3	1816.94	0.0024	88	103	1	46.29	0.00025	K	ERAEISMLEGAVLDIR	Y	Oxidation (M)	0.0000001000000000.0
13245	1	1	1	909.477	1816.94	2	1816.94	0.0046	88	103	1	15.35	0.036	K	ERAEISMLEGAVLDIR	Y	Oxidation (M)	0.0000001000000000.0
13248	1	1	1	606.66	1816.96	3	1816.94	0.0229	88	103	1	35.04	0.00053	K	ERAEISMLEGAVLDIR	Y	Oxidation (M)	0.0000001000000000.0
14065	1	1	0	951.015	1900.02	2	1900.02	-0.0002	262	279	1	54.77	7.3e-06	K	EIVSLIEAQTAKAPSSEK	L
14101	1	1	1	476.982	1903.9	4	1903.9	-0.0055	74	89	2	30.28	0.0024	R	YIADKHNMLGGCPKER	A	Oxidation (M)	0.0000000100000000.0
14102	1	1	1	635.641	1903.9	3	1903.9	-0.0028	74	89	2	21.22	0.014	R	YIADKHNMLGGCPKER	A	Oxidation (M)	0.0000000100000000.0
14103	1	1	1	952.959	1903.9	2	1903.9	-0.0007	74	89	2	19.39	0.015	R	YIADKHNMLGGCPKER	A	Oxidation (M)	0.0000000100000000.0
14104	1	1	1	476.983	1903.9	4	1903.9	-0.0005	74	89	2	38.27	0.00052	R	YIADKHNMLGGCPKER	A	Oxidation (M)	0.0000000100000000.0
14559	1	1	1	660.323	1977.95	3	1977.95	0.0006	126	140	2	10.04	0.11	K	LPEMLKMFEDRLCHK	T	2 Oxidation (M)	0.000100100000000.0
14562	1	1	1	660.324	1977.95	3	1977.95	0.0015	126	140	2	10.46	0.1	K	LPEMLKMFEDRLCHK	T	2 Oxidation (M)	0.000100100000000.0
14727	1	1	1	1002.54	2003.06	2	2003.06	-0.0005	109	125	2	64.22	9.5e-07	R	IAYSKDFETLKVDFLSK	L
14730	1	1	1	1002.54	2003.06	2	2003.06	-0.0001	109	125	2	98.87	5.4e-10	R	IAYSKDFETLKVDFLSK	L
14734	1	1	1	668.695	2003.06	3	2003.06	0.0014	109	125	2	66.25	6.1e-07	R	IAYSKDFETLKVDFLSK	L
14735	1	1	1	1002.54	2003.06	2	2003.06	0.0015	109	125	2	67.49	4.7e-07	R	IAYSKDFETLKVDFLSK	L
14740	1	1	1	668.695	2003.06	3	2003.06	0.0023	109	125	2	22.55	0.0077	R	IAYSKDFETLKVDFLSK	L
14741	1	1	1	668.695	2003.06	3	2003.06	0.0024	109	125	2	84.16	1.3e-08	R	IAYSKDFETLKVDFLSK	L
14743	1	1	1	668.695	2003.06	3	2003.06	0.0026	109	125	2	23.9	0.0057	R	IAYSKDFETLKVDFLSK	L
14867	1	1	0	1012.53	2023.04	2	2023.04	0.0014	274	291	1	25.23	0.0043	K	APSSEKLPVMYLMDSIVK	N	Oxidation (M)	0.000000000000100000.0
14873	1	1	0	1012.53	2023.04	2	2023.04	0.006	274	291	1	24.7	0.0048	K	APSSEKLPVMYLMDSIVK	N	Oxidation (M)	0.000000000000100000.0
14879	1	1	1	675.641	2023.9	3	2023.9	-0.0015	28	42	2	17.16	0.025	K	YEEHLYERDEGDKWR	N
14880	1	1	1	675.642	2023.9	3	2023.9	0.0009	28	42	2	10.88	0.095	K	YEEHLYERDEGDKWR	N
14981	1	1	0	1020.52	2039.03	2	2039.03	-0.0004	274	291	1	17.25	0.024	K	APSSEKLPVMYLMDSIVK	N	2 Oxidation (M)	0.000000000100100000.0
14982	1	1	0	1020.52	2039.03	2	2039.03	-0.0002	274	291	1	17.14	0.025	K	APSSEKLPVMYLMDSIVK	N	2 Oxidation (M)	0.000000000100100000.0
14994	1	1	0	1020.52	2039.03	2	2039.03	0.0026	274	291	1	16.95	0.026	K	APSSEKLPVMYLMDSIVK	N	2 Oxidation (M)	0.000000000100100000.0
14995	1	1	0	680.686	2039.03	3	2039.03	0.0031	274	291	1	15.91	0.032	K	APSSEKLPVMYLMDSIVK	N	2 Oxidation (M)	0.000000000100100000.0
14997	1	1	0	1020.52	2039.04	2	2039.03	0.0034	274	291	1	14.38	0.045	K	APSSEKLPVMYLMDSIVK	N	2 Oxidation (M)	0.000000000100100000.0
14998	1	1	0	680.686	2039.04	3	2039.03	0.0036	274	291	1	13.29	0.057	K	APSSEKLPVMYLMDSIVK	N	2 Oxidation (M)	0.000000000100100000.0
14999	1	1	0	680.686	2039.04	3	2039.03	0.0046	274	291	1	10.68	0.099	K	APSSEKLPVMYLMDSIVK	N	2 Oxidation (M)	0.000000000100100000.0
15003	1	1	0	1020.53	2039.04	2	2039.03	0.0114	274	291	1	10.23	0.11	K	APSSEKLPVMYLMDSIVK	N	2 Oxidation (M)	0.000000000100100000.0
15348	1	1	1	699.035	2094.08	3	2094.08	0.0068	90	108	1	15.93	0.032	R	AEISMLEGAVLDIRYGVSR	I	Oxidation (M)	0.0000100000000000000.0
15772	1	1	1	1085.08	2168.14	2	2168.14	-0.0019	114	131	2	21.76	0.0091	K	DFETLKVDFLSKLPEMLK	M	Oxidation (M)	0.000000000000000100.0
16050	1	1	1	1115.06	2228.11	2	2228.1	0.0057	46	64	0	23.65	0.0061	K	FELGLEFPNLPYYIDGDVK	L
16051	1	1	1	1115.06	2228.11	2	2228.1	0.0071	46	64	0	20.78	0.011	K	FELGLEFPNLPYYIDGDVK	L
16247	1	1	1	1135.08	2268.14	2	2268.13	0.0042	19	35	1	26.02	0.0036	R	LLLEYLEEKYEEHLYER	D
16534	1	1	1	1163.57	2325.13	2	2325.13	0.0008	198	218	0	58.7	3.1e-06	K	YIAWPLQGWQATFGGGDHPPK	S
16663	1	1	1	1179.11	2356.2	2	2356.2	0.0055	45	64	1	55.88	5.8e-06	K	KFELGLEFPNLPYYIDGDVK	L
16996	1	1	0	822.761	2465.26	3	2465.27	-0.0032	274	295	2	29.26	0.0018	K	APSSEKLPVMYLMDSIVKNVGR	E	2 Oxidation (M)	0.0000000001001000000000.0
16997	1	1	0	617.324	2465.27	4	2465.27	0.0021	274	295	2	12.97	0.061	K	APSSEKLPVMYLMDSIVKNVGR	E	2 Oxidation (M)	0.0000000001001000000000.0
16998	1	1	0	617.325	2465.27	4	2465.27	0.0047	274	295	2	21.6	0.0094	K	APSSEKLPVMYLMDSIVKNVGR	E	2 Oxidation (M)	0.0000000001001000000000.0
16999	1	1	0	822.764	2465.27	3	2465.27	0.0053	274	295	2	19.92	0.014	K	APSSEKLPVMYLMDSIVKNVGR	E	2 Oxidation (M)	0.0000000001001000000000.0
17463	1	1	1	867.119	2598.34	3	2598.34	-0.0015	43	64	2	30.54	0.0014	R	NKKFELGLEFPNLPYYIDGDVK	L
17464	1	1	1	1300.18	2598.34	2	2598.34	0.0001	43	64	2	33.98	0.00065	R	NKKFELGLEFPNLPYYIDGDVK	L
17546	1	1	1	876.774	2627.3	3	2627.29	0.0066	195	218	1	51.71	1.4e-05	K	SSKYIAWPLQGWQATFGGGDHPPK	S
18171	1	1	1	1497.25	2992.49	2	2992.5	-0.0073	198	224	1	45.62	5.3e-05	K	YIAWPLQGWQATFGGGDHPPKSDLVPR	G
18172	1	1	1	998.505	2992.49	3	2992.5	-0.0043	198	224	1	52.38	1.2e-05	K	YIAWPLQGWQATFGGGDHPPKSDLVPR	G
18173	1	1	1	749.132	2992.5	4	2992.5	0.0001	198	224	1	30.48	0.0014	K	YIAWPLQGWQATFGGGDHPPKSDLVPR	G
18666	1	1	0	1102.92	3305.75	3	3305.75	-0.0028	262	291	2	15.82	0.033	K	EIVSLIEAQTAKAPSSEKLPVMYLMDSIVK	N	Oxidation (M)	0.000000000000000000000100000000.0
18737	1	1	1	1129.6	3385.76	3	3385.76	0.0005	45	73	2	30.94	0.0013	K	KFELGLEFPNLPYYIDGDVKLTQSMAIIR	Y	Oxidation (M)	0.00000000000000000000000010000.0
19061	1	1	1	1388.97	4163.87	3	4163.87	0.0071	141	175	0	21.41	0.0098	K	TYLNGDHVTHPDFMLYDALDVVLYMDPMCLDAFPK	L	3 Oxidation (M)	0.00000000000001000000000010010000000.0
602	1	0	0	382.245	762.476	2	762.475	0.0003	114	119	1	25.69	0.023	K	SLFKLR	S
1583	1	0	0	431.225	860.436	2	860.435	0.0005	107	113	1	38.46	0.00095	K	VDENTRK	S
2717	1	0	0	486.754	971.494	2	971.496	-0.0023	87	94	0	29.42	0.0017	R	EYLTAFTK	N
2719	1	0	0	486.755	971.496	2	971.496	0	87	94	0	12.44	0.068	R	EYLTAFTK	N
2720	1	0	0	486.755	971.496	2	971.496	0	87	94	0	41.11	0.00014	R	EYLTAFTK	N
2721	1	0	0	486.756	971.497	2	971.496	0.0003	87	94	0	41.43	0.00013	R	EYLTAFTK	N
2722	1	0	0	486.756	971.497	2	971.496	0.0006	87	94	0	18.92	0.017	R	EYLTAFTK	N
2727	1	0	0	486.76	971.505	2	971.496	0.0091	87	94	0	45.59	0.00022	R	EYLTAFTK	N
6273	1	0	0	618.319	1234.62	2	1234.62	0.0003	120	129	0	70.18	2.6e-07	R	STWDEIFPLK	K
6275	1	0	0	618.32	1234.63	2	1234.62	0.0021	120	129	0	23.85	0.0058	R	STWDEIFPLK	K
7186	1	0	0	651.365	1300.71	2	1300.72	-0.0094	53	64	0	10.09	0.11	K	EIVSLIEAQTAK	A
7188	1	0	0	651.367	1300.72	2	1300.72	-0.0041	53	64	0	38.58	0.00024	K	EIVSLIEAQTAK	A
7189	1	0	0	651.367	1300.72	2	1300.72	-0.0039	53	64	0	71.3	4.8e-07	K	EIVSLIEAQTAK	A
7190	1	0	0	651.368	1300.72	2	1300.72	-0.0015	53	64	0	58.88	3e-06	K	EIVSLIEAQTAK	A
7193	1	0	0	651.369	1300.72	2	1300.72	0.0001	53	64	0	16.8	0.027	K	EIVSLIEAQTAK	A
7194	1	0	0	651.369	1300.72	2	1300.72	0.0004	53	64	0	36.58	0.00037	K	EIVSLIEAQTAK	A
7195	1	0	0	651.369	1300.72	2	1300.72	0.0005	53	64	0	58.6	6.1e-06	K	EIVSLIEAQTAK	A
7196	1	0	0	651.37	1300.72	2	1300.72	0.0006	53	64	0	58.52	6.7e-06	K	EIVSLIEAQTAK	A
7197	1	0	0	651.37	1300.72	2	1300.72	0.0006	53	64	0	18.39	0.019	K	EIVSLIEAQTAK	A
7199	1	0	0	651.37	1300.73	2	1300.72	0.0013	53	64	0	52.1	1.3e-05	K	EIVSLIEAQTAK	A
7200	1	0	0	651.37	1300.73	2	1300.72	0.0013	53	64	0	58.69	6.3e-06	K	EIVSLIEAQTAK	A
7201	1	0	0	651.37	1300.73	2	1300.72	0.0013	53	64	0	22.95	0.007	K	EIVSLIEAQTAK	A
7202	1	0	0	651.37	1300.73	2	1300.72	0.0016	53	64	0	66.28	6.1e-07	K	EIVSLIEAQTAK	A
7203	1	0	0	651.37	1300.73	2	1300.72	0.0016	53	64	0	11.55	0.082	K	EIVSLIEAQTAK	A
7204	1	0	0	651.37	1300.73	2	1300.72	0.0016	53	64	0	50.32	1.9e-05	K	EIVSLIEAQTAK	A
7205	1	0	0	651.37	1300.73	2	1300.72	0.0025	53	64	0	48.36	4e-05	K	EIVSLIEAQTAK	A
7207	1	0	0	651.371	1300.73	2	1300.72	0.0029	53	64	0	28.43	0.011	K	EIVSLIEAQTAK	A
7208	1	0	0	651.371	1300.73	2	1300.72	0.0036	53	64	0	58.74	5.8e-06	K	EIVSLIEAQTAK	A
8108	1	0	0	682.363	1362.71	2	1362.72	-0.006	120	130	1	37.46	0.00031	R	STWDEIFPLKK	L
8110	1	0	0	682.366	1362.72	2	1362.72	-0.0008	120	130	1	37.6	0.0003	R	STWDEIFPLKK	L
8111	1	0	0	455.247	1362.72	3	1362.72	-0.0002	120	130	1	43.34	8.6e-05	R	STWDEIFPLKK	L
8114	1	0	0	455.247	1362.72	3	1362.72	0.0006	120	130	1	40.48	0.00016	R	STWDEIFPLKK	L
8116	1	0	0	455.247	1362.72	3	1362.72	0.0011	120	130	1	44.96	6.1e-05	R	STWDEIFPLKK	L
8117	1	0	0	455.248	1362.72	3	1362.72	0.0032	120	130	1	19.89	0.014	R	STWDEIFPLKK	L
8118	1	0	0	682.368	1362.72	2	1362.72	0.0036	120	130	1	34.42	0.00059	R	STWDEIFPLKK	L
8119	1	0	0	455.249	1362.72	3	1362.72	0.0064	120	130	1	44.92	6.1e-05	R	STWDEIFPLKK	L
8123	1	0	0	455.25	1362.73	3	1362.72	0.0098	120	130	1	27.86	0.0024	R	STWDEIFPLKK	L
8616	1	0	0	699.871	1397.73	2	1397.73	-0.0023	83	94	1	17.67	0.03	K	NVGREYLTAFTK	N
8617	1	0	0	699.871	1397.73	2	1397.73	-0.0019	83	94	1	32.8	0.0042	K	NVGREYLTAFTK	N
8619	1	0	0	699.872	1397.73	2	1397.73	-0.0002	83	94	1	36.68	0.0008	K	NVGREYLTAFTK	N
8631	1	0	0	699.874	1397.73	2	1397.73	0.0021	83	94	1	22.75	0.017	K	NVGREYLTAFTK	N
8634	1	0	0	466.919	1397.74	3	1397.73	0.006	83	94	1	17.03	0.025	K	NVGREYLTAFTK	N
9027	1	0	0	712.879	1423.74	2	1423.75	-0.0021	71	82	0	21.02	0.011	K	LPVMYLMDSIVK	N	Oxidation (M)	0.000000100000.0
9028	1	0	0	712.88	1423.74	2	1423.75	-0.001	71	82	0	65.93	6.6e-07	K	LPVMYLMDSIVK	N	Oxidation (M)	0.000100000000.0
9029	1	0	0	712.88	1423.75	2	1423.75	0.0001	71	82	0	12.73	0.064	K	LPVMYLMDSIVK	N	Oxidation (M)	0.000100000000.0
9289	1	0	0	720.877	1439.74	2	1439.74	-0.0017	71	82	0	32.52	0.00089	K	LPVMYLMDSIVK	N	2 Oxidation (M)	0.000100100000.0
9291	1	0	0	720.877	1439.74	2	1439.74	-0.001	71	82	0	33.86	0.00067	K	LPVMYLMDSIVK	N	2 Oxidation (M)	0.000100100000.0
9298	1	0	0	720.878	1439.74	2	1439.74	0.0012	71	82	0	36.33	0.00039	K	LPVMYLMDSIVK	N	2 Oxidation (M)	0.000100100000.0
9299	1	0	0	720.878	1439.74	2	1439.74	0.0019	71	82	0	21.88	0.0089	K	LPVMYLMDSIVK	N	2 Oxidation (M)	0.000100100000.0
9336	1	0	0	722.343	1442.67	2	1442.68	-0.0127	120	130	1	31.52	0.0011	R	STWDEIFPLKK	L	Phospho (ST)	0.02000000000.0
10133	1	0	0	752.91	1503.81	2	1503.81	-0.0022	118	129	1	26.78	0.0088	K	LRSTWDEIFPLK	K
10134	1	0	0	752.911	1503.81	2	1503.81	-0.0008	118	129	1	25.61	0.016	K	LRSTWDEIFPLK	K
11355	1	0	0	816.958	1631.9	2	1631.9	-0.002	118	130	2	25.66	0.0039	K	LRSTWDEIFPLKK	L
11356	1	0	0	408.983	1631.9	4	1631.9	-0.0009	118	130	2	13.72	0.052	K	LRSTWDEIFPLKK	L
11357	1	0	0	816.959	1631.9	2	1631.9	-0.0004	118	130	2	18.3	0.019	K	LRSTWDEIFPLKK	L
11358	1	0	0	544.975	1631.9	3	1631.9	0	118	130	2	17.62	0.022	K	LRSTWDEIFPLKK	L
11359	1	0	0	544.976	1631.9	3	1631.9	0.0014	118	130	2	21.68	0.0093	K	LRSTWDEIFPLKK	L
11360	1	0	0	544.98	1631.92	3	1631.9	0.0147	118	130	2	24.22	0.0054	K	LRSTWDEIFPLKK	L
14065	1	0	0	951.015	1900.02	2	1900.02	-0.0002	53	70	1	54.77	7.3e-06	K	EIVSLIEAQTAKAPSSEK	L
14867	1	0	0	1012.53	2023.04	2	2023.04	0.0014	65	82	1	25.23	0.0043	K	APSSEKLPVMYLMDSIVK	N	Oxidation (M)	0.000000000000100000.0
14873	1	0	0	1012.53	2023.04	2	2023.04	0.006	65	82	1	24.7	0.0048	K	APSSEKLPVMYLMDSIVK	N	Oxidation (M)	0.000000000000100000.0
14981	1	0	0	1020.52	2039.03	2	2039.03	-0.0004	65	82	1	17.25	0.024	K	APSSEKLPVMYLMDSIVK	N	2 Oxidation (M)	0.000000000100100000.0
14982	1	0	0	1020.52	2039.03	2	2039.03	-0.0002	65	82	1	17.14	0.025	K	APSSEKLPVMYLMDSIVK	N	2 Oxidation (M)	0.000000000100100000.0
14994	1	0	0	1020.52	2039.03	2	2039.03	0.0026	65	82	1	16.95	0.026	K	APSSEKLPVMYLMDSIVK	N	2 Oxidation (M)	0.000000000100100000.0
14995	1	0	0	680.686	2039.03	3	2039.03	0.0031	65	82	1	15.91	0.032	K	APSSEKLPVMYLMDSIVK	N	2 Oxidation (M)	0.000000000100100000.0
14997	1	0	0	1020.52	2039.04	2	2039.03	0.0034	65	82	1	14.38	0.045	K	APSSEKLPVMYLMDSIVK	N	2 Oxidation (M)	0.000000000100100000.0
14998	1	0	0	680.686	2039.04	3	2039.03	0.0036	65	82	1	13.29	0.057	K	APSSEKLPVMYLMDSIVK	N	2 Oxidation (M)	0.000000000100100000.0
14999	1	0	0	680.686	2039.04	3	2039.03	0.0046	65	82	1	10.68	0.099	K	APSSEKLPVMYLMDSIVK	N	2 Oxidation (M)	0.000000000100100000.0
15003	1	0	0	1020.53	2039.04	2	2039.03	0.0114	65	82	1	10.23	0.11	K	APSSEKLPVMYLMDSIVK	N	2 Oxidation (M)	0.000000000100100000.0
16996	1	0	0	822.761	2465.26	3	2465.27	-0.0032	65	86	2	29.26	0.0018	K	APSSEKLPVMYLMDSIVKNVGR	E	2 Oxidation (M)	0.0000000001001000000000.0
16997	1	0	0	617.324	2465.27	4	2465.27	0.0021	65	86	2	12.97	0.061	K	APSSEKLPVMYLMDSIVKNVGR	E	2 Oxidation (M)	0.0000000001001000000000.0
16998	1	0	0	617.325	2465.27	4	2465.27	0.0047	65	86	2	21.6	0.0094	K	APSSEKLPVMYLMDSIVKNVGR	E	2 Oxidation (M)	0.0000000001001000000000.0
16999	1	0	0	822.764	2465.27	3	2465.27	0.0053	65	86	2	19.92	0.014	K	APSSEKLPVMYLMDSIVKNVGR	E	2 Oxidation (M)	0.0000000001001000000000.0
18666	1	0	0	1102.92	3305.75	3	3305.75	-0.0028	53	82	2	15.82	0.033	K	EIVSLIEAQTAKAPSSEKLPVMYLMDSIVK	N	Oxidation (M)	0.000000000000000000000100000000.0
19113	1	0	1	1082.28	4325.08	4	4325.06	0.0209	16	52	1	14.07	0.048	R	EDACRDYQSSLEDLTFNSKPHINMLTILAEENLPFAK	E	Oxidation (M)	0.0000000000000000000000010000000000000.0
315	1	0	1	354.7	707.385	2	707.385	0	971	976	0	30.06	0.0027	R	VDFISK	D
316	1	0	1	354.7	707.386	2	707.385	0.0004	971	976	0	38.95	0.00074	R	VDFISK	D
512	1	0	1	376.695	751.375	2	751.375	-0.0001	60	65	0	27.6	0.016	R	DFETLK	E
