# Supplementary material for: WNK1 kinase and the termination factor PCF11 connect nuclear mRNA export with transcription
Source: Genes Dev. 2017 Nov 1;31(21):2175–85. doi: 10.1101/gad.303677.117 (PMC5749165; doi:10.1101/gad.303677.117)
Supplement: Supplemental Material [file supp_gad.303677.117_Supplemental_Table_1.xlsx]

## Sheet: analysis-3.txt
Analysis Type:	PANTHER Overrepresentation Test (release 20170413)
Annotation Version and Release Date:	PANTHER version 11.1 Released 2016-10-24
Analyzed List:	upload_1 (Homo sapiens)
Reference List:	Homo sapiens (all genes in database)
Bonferroni correction:	TRUE
Bonferroni count:	241
PANTHER GO-Slim Biological Process	Homo sapiens - REFLIST (20972)	upload_1 (671)	upload_1 (expected)	upload_1 (over/under)	upload_1 (fold Enrichment)	upload_1 (P-value)
oxidative phosphorylation (GO:0006119)	51	25	1.63	+	15.32	4.52e-19
mitochondrial transport (GO:0006839)	25	6	0.8	+	7.5	0.0437
translation (GO:0006412)	323	77	10.33	+	7.45	2.52e-39
rRNA metabolic process (GO:0016072)	117	23	3.74	+	6.14	3.06e-09
respiratory electron transport chain (GO:0022904)	155	28	4.96	+	5.65	1.34e-10
generation of precursor metabolites and energy (GO:0006091)	224	36	7.17	+	5.02	2.07e-12
cellular component biogenesis (GO:0044085)	493	62	15.77	+	3.93	5.19e-17
RNA splicing, via transesterification reactions (GO:0000375)	134	16	4.29	+	3.73	0.00249
DNA replication (GO:0006260)	155	16	4.96	+	3.23	0.0139
mRNA splicing, via spliceosome (GO:0000398)	174	17	5.57	+	3.05	0.016
biosynthetic process (GO:0009058)	1521	121	48.66	+	2.49	6.63e-18
protein metabolic process (GO:0019538)	2062	135	65.97	+	2.05	2.67e-13
organelle organization (GO:0006996)	752	48	24.06	+	1.99	0.00171
cellular component organization or biogenesis (GO:0071840)	1724	105	55.16	+	1.9	4.76e-08
cellular component organization (GO:0016043)	1584	82	50.68	+	1.62	0.00344
primary metabolic process (GO:0044238)	5773	287	184.71	+	1.55	4.3e-15
metabolic process (GO:0008152)	6817	323	218.11	+	1.48	8.32e-15
nucleobase-containing compound metabolic process (GO:0006139)	3160	148	101.1	+	1.46	0.000239
nitrogen compound metabolic process (GO:0006807)	2018	94	64.57	+	1.46	0.0398
Unclassified (UNCLASSIFIED)	8633	237	276.21	-	0.86	0
immune system process (GO:0002376)	1269	19	40.6	-	0.47	0.0209
regulation of biological process (GO:0050789)	1898	27	60.73	-	0.44	9.19e-05
developmental process (GO:0032502)	1938	25	62.01	-	0.4	6.37e-06
biological regulation (GO:0065007)	2288	28	73.2	-	0.38	6.07e-08
response to stimulus (GO:0050896)	2550	29	81.59	-	0.36	4.24e-10
signal transduction (GO:0007165)	2390	27	76.47	-	0.35	1.98e-09
cell communication (GO:0007154)	2674	27	85.55	-	0.32	1.91e-12
single-multicellular organism process (GO:0044707)	1840	15	58.87	-	0.25	5.01e-10
multicellular organismal process (GO:0032501)	1856	15	59.38	-	0.25	3.28e-10
system process (GO:0003008)	1366	11	43.71	-	0.25	3.98e-07
immune response (GO:0006955)	717	5	22.94	-	0.22	0.00137
system development (GO:0048731)	1065	7	34.07	-	0.21	2.86e-06
cell surface receptor signaling pathway (GO:0007166)	1299	8	41.56	-	< 0.2	2.41e-08
cell differentiation (GO:0030154)	442	2	14.14	-	< 0.2	0.0179
sensory perception (GO:0007600)	666	3	21.31	-	< 0.2	0.000193
nervous system development (GO:0007399)	668	3	21.37	-	< 0.2	0.000182
neurological system process (GO:0050877)	1145	5	36.63	-	< 0.2	8.62e-09
cell adhesion (GO:0007155)	481	1	15.39	-	< 0.2	0.000699
biological adhesion (GO:0022610)	481	1	15.39	-	< 0.2	0.000699
