# Supplementary material for: WNK1 kinase and the termination factor PCF11 connect nuclear mRNA export with transcription
Source: Genes Dev. 2017 Nov 1;31(21):2175–85. doi: 10.1101/gad.303677.117 (PMC5749165; doi:10.1101/gad.303677.117)
Supplement: Supplemental Material [file supp_gad.303677.117_Supplemental_Table_4.xlsx]

## Sheet: rep1
CPFP simple protein overview
Spectral index (MIC SIn) and ratios of protein abundance between phosphorylated and unphosphorylated peptide used as bait.
peptides used:
phS: KSLFKLR(phS)TWDC
phT: KSLFKLRS(phT)WDC
un: KSLFKLRSTWDC
cystein: sulfolink beads blocked with cystein (background control)
input: HeLa nuclear extract used in assay
Protein	Description	rep1-phS	rep1-phT	rep1-un	rep1-cystein	rep1-input	rep1-phS/rep1-un	rep1-phT/rep1-un	rep1-cystein/rep1-un	rep1-input/rep1-un
sp|Q9H2M9|RBGPR_HUMAN	Rab3 GTPase-activating protein non-catalytic subunit OS=Homo sapiens GN=RAB3GAP2 PE=1 SV=1					1.01e-07				rep1-input Only
DECOY1_tr|K7EQQ3|K7EQQ3_HUMAN	Reversed decoy version of tr K7EQQ3 K7EQQ3_HUMAN	2.168e-07		2.007e-07	6.228e-08	5.775e-08	1.08022	rep1-un Only	0.310314	0.287743
sp|Q9H3P7|GCP60_HUMAN	Golgi resident protein GCP60 OS=Homo sapiens GN=ACBD3 PE=1 SV=4					5.142e-07				rep1-input Only
sp|A1X283|SPD2B_HUMAN	SH3 and PX domain-containing protein 2B OS=Homo sapiens GN=SH3PXD2B PE=1 SV=3					9.777e-08				rep1-input Only
sp|Q9H479|FN3K_HUMAN	Fructosamine-3-kinase OS=Homo sapiens GN=FN3K PE=1 SV=1	6.372e-07	6.465e-07	3.535e-07			1.80255	1.82885	rep1-un Only	rep1-un Only
sp|A6NDG6|PGP_HUMAN	Phosphoglycolate phosphatase OS=Homo sapiens GN=PGP PE=1 SV=1					1.478e-07				rep1-input Only
sp|O00159-2|MYO1C_HUMAN	Isoform 2 of Unconventional myosin-Ic OS=Homo sapiens GN=MYO1C	3.046e-08		1.565e-08			1.94633	rep1-un Only	rep1-un Only	rep1-un Only
sp|Q9H4L4|SENP3_HUMAN	Sentrin-specific protease 3 OS=Homo sapiens GN=SENP3 PE=1 SV=2			5.536e-08		1.885e-07	rep1-un Only	rep1-un Only	rep1-un Only	3.40499
sp|O00178|GTPB1_HUMAN	GTP-binding protein 1 OS=Homo sapiens GN=GTPBP1 PE=1 SV=3			4.612e-08			rep1-un Only	rep1-un Only	rep1-un Only	rep1-un Only
sp|Q9H501|ESF1_HUMAN	ESF1 homolog OS=Homo sapiens GN=ESF1 PE=1 SV=1			6.485e-08			rep1-un Only	rep1-un Only	rep1-un Only	rep1-un Only
sp|O00232-2|PSD12_HUMAN	Isoform 2 of 26S proteasome non-ATPase regulatory subunit 12 OS=Homo sapiens GN=PSMD12					5.764e-07				rep1-input Only
sp|Q9H583|HEAT1_HUMAN	HEAT repeat-containing protein 1 OS=Homo sapiens GN=HEATR1 PE=1 SV=3					1.008e-07				rep1-input Only
sp|O00255-2|MEN1_HUMAN	Isoform 2 of Menin OS=Homo sapiens GN=MEN1					5.414e-08				rep1-input Only
sp|Q9H7E9-2|CH033_HUMAN	Isoform 2 of UPF0488 protein C8orf33 OS=Homo sapiens GN=C8orf33	8.242e-08		9.028e-07		1.136e-07	0.0912938	rep1-un Only	rep1-un Only	0.125831
sp|O00299|CLIC1_HUMAN	Chloride intracellular channel protein 1 OS=Homo sapiens GN=CLIC1 PE=1 SV=4					5.824e-06				rep1-input Only
sp|Q9H8Y8-2|GORS2_HUMAN	Isoform 2 of Golgi reassembly-stacking protein 2 OS=Homo sapiens GN=GORASP2					1.251e-07				rep1-input Only
sp|O00422|SAP18_HUMAN	Histone deacetylase complex subunit SAP18 OS=Homo sapiens GN=SAP18 PE=1 SV=1	2.919e-08		6.926e-07			0.0421455	rep1-un Only	rep1-un Only	rep1-un Only
sp|Q9H9A6|LRC40_HUMAN	Leucine-rich repeat-containing protein 40 OS=Homo sapiens GN=LRRC40 PE=1 SV=1					2.646e-07				rep1-input Only
sp|Q9H9F9|ARP5_HUMAN	Actin-related protein 5 OS=Homo sapiens GN=ACTR5 PE=1 SV=2			1.289e-08		4.414e-08	rep1-un Only	rep1-un Only	rep1-un Only	3.42436
sp|O00471|EXOC5_HUMAN	Exocyst complex component 5 OS=Homo sapiens GN=EXOC5 PE=1 SV=1	1.873e-08		1.851e-07			0.101189	rep1-un Only	rep1-un Only	rep1-un Only
sp|Q9HCE1-2|MOV10_HUMAN	Isoform 2 of Putative helicase MOV-10 OS=Homo sapiens GN=MOV10			6.669e-08			rep1-un Only	rep1-un Only	rep1-un Only	rep1-un Only
sp|O14579-2|COPE_HUMAN	Isoform 2 of Coatomer subunit epsilon OS=Homo sapiens GN=COPE			4.51e-08		5.021e-07	rep1-un Only	rep1-un Only	rep1-un Only	11.133
sp|Q9HCS7|SYF1_HUMAN	Pre-mRNA-splicing factor SYF1 OS=Homo sapiens GN=XAB2 PE=1 SV=2					7.519e-08				rep1-input Only
sp|O14981|BTAF1_HUMAN	TATA-binding protein-associated factor 172 OS=Homo sapiens GN=BTAF1 PE=1 SV=2					5.738e-08				rep1-input Only
sp|Q9NQ88|TIGAR_HUMAN	Fructose-2,6-bisphosphatase TIGAR OS=Homo sapiens GN=TIGAR PE=1 SV=1					4.986e-07				rep1-input Only
sp|P18206-2|VINC_HUMAN	Isoform 1 of Vinculin OS=Homo sapiens GN=VCL					1.206e-06				rep1-input Only
sp|O15160-2|RPAC1_HUMAN	Isoform 2 of DNA-directed RNA polymerases I and III subunit RPAC1 OS=Homo sapiens GN=POLR1C					6.635e-07				rep1-input Only
sp|Q9NR50-2|EI2BG_HUMAN	Isoform 2 of Translation initiation factor eIF-2B subunit gamma OS=Homo sapiens GN=EIF2B3					3.406e-07				rep1-input Only
sp|O15446-2|RPA34_HUMAN	Isoform 2 of DNA-directed RNA polymerase I subunit RPA34 OS=Homo sapiens GN=CD3EAP	9.288e-09		1.306e-07		8.528e-08	0.0711179	rep1-un Only	rep1-un Only	0.652986
sp|Q9NS86|LANC2_HUMAN	LanC-like protein 2 OS=Homo sapiens GN=LANCL2 PE=1 SV=1			4.831e-08		7.737e-08	rep1-un Only	rep1-un Only	rep1-un Only	1.60153
sp|Q9NTM9|CUTC_HUMAN	Copper homeostasis protein cutC homolog OS=Homo sapiens GN=CUTC PE=1 SV=1					1.028e-07				rep1-input Only
sp|P63173|RL38_HUMAN	60S ribosomal protein L38 OS=Homo sapiens GN=RPL38 PE=1 SV=2	1.33e-05	6.859e-06	6.12e-06	2.874e-05	2.802e-06	2.1732	1.12075	4.69608	0.457843
sp|Q9NVH2-2|INT7_HUMAN	Isoform 2 of Integrator complex subunit 7 OS=Homo sapiens GN=INTS7					1.464e-07				rep1-input Only
sp|O43143|DHX15_HUMAN	Putative pre-mRNA-splicing factor ATP-dependent RNA helicase DHX15 OS=Homo sapiens GN=DHX15 PE=1 SV=2	1.223e-06	2.007e-07	2.184e-06	8.233e-08	4.185e-06	0.559982	0.0918956	0.0376969	1.91621
sp|P18583-10|SON_HUMAN	Isoform J of Protein SON OS=Homo sapiens GN=SON			2.191e-08		4.022e-08	rep1-un Only	rep1-un Only	rep1-un Only	1.83569
sp|Q9NVN8|GNL3L_HUMAN	Guanine nucleotide-binding protein-like 3-like protein OS=Homo sapiens GN=GNL3L PE=1 SV=1			6.701e-07	2.843e-08		rep1-un Only	rep1-un Only	0.0424265	rep1-un Only
sp|Q9NWT1|PK1IP_HUMAN	p21-activated protein kinase-interacting protein 1 OS=Homo sapiens GN=PAK1IP1 PE=1 SV=2	3.716e-07		1.668e-06	8.655e-09		0.222782	rep1-un Only	0.00518885	rep1-un Only
sp|P18621-3|RL17_HUMAN	Isoform 3 of 60S ribosomal protein L17 OS=Homo sapiens GN=RPL17	3.25e-06	7.141e-07	1.95e-05	6.7e-08	2.058e-07	0.166667	0.0366205	0.0034359	0.0105538
sp|O43159|RRP8_HUMAN	Ribosomal RNA-processing protein 8 OS=Homo sapiens GN=RRP8 PE=1 SV=2			1.813e-07			rep1-un Only	rep1-un Only	rep1-un Only	rep1-un Only
sp|O43172-2|PRP4_HUMAN	Isoform 2 of U4/U6 small nuclear ribonucleoprotein Prp4 OS=Homo sapiens GN=PRPF4	1.575e-07	1.989e-08	1.245e-06	1.398e-08	4.221e-07	0.126506	0.0159759	0.0112289	0.339036
sp|Q9NX24|NHP2_HUMAN	H/ACA ribonucleoprotein complex subunit 2 OS=Homo sapiens GN=NHP2 PE=1 SV=1	2.889e-08		4.872e-06		2.607e-08	0.0059298	rep1-un Only	rep1-un Only	0.00535099
sp|Q9NY12-2|GAR1_HUMAN	Isoform 2 of H/ACA ribonucleoprotein complex subunit 1 OS=Homo sapiens GN=GAR1			8.773e-07			rep1-un Only	rep1-un Only	rep1-un Only	rep1-un Only
sp|O43399-2|TPD54_HUMAN	Isoform 2 of Tumor protein D54 OS=Homo sapiens GN=TPD52L2					9.021e-07				rep1-input Only
sp|Q9NYH9|UTP6_HUMAN	U3 small nucleolar RNA-associated protein 6 homolog OS=Homo sapiens GN=UTP6 PE=1 SV=2					5.827e-08				rep1-input Only
sp|O43670-2|ZN207_HUMAN	Isoform 2 of BUB3-interacting and GLEBS motif-containing protein ZNF207 OS=Homo sapiens GN=ZNF207					2.872e-06				rep1-input Only
sp|P18669|PGAM1_HUMAN	Phosphoglycerate mutase 1 OS=Homo sapiens GN=PGAM1 PE=1 SV=2					7.595e-06				rep1-input Only
sp|Q9NZM3-2|ITSN2_HUMAN	Isoform 2 of Intersectin-2 OS=Homo sapiens GN=ITSN2	7.541e-09				1.046e-08	rep1-phS Only			rep1-input Only
sp|O43776|SYNC_HUMAN	Asparagine--tRNA ligase, cytoplasmic OS=Homo sapiens GN=NARS PE=1 SV=1					1.194e-06				rep1-input Only
sp|Q9NZT1|CALL5_HUMAN	Calmodulin-like protein 5 OS=Homo sapiens GN=CALML5 PE=1 SV=2	4.739e-07	2.555e-07	2.473e-07	5.014e-07		1.9163	1.03316	2.0275	rep1-un Only
sp|O60610-2|DIAP1_HUMAN	Isoform 2 of Protein diaphanous homolog 1 OS=Homo sapiens GN=DIAPH1					1.233e-07				rep1-input Only
sp|Q9P258|RCC2_HUMAN	Protein RCC2 OS=Homo sapiens GN=RCC2 PE=1 SV=2	5.372e-07	1.597e-07	1.42e-06	2.733e-07	1.812e-06	0.37831	0.112465	0.192465	1.27606
sp|P18754-2|RCC1_HUMAN	Isoform 2 of Regulator of chromosome condensation OS=Homo sapiens GN=RCC1	8.979e-08	1.111e-07	4.509e-07	6.702e-08	6.124e-06	0.199135	0.246396	0.148636	13.5817
sp|O60841|IF2P_HUMAN	Eukaryotic translation initiation factor 5B OS=Homo sapiens GN=EIF5B PE=1 SV=4	1.56e-08	8.449e-09	1.867e-07	5.132e-09	1.723e-06	0.0835565	0.0452544	0.0274879	9.22871
sp|P67775|PP2AA_HUMAN	Serine/threonine-protein phosphatase 2A catalytic subunit alpha isoform OS=Homo sapiens GN=PPP2CA PE=1 SV=1	2.269e-07		3.225e-07		1.185e-06	0.703566	rep1-un Only	rep1-un Only	3.67442
sp|O60884|DNJA2_HUMAN	DnaJ homolog subfamily A member 2 OS=Homo sapiens GN=DNAJA2 PE=1 SV=1			1.112e-07		4.555e-08	rep1-un Only	rep1-un Only	rep1-un Only	0.409622
sp|O75223|GGCT_HUMAN	Gamma-glutamylcyclotransferase OS=Homo sapiens GN=GGCT PE=1 SV=1				4.488e-08	8.785e-07			rep1-cystein Only	rep1-input Only
sp|P18858|DNLI1_HUMAN	DNA ligase 1 OS=Homo sapiens GN=LIG1 PE=1 SV=1					1.024e-07				rep1-input Only
sp|O75396|SC22B_HUMAN	Vesicle-trafficking protein SEC22b OS=Homo sapiens GN=SEC22B PE=1 SV=4			3.901e-08		1.575e-06	rep1-un Only	rep1-un Only	rep1-un Only	40.3743
sp|Q9P265|DIP2B_HUMAN	Disco-interacting protein 2 homolog B OS=Homo sapiens GN=DIP2B PE=1 SV=3					5.508e-08				rep1-input Only
sp|Q9P2J5|SYLC_HUMAN	Leucine--tRNA ligase, cytoplasmic OS=Homo sapiens GN=LARS PE=1 SV=2					1.508e-07				rep1-input Only
sp|P18887|XRCC1_HUMAN	DNA repair protein XRCC1 OS=Homo sapiens GN=XRCC1 PE=1 SV=2					4.932e-08				rep1-input Only
sp|Q9UBD5-2|ORC3_HUMAN	Isoform 2 of Origin recognition complex subunit 3 OS=Homo sapiens GN=ORC3					2.923e-07				rep1-input Only
sp|Q9UHR4|BI2L1_HUMAN	Brain-specific angiogenesis inhibitor 1-associated protein 2-like protein 1 OS=Homo sapiens GN=BAIAP2L1 PE=1 SV=2	8.055e-08					rep1-phS Only
sp|O75694-2|NU155_HUMAN	Isoform 2 of Nuclear pore complex protein Nup155 OS=Homo sapiens GN=NUP155	8.112e-09		6.042e-08		4.6e-07	0.13426	rep1-un Only	rep1-un Only	7.61337
sp|Q9UJX2-3|CDC23_HUMAN	Isoform 3 of Cell division cycle protein 23 homolog OS=Homo sapiens GN=CDC23			3.661e-08		4.806e-07	rep1-un Only	rep1-un Only	rep1-un Only	13.1276
sp|Q9UJX5-2|APC4_HUMAN	Isoform 2 of Anaphase-promoting complex subunit 4 OS=Homo sapiens GN=ANAPC4					1.177e-07				rep1-input Only
sp|P67809|YBOX1_HUMAN	Nuclease-sensitive element-binding protein 1 OS=Homo sapiens GN=YBX1 PE=1 SV=3	2.557e-07	5.373e-08	1.762e-06		5.492e-07	0.145119	0.0304938	rep1-un Only	0.311691
sp|P16989|YBOX3_HUMAN	Y-box-binding protein 3 OS=Homo sapiens GN=YBX3 PE=1 SV=4	2.358e-07		1.014e-06		9.663e-07	0.232544	rep1-un Only	rep1-un Only	0.952959
sp|O76071|CIAO1_HUMAN	Probable cytosolic iron-sulfur protein assembly protein CIAO1 OS=Homo sapiens GN=CIAO1 PE=1 SV=1			1.188e-07		2.557e-07	rep1-un Only	rep1-un Only	rep1-un Only	2.15236
sp|Q9UK59-2|DBR1_HUMAN	Isoform 2 of Lariat debranching enzyme OS=Homo sapiens GN=DBR1					1.822e-07				rep1-input Only
sp|Q9UKD2|MRT4_HUMAN	mRNA turnover protein 4 homolog OS=Homo sapiens GN=MRTO4 PE=1 SV=2	5.51e-07		2.664e-06	2.956e-08	4.527e-07	0.206832	rep1-un Only	0.0110961	0.169932
sp|O94979-10|SC31A_HUMAN	Isoform 10 of Protein transport protein Sec31A OS=Homo sapiens GN=SEC31A					1.07e-07				rep1-input Only
sp|P19338|NUCL_HUMAN	Nucleolin OS=Homo sapiens GN=NCL PE=1 SV=3	2.908e-06	1.813e-06	1.331e-05	2.48e-07	1.377e-05	0.218482	0.136213	0.0186326	1.03456
sp|Q9UKF6|CPSF3_HUMAN	Cleavage and polyadenylation specificity factor subunit 3 OS=Homo sapiens GN=CPSF3 PE=1 SV=1		8.482e-09	3.886e-08		2.865e-07	rep1-un Only	0.218271	rep1-un Only	7.37262
sp|O95218-2|ZRAB2_HUMAN	Isoform 2 of Zinc finger Ran-binding domain-containing protein 2 OS=Homo sapiens GN=ZRANB2			1.057e-06		2.923e-07	rep1-un Only	rep1-un Only	rep1-un Only	0.276537
sp|Q9UNF0-2|PACN2_HUMAN	Isoform 2 of Protein kinase C and casein kinase substrate in neurons protein 2 OS=Homo sapiens GN=PACSIN2					1.554e-07				rep1-input Only
sp|O95487-2|SC24B_HUMAN	Isoform 2 of Protein transport protein Sec24B OS=Homo sapiens GN=SEC24B					4.05e-08				rep1-input Only
sp|Q9UNQ2|DIM1_HUMAN	Probable dimethyladenosine transferase OS=Homo sapiens GN=DIMT1 PE=1 SV=1			3.779e-07			rep1-un Only	rep1-un Only	rep1-un Only	rep1-un Only
sp|O95625|ZBT11_HUMAN	Zinc finger and BTB domain-containing protein 11 OS=Homo sapiens GN=ZBTB11 PE=1 SV=2	8.702e-09		7.921e-08			0.10986	rep1-un Only	rep1-un Only	rep1-un Only
sp|O95639-2|CPSF4_HUMAN	Isoform 2 of Cleavage and polyadenylation specificity factor subunit 4 OS=Homo sapiens GN=CPSF4	5.57e-08				4.349e-07	rep1-phS Only			rep1-input Only
sp|Q9UNX4|WDR3_HUMAN	WD repeat-containing protein 3 OS=Homo sapiens GN=WDR3 PE=1 SV=1	6.719e-08	1.683e-08	1.286e-07		1.253e-07	0.522473	0.130871	rep1-un Only	0.974339
sp|O95983-2|MBD3_HUMAN	Isoform 2 of Methyl-CpG-binding domain protein 3 OS=Homo sapiens GN=MBD3					3.116e-07				rep1-input Only
sp|Q9UPN6-2|SCAF8_HUMAN	Isoform 2 of Protein SCAF8 OS=Homo sapiens GN=SCAF8			6.788e-09		3.026e-08	rep1-un Only	rep1-un Only	rep1-un Only	4.45787
sp|P04040|CATA_HUMAN	Catalase OS=Homo sapiens GN=CAT PE=1 SV=3	1.476e-08	2.553e-08		5.834e-08	1.224e-07	rep1-phS Only	rep1-phT Only	rep1-cystein Only	rep1-input Only
sp|Q9UQE7|SMC3_HUMAN	Structural maintenance of chromosomes protein 3 OS=Homo sapiens GN=SMC3 PE=1 SV=2			8.053e-09		5.324e-07	rep1-un Only	rep1-un Only	rep1-un Only	66.112
sp|P05114|HMGN1_HUMAN	Non-histone chromosomal protein HMG-14 OS=Homo sapiens GN=HMGN1 PE=1 SV=3	6.816e-08	3.641e-08	5.661e-07		1.086e-07	0.120403	0.0643173	rep1-un Only	0.191839
sp|P07737|PROF1_HUMAN	Profilin-1 OS=Homo sapiens GN=PFN1 PE=1 SV=2		3.816e-08			1.581e-05		rep1-phT Only		rep1-input Only
sp|Q9Y266|NUDC_HUMAN	Nuclear migration protein nudC OS=Homo sapiens GN=NUDC PE=1 SV=1					9.94e-07				rep1-input Only
sp|P07954-2|FUMH_HUMAN	Isoform Cytoplasmic of Fumarate hydratase, mitochondrial OS=Homo sapiens GN=FH					5.022e-07				rep1-input Only
sp|P19623|SPEE_HUMAN	Spermidine synthase OS=Homo sapiens GN=SRM PE=1 SV=1					1.049e-06				rep1-input Only
sp|Q9Y295|DRG1_HUMAN	Developmentally-regulated GTP-binding protein 1 OS=Homo sapiens GN=DRG1 PE=1 SV=1		3.045e-08	6.127e-07		8.275e-07	rep1-un Only	0.0496981	rep1-un Only	1.35058
sp|P08579|RU2B_HUMAN	U2 small nuclear ribonucleoprotein B'' OS=Homo sapiens GN=SNRPB2 PE=1 SV=1			2.694e-07		7.516e-07	rep1-un Only	rep1-un Only	rep1-un Only	2.7899
sp|P68104|EF1A1_HUMAN	Elongation factor 1-alpha 1 OS=Homo sapiens GN=EEF1A1 PE=1 SV=1	7.693e-07	1.159e-06	3.412e-06	2.757e-06	2.606e-05	0.225469	0.339683	0.80803	7.63775
sp|Q05639|EF1A2_HUMAN	Elongation factor 1-alpha 2 OS=Homo sapiens GN=EEF1A2 PE=1 SV=1					7.567e-07				rep1-input Only
sp|P08865|RSSA_HUMAN	40S ribosomal protein SA OS=Homo sapiens GN=RPSA PE=1 SV=4					3.435e-06				rep1-input Only
sp|Q9Y2A7-2|NCKP1_HUMAN	Isoform 2 of Nck-associated protein 1 OS=Homo sapiens GN=NCKAP1					9.188e-08				rep1-input Only
sp|P20290-2|BTF3_HUMAN	Isoform 2 of Transcription factor BTF3 OS=Homo sapiens GN=BTF3					3.321e-06				rep1-input Only
sp|P09132|SRP19_HUMAN	Signal recognition particle 19 kDa protein OS=Homo sapiens GN=SRP19 PE=1 SV=3			3.324e-06		1.637e-08	rep1-un Only	rep1-un Only	rep1-un Only	0.00492479
sp|P09234|RU1C_HUMAN	U1 small nuclear ribonucleoprotein C OS=Homo sapiens GN=SNRPC PE=1 SV=1	8.219e-08		4.986e-07		1.427e-06	0.164842	rep1-un Only	rep1-un Only	2.86201
sp|Q9Y2W1|TR150_HUMAN	Thyroid hormone receptor-associated protein 3 OS=Homo sapiens GN=THRAP3 PE=1 SV=2	5.58e-07	1.1e-07	4.188e-07	4.994e-08	5.879e-07	1.33238	0.262655	0.119245	1.40377
sp|P21127-10|CD11B_HUMAN	Isoform SV11 of Cyclin-dependent kinase 11B OS=Homo sapiens GN=CDK11B		2.676e-08	4.447e-07			rep1-un Only	0.0601754	rep1-un Only	rep1-un Only
sp|P09525-2|ANXA4_HUMAN	Isoform 2 of Annexin A4 OS=Homo sapiens GN=ANXA4					7.659e-07				rep1-input Only
sp|P09923|PPBI_HUMAN	Intestinal-type alkaline phosphatase OS=Homo sapiens GN=ALPI PE=1 SV=2	1.679e-07		6.482e-08		5.223e-09	2.59025	rep1-un Only	rep1-un Only	0.080577
sp|P11586|C1TC_HUMAN	C-1-tetrahydrofolate synthase, cytoplasmic OS=Homo sapiens GN=MTHFD1 PE=1 SV=3					5.941e-07				rep1-input Only
sp|Q9Y3A4|RRP7A_HUMAN	Ribosomal RNA-processing protein 7 homolog A OS=Homo sapiens GN=RRP7A PE=1 SV=2			3.364e-07			rep1-un Only	rep1-un Only	rep1-un Only	rep1-un Only
sp|Q9Y3B4|SF3B6_HUMAN	Splicing factor 3B subunit 6 OS=Homo sapiens GN=SF3B6 PE=1 SV=1	5.829e-08		4.43e-07		4.024e-07	0.13158	rep1-un Only	rep1-un Only	0.908352
sp|P12004|PCNA_HUMAN	Proliferating cell nuclear antigen OS=Homo sapiens GN=PCNA PE=1 SV=1			1.005e-06		1.342e-05	rep1-un Only	rep1-un Only	rep1-un Only	13.3532
sp|P21291|CSRP1_HUMAN	Cysteine and glycine-rich protein 1 OS=Homo sapiens GN=CSRP1 PE=1 SV=3		2.063e-08	1.666e-07		4.877e-06	rep1-un Only	0.12383	rep1-un Only	29.2737
sp|Q9Y3C6|PPIL1_HUMAN	Peptidyl-prolyl cis-trans isomerase-like 1 OS=Homo sapiens GN=PPIL1 PE=1 SV=1	8.656e-08	3.078e-08	9.071e-08		5.11e-07	0.95425	0.339323	rep1-un Only	5.63334
sp|Q9Y3I0|RTCB_HUMAN	tRNA-splicing ligase RtcB homolog OS=Homo sapiens GN=RTCB PE=1 SV=1	1.531e-07	4.86e-08	9.029e-07	1.601e-08	7.735e-07	0.169565	0.0538266	0.0177318	0.856684
sp|P13639|EF2_HUMAN	Elongation factor 2 OS=Homo sapiens GN=EEF2 PE=1 SV=4	2.129e-08	5.869e-08	6.812e-08	5.482e-09	7.18e-06	0.312537	0.861568	0.0804756	105.402
sp|P68400|CSK21_HUMAN	Casein kinase II subunit alpha OS=Homo sapiens GN=CSNK2A1 PE=1 SV=1			4.401e-07		4.961e-07	rep1-un Only	rep1-un Only	rep1-un Only	1.12724
sp|Q9Y3T9|NOC2L_HUMAN	Nucleolar complex protein 2 homolog OS=Homo sapiens GN=NOC2L PE=1 SV=4			5.313e-08			rep1-un Only	rep1-un Only	rep1-un Only	rep1-un Only
sp|Q9Y4C8|RBM19_HUMAN	Probable RNA-binding protein 19 OS=Homo sapiens GN=RBM19 PE=1 SV=3	4.915e-08		4.128e-07	3.405e-08	2.357e-08	0.119065	rep1-un Only	0.0824855	0.0570979
sp|P78344|IF4G2_HUMAN	Eukaryotic translation initiation factor 4 gamma 2 OS=Homo sapiens GN=EIF4G2 PE=1 SV=1			9.554e-09		8.203e-07	rep1-un Only	rep1-un Only	rep1-un Only	85.8593
sp|P13667|PDIA4_HUMAN	Protein disulfide-isomerase A4 OS=Homo sapiens GN=PDIA4 PE=1 SV=2					1.015e-06				rep1-input Only
sp|Q9Y5B9|SP16H_HUMAN	FACT complex subunit SPT16 OS=Homo sapiens GN=SUPT16H PE=1 SV=1	6.677e-09		2.641e-08		1.03e-06	0.252821	rep1-un Only	rep1-un Only	39.0004
sp|P13674-2|P4HA1_HUMAN	Isoform 2 of Prolyl 4-hydroxylase subunit alpha-1 OS=Homo sapiens GN=P4HA1					1.964e-07				rep1-input Only
sp|P17174-2|AATC_HUMAN	Isoform 2 of Aspartate aminotransferase, cytoplasmic OS=Homo sapiens GN=GOT1					2.137e-06				rep1-input Only
sp|P21333-2|FLNA_HUMAN	Isoform 2 of Filamin-A OS=Homo sapiens GN=FLNA	2.019e-07	5.24e-08	1.064e-06	1.33e-08	6.33e-06	0.189756	0.0492481	0.0125	5.94925
sp|P78347-2|GTF2I_HUMAN	Isoform 2 of General transcription factor II-I OS=Homo sapiens GN=GTF2I	4.758e-09				1.562e-06	rep1-phS Only			rep1-input Only
sp|P17655-2|CAN2_HUMAN	Isoform 2 of Calpain-2 catalytic subunit OS=Homo sapiens GN=CAPN2					3.722e-07				rep1-input Only
sp|Q9Y5S2|MRCKB_HUMAN	Serine/threonine-protein kinase MRCK beta OS=Homo sapiens GN=CDC42BPB PE=1 SV=2					7.453e-08				rep1-input Only
sp|Q9Y5S9-2|RBM8A_HUMAN	Isoform 2 of RNA-binding protein 8A OS=Homo sapiens GN=RBM8A	2.071e-08		4.051e-07		3.497e-06	0.0511232	rep1-un Only	rep1-un Only	8.63244
sp|P18615-3|NELFE_HUMAN	Isoform 2 of Negative elongation factor E OS=Homo sapiens GN=NELFE					1.582e-07				rep1-input Only
sp|Q9Y696|CLIC4_HUMAN	Chloride intracellular channel protein 4 OS=Homo sapiens GN=CLIC4 PE=1 SV=4					5.998e-07				rep1-input Only
sp|P20042|IF2B_HUMAN	Eukaryotic translation initiation factor 2 subunit 2 OS=Homo sapiens GN=EIF2S2 PE=1 SV=2			9.635e-07		1.389e-06	rep1-un Only	rep1-un Only	rep1-un Only	1.44162
sp|P78371-2|TCPB_HUMAN	Isoform 2 of T-complex protein 1 subunit beta OS=Homo sapiens GN=CCT2		1.176e-08	4.61e-08		5.885e-06	rep1-un Only	0.255098	rep1-un Only	127.657
sp|Q9Y6A4|CFA20_HUMAN	Cilia- and flagella-associated protein 20 OS=Homo sapiens GN=CFAP20 PE=1 SV=1	6.551e-08		2.799e-07			0.234048	rep1-un Only	rep1-un Only	rep1-un Only
sp|Q9Y6X9-2|MORC2_HUMAN	Isoform 2 of MORC family CW-type zinc finger protein 2 OS=Homo sapiens GN=MORC2					4.956e-08				rep1-input Only
sp|P20073-2|ANXA7_HUMAN	Isoform 2 of Annexin A7 OS=Homo sapiens GN=ANXA7					3.096e-07				rep1-input Only
tr|H0Y459|H0Y459_HUMAN	Nuclear receptor corepressor 1 (Fragment) OS=Homo sapiens GN=NCOR1 PE=4 SV=1	2.806e-06		5.994e-06			0.468135	rep1-un Only	rep1-un Only	rep1-un Only
sp|P20930|FILA_HUMAN	Filaggrin OS=Homo sapiens GN=FLG PE=1 SV=3	8.936e-09	3.677e-09		4.903e-09		rep1-phS Only	rep1-phT Only	rep1-cystein Only
sp|P21266|GSTM3_HUMAN	Glutathione S-transferase Mu 3 OS=Homo sapiens GN=GSTM3 PE=1 SV=3					2.144e-06				rep1-input Only
sp|P78406|RAE1L_HUMAN	mRNA export factor OS=Homo sapiens GN=RAE1 PE=1 SV=1			6.434e-08		3.196e-07	rep1-un Only	rep1-un Only	rep1-un Only	4.96736
sp|P22059|OSBP1_HUMAN	Oxysterol-binding protein 1 OS=Homo sapiens GN=OSBP PE=1 SV=1					1.099e-07				rep1-input Only
sp|A0AV96-2|RBM47_HUMAN	Isoform 2 of RNA-binding protein 47 OS=Homo sapiens GN=RBM47	1.406e-08		2.669e-07		3.23e-07	0.0526789	rep1-un Only	rep1-un Only	1.21019
sp|P23284|PPIB_HUMAN	Peptidyl-prolyl cis-trans isomerase B OS=Homo sapiens GN=PPIB PE=1 SV=2			3.842e-07	9.714e-08	1.273e-06	rep1-un Only	rep1-un Only	0.252837	3.31338
sp|P78417-2|GSTO1_HUMAN	Isoform 2 of Glutathione S-transferase omega-1 OS=Homo sapiens GN=GSTO1					1.122e-06				rep1-input Only
sp|P25398|RS12_HUMAN	40S ribosomal protein S12 OS=Homo sapiens GN=RPS12 PE=1 SV=3	2.73e-07		1.719e-06		1.665e-07	0.158813	rep1-un Only	rep1-un Only	0.0968586
sp|P26196|DDX6_HUMAN	Probable ATP-dependent RNA helicase DDX6 OS=Homo sapiens GN=DDX6 PE=1 SV=2					2.602e-07				rep1-input Only
sp|P28066-2|PSA5_HUMAN	Isoform 2 of Proteasome subunit alpha type-5 OS=Homo sapiens GN=PSMA5					1.844e-06				rep1-input Only
sp|A0AVT1|UBA6_HUMAN	Ubiquitin-like modifier-activating enzyme 6 OS=Homo sapiens GN=UBA6 PE=1 SV=1					1.009e-07				rep1-input Only
sp|P28070|PSB4_HUMAN	Proteasome subunit beta type-4 OS=Homo sapiens GN=PSMB4 PE=1 SV=4					3.29e-07				rep1-input Only
sp|P28715|ERCC5_HUMAN	DNA repair protein complementing XP-G cells OS=Homo sapiens GN=ERCC5 PE=1 SV=3					8.783e-08				rep1-input Only
sp|P29144|TPP2_HUMAN	Tripeptidyl-peptidase 2 OS=Homo sapiens GN=TPP2 PE=1 SV=4			2.709e-09		1.286e-07	rep1-un Only	rep1-un Only	rep1-un Only	47.4714
sp|A0FGR8-2|ESYT2_HUMAN	Isoform 2 of Extended synaptotagmin-2 OS=Homo sapiens GN=ESYT2					4.114e-08				rep1-input Only
sp|P29372-2|3MG_HUMAN	Isoform 2 of DNA-3-methyladenine glycosylase OS=Homo sapiens GN=MPG	9.101e-08		6.674e-07			0.136365	rep1-un Only	rep1-un Only	rep1-un Only
sp|P78527|PRKDC_HUMAN	DNA-dependent protein kinase catalytic subunit OS=Homo sapiens GN=PRKDC PE=1 SV=3	5.549e-09	1.043e-09	1.8e-08	7.789e-10	2.666e-06	0.308278	0.0579444	0.0432722	148.111
sp|A0MZ66-3|SHOT1_HUMAN	Isoform 3 of Shootin-1 OS=Homo sapiens GN=KIAA1598					6.312e-08				rep1-input Only
sp|P29966|MARCS_HUMAN	Myristoylated alanine-rich C-kinase substrate OS=Homo sapiens GN=MARCKS PE=1 SV=4					6.113e-07				rep1-input Only
sp|P30040|ERP29_HUMAN	Endoplasmic reticulum resident protein 29 OS=Homo sapiens GN=ERP29 PE=1 SV=4					4.823e-07				rep1-input Only
sp|A6NEC2|PSAL_HUMAN	Puromycin-sensitive aminopeptidase-like protein OS=Homo sapiens GN=NPEPPSL1 PE=2 SV=3					3.77e-07				rep1-input Only
sp|P30041|PRDX6_HUMAN	Peroxiredoxin-6 OS=Homo sapiens GN=PRDX6 PE=1 SV=3					5.335e-06				rep1-input Only
sp|P30086|PEBP1_HUMAN	Phosphatidylethanolamine-binding protein 1 OS=Homo sapiens GN=PEBP1 PE=1 SV=3					9.782e-06				rep1-input Only
sp|A6NHR9-2|SMHD1_HUMAN	Isoform 2 of Structural maintenance of chromosomes flexible hinge domain-containing protein 1 OS=Homo sapiens GN=SMCHD1					3.428e-07				rep1-input Only
sp|P30566-2|PUR8_HUMAN	Isoform 2 of Adenylosuccinate lyase OS=Homo sapiens GN=ADSL					6.929e-08				rep1-input Only
sp|P30740|ILEU_HUMAN	Leukocyte elastase inhibitor OS=Homo sapiens GN=SERPINB1 PE=1 SV=1					2.721e-06				rep1-input Only
sp|P31431-2|SDC4_HUMAN	Isoform 2 of Syndecan-4 OS=Homo sapiens GN=SDC4			2.626e-07			rep1-un Only	rep1-un Only	rep1-un Only	rep1-un Only
sp|E9PAV3-2|NACAM_HUMAN	Isoform 2 of Nascent polypeptide-associated complex subunit alpha, muscle-specific form OS=Homo sapiens GN=NACA		7.039e-09	5.668e-08		1.109e-06	rep1-un Only	0.124188	rep1-un Only	19.566
sp|P31944|CASPE_HUMAN	Caspase-14 OS=Homo sapiens GN=CASP14 PE=1 SV=2	1.756e-07	1.557e-07		3.605e-08		rep1-phS Only	rep1-phT Only	rep1-cystein Only
sp|P33992|MCM5_HUMAN	DNA replication licensing factor MCM5 OS=Homo sapiens GN=MCM5 PE=1 SV=5					2.027e-07				rep1-input Only
sp|P34932|HSP74_HUMAN	Heat shock 70 kDa protein 4 OS=Homo sapiens GN=HSPA4 PE=1 SV=4			1.161e-08		2.256e-06	rep1-un Only	rep1-un Only	rep1-un Only	194.315
sp|P35237|SPB6_HUMAN	Serpin B6 OS=Homo sapiens GN=SERPINB6 PE=1 SV=3					5.502e-07				rep1-input Only
sp|P21796|VDAC1_HUMAN	Voltage-dependent anion-selective channel protein 1 OS=Homo sapiens GN=VDAC1 PE=1 SV=2					7.946e-07				rep1-input Only
sp|P21980|TGM2_HUMAN	Protein-glutamine gamma-glutamyltransferase 2 OS=Homo sapiens GN=TGM2 PE=1 SV=2					2.9e-07				rep1-input Only
sp|P80723|BASP1_HUMAN	Brain acid soluble protein 1 OS=Homo sapiens GN=BASP1 PE=1 SV=2					5.888e-07				rep1-input Only
sp|O00139-4|KIF2A_HUMAN	Isoform 4 of Kinesin-like protein KIF2A OS=Homo sapiens GN=KIF2A		4.78e-06					rep1-phT Only
sp|O00139-2|KIF2A_HUMAN	Isoform 2 of Kinesin-like protein KIF2A OS=Homo sapiens GN=KIF2A		4.924e-07					rep1-phT Only
sp|P22087|FBRL_HUMAN	rRNA 2'-O-methyltransferase fibrillarin OS=Homo sapiens GN=FBL PE=1 SV=2	7.106e-07	6.398e-07	1.408e-06	1.379e-07	3.385e-07	0.504687	0.454403	0.0979403	0.240412
sp|P35268|RL22_HUMAN	60S ribosomal protein L22 OS=Homo sapiens GN=RPL22 PE=1 SV=2	5.222e-06	3.849e-06	5.975e-05	3.148e-06		0.0873975	0.0644184	0.0526862	rep1-un Only
sp|P82970|HMGN5_HUMAN	High mobility group nucleosome-binding domain-containing protein 5 OS=Homo sapiens GN=HMGN5 PE=1 SV=1					3.006e-07				rep1-input Only
sp|P38432|COIL_HUMAN	Coilin OS=Homo sapiens GN=COIL PE=1 SV=1	1.105e-07	1.124e-07	1.45e-07	2.118e-08	8.943e-08	0.762069	0.775172	0.146069	0.616759
sp|P39687|AN32A_HUMAN	Acidic leucine-rich nuclear phosphoprotein 32 family member A OS=Homo sapiens GN=ANP32A PE=1 SV=1			8.828e-08		2.743e-06	rep1-un Only	rep1-un Only	rep1-un Only	31.0716
sp|P82979|SARNP_HUMAN	SAP domain-containing ribonucleoprotein OS=Homo sapiens GN=SARNP PE=1 SV=3	1.411e-08	7.545e-08	1.647e-07	1.021e-07	3.637e-07	0.0856709	0.458106	0.619915	2.20826
sp|P40222|TXLNA_HUMAN	Alpha-taxilin OS=Homo sapiens GN=TXLNA PE=1 SV=3					1.809e-07				rep1-input Only
sp|P42568-2|AF9_HUMAN	Isoform 2 of Protein AF-9 OS=Homo sapiens GN=MLLT3			2.476e-07			rep1-un Only	rep1-un Only	rep1-un Only	rep1-un Only
sp|P83881|RL36A_HUMAN	60S ribosomal protein L36a OS=Homo sapiens GN=RPL36A PE=1 SV=2	4.494e-07	1.149e-07	3.701e-06		3.532e-07	0.121427	0.0310457	rep1-un Only	0.0954337
sp|P43366|MAGB1_HUMAN	Melanoma-associated antigen B1 OS=Homo sapiens GN=MAGEB1 PE=1 SV=2			1.04e-07		1.191e-08	rep1-un Only	rep1-un Only	rep1-un Only	0.114519
sp|P22102|PUR2_HUMAN	Trifunctional purine biosynthetic protein adenosine-3 OS=Homo sapiens GN=GART PE=1 SV=1					3.414e-07				rep1-input Only
sp|P45974-2|UBP5_HUMAN	Isoform Short of Ubiquitin carboxyl-terminal hydrolase 5 OS=Homo sapiens GN=USP5					1.285e-07				rep1-input Only
sp|P84098|RL19_HUMAN	60S ribosomal protein L19 OS=Homo sapiens GN=RPL19 PE=1 SV=1	2.706e-06	4.896e-07	4.787e-06		3.206e-06	0.565281	0.102277	rep1-un Only	0.669731
sp|P46778|RL21_HUMAN	60S ribosomal protein L21 OS=Homo sapiens GN=RPL21 PE=1 SV=2	1.146e-06		3.11e-06		1.773e-07	0.368489	rep1-un Only	rep1-un Only	0.0570096
sp|P22234-2|PUR6_HUMAN	Isoform 2 of Multifunctional protein ADE2 OS=Homo sapiens GN=PAICS					2.628e-06				rep1-input Only
sp|P47712|PA24A_HUMAN	Cytosolic phospholipase A2 OS=Homo sapiens GN=PLA2G4A PE=1 SV=2					8.246e-07				rep1-input Only
sp|P48681|NEST_HUMAN	Nestin OS=Homo sapiens GN=NES PE=1 SV=2	1.939e-07	9.562e-08	2.031e-07	2.724e-08	1.219e-07	0.954702	0.470803	0.134121	0.600197
sp|P85037|FOXK1_HUMAN	Forkhead box protein K1 OS=Homo sapiens GN=FOXK1 PE=1 SV=1	4.879e-07	1.773e-08	8.432e-07		1.429e-07	0.578629	0.021027	rep1-un Only	0.169473
sp|Q01167-2|FOXK2_HUMAN	Isoform 2 of Forkhead box protein K2 OS=Homo sapiens GN=FOXK2	1.533e-07		3.928e-07		1.117e-07	0.390275	rep1-un Only	rep1-un Only	0.284369
sp|Q12948|FOXC1_HUMAN	Forkhead box protein C1 OS=Homo sapiens GN=FOXC1 PE=1 SV=3					4.132e-08				rep1-input Only
sp|P22314-2|UBA1_HUMAN	Isoform 2 of Ubiquitin-like modifier-activating enzyme 1 OS=Homo sapiens GN=UBA1				2.998e-10	2.082e-06			rep1-cystein Only	rep1-input Only
sp|P49207|RL34_HUMAN	60S ribosomal protein L34 OS=Homo sapiens GN=RPL34 PE=1 SV=3			1.106e-06			rep1-un Only	rep1-un Only	rep1-un Only	rep1-un Only
sp|P22392-2|NDKB_HUMAN	Isoform 3 of Nucleoside diphosphate kinase B OS=Homo sapiens GN=NME2					2.043e-06				rep1-input Only
sp|P15531-2|NDKA_HUMAN	Isoform 2 of Nucleoside diphosphate kinase A OS=Homo sapiens GN=NME1					2.293e-07				rep1-input Only
sp|P49327|FAS_HUMAN	Fatty acid synthase OS=Homo sapiens GN=FASN PE=1 SV=3					1.01e-06				rep1-input Only
sp|P49411|EFTU_HUMAN	Elongation factor Tu, mitochondrial OS=Homo sapiens GN=TUFM PE=1 SV=2			1.931e-08		9.274e-08	rep1-un Only	rep1-un Only	rep1-un Only	4.80269
sp|P49589-2|SYCC_HUMAN	Isoform 2 of Cysteine--tRNA ligase, cytoplasmic OS=Homo sapiens GN=CARS					1.392e-07				rep1-input Only
sp|P22626|ROA2_HUMAN	Heterogeneous nuclear ribonucleoproteins A2/B1 OS=Homo sapiens GN=HNRNPA2B1 PE=1 SV=2	1.724e-06	9.293e-07	4.736e-06	4.042e-07	2.108e-05	0.36402	0.19622	0.0853463	4.45101
sp|P49591|SYSC_HUMAN	Serine--tRNA ligase, cytoplasmic OS=Homo sapiens GN=SARS PE=1 SV=3					4.951e-07				rep1-input Only
sp|P98175-2|RBM10_HUMAN	Isoform 2 of RNA-binding protein 10 OS=Homo sapiens GN=RBM10	7.622e-08		1.688e-07	2.978e-09	7.423e-09	0.45154	rep1-un Only	0.0176422	0.0439751
sp|P49711|CTCF_HUMAN	Transcriptional repressor CTCF OS=Homo sapiens GN=CTCF PE=1 SV=1			6.633e-08			rep1-un Only	rep1-un Only	rep1-un Only	rep1-un Only
sp|P49790-2|NU153_HUMAN	Isoform 2 of Nuclear pore complex protein Nup153 OS=Homo sapiens GN=NUP153					6.456e-08				rep1-input Only
sp|P49903-2|SPS1_HUMAN	Isoform 2 of Selenide, water dikinase 1 OS=Homo sapiens GN=SEPHS1					4.292e-07				rep1-input Only
sp|O00148|DX39A_HUMAN	ATP-dependent RNA helicase DDX39A OS=Homo sapiens GN=DDX39A PE=1 SV=2	9.491e-08	1.905e-08	2.529e-07		1.902e-05	0.375287	0.0753262	rep1-un Only	75.2076
sp|P49915-2|GUAA_HUMAN	Isoform 2 of GMP synthase [glutamine-hydrolyzing] OS=Homo sapiens GN=GMPS					1.866e-06				rep1-input Only
sp|Q00341|VIGLN_HUMAN	Vigilin OS=Homo sapiens GN=HDLBP PE=1 SV=2					9.505e-07				rep1-input Only
sp|P23193-2|TCEA1_HUMAN	Isoform 2 of Transcription elongation factor A protein 1 OS=Homo sapiens GN=TCEA1			2.858e-08		7.412e-07	rep1-un Only	rep1-un Only	rep1-un Only	25.9342
sp|P50991-2|TCPD_HUMAN	Isoform 2 of T-complex protein 1 subunit delta OS=Homo sapiens GN=CCT4			6.975e-08		2.325e-06	rep1-un Only	rep1-un Only	rep1-un Only	33.3333
sp|P50995-2|ANX11_HUMAN	Isoform 2 of Annexin A11 OS=Homo sapiens GN=ANXA11					2.599e-07				rep1-input Only
sp|P52597|HNRPF_HUMAN	Heterogeneous nuclear ribonucleoprotein F OS=Homo sapiens GN=HNRNPF PE=1 SV=3	2.522e-07	4.082e-09	9.182e-07		9.597e-07	0.274668	0.00444565	rep1-un Only	1.0452
sp|P52907|CAZA1_HUMAN	F-actin-capping protein subunit alpha-1 OS=Homo sapiens GN=CAPZA1 PE=1 SV=3	2.859e-07	6.95e-08	5.331e-07	2.988e-08	4.97e-07	0.536297	0.13037	0.0560495	0.932283
sp|P23246|SFPQ_HUMAN	Splicing factor, proline- and glutamine-rich OS=Homo sapiens GN=SFPQ PE=1 SV=2	3.29e-06	1.597e-06	8.354e-06	3.994e-06	5.659e-06	0.393823	0.191166	0.478094	0.6774
sp|P53621-2|COPA_HUMAN	Isoform 2 of Coatomer subunit alpha OS=Homo sapiens GN=COPA	1.442e-07	1.584e-07	7.116e-07	1.28e-08	1.549e-06	0.202642	0.222597	0.0179876	2.17678
sp|P54577|SYYC_HUMAN	Tyrosine--tRNA ligase, cytoplasmic OS=Homo sapiens GN=YARS PE=1 SV=4					2.484e-07				rep1-input Only
sp|Q00610-2|CLH1_HUMAN	Isoform 2 of Clathrin heavy chain 1 OS=Homo sapiens GN=CLTC	9.105e-07	2.198e-07	8.145e-07	5.105e-08	2.267e-06	1.11786	0.269859	0.0626765	2.7833
sp|P54578-2|UBP14_HUMAN	Isoform 2 of Ubiquitin carboxyl-terminal hydrolase 14 OS=Homo sapiens GN=USP14					5.513e-07				rep1-input Only
sp|P55769|NH2L1_HUMAN	NHP2-like protein 1 OS=Homo sapiens GN=NHP2L1 PE=1 SV=3	2.762e-07				7.962e-07	rep1-phS Only			rep1-input Only
sp|P23258|TBG1_HUMAN	Tubulin gamma-1 chain OS=Homo sapiens GN=TUBG1 PE=1 SV=2	1.955e-08		8.072e-08		3.442e-07	0.242195	rep1-un Only	rep1-un Only	4.26412
sp|P56545-2|CTBP2_HUMAN	Isoform 2 of C-terminal-binding protein 2 OS=Homo sapiens GN=CTBP2					7.288e-07				rep1-input Only
sp|P61026|RAB10_HUMAN	Ras-related protein Rab-10 OS=Homo sapiens GN=RAB10 PE=1 SV=1					1.445e-07				rep1-input Only
sp|P61289-2|PSME3_HUMAN	Isoform 2 of Proteasome activator complex subunit 3 OS=Homo sapiens GN=PSME3					1.914e-07				rep1-input Only
sp|P62273-2|RS29_HUMAN	Isoform 2 of 40S ribosomal protein S29 OS=Homo sapiens GN=RPS29			9.122e-07	1.231e-06		rep1-un Only	rep1-un Only	1.34948	rep1-un Only
sp|P23381-2|SYWC_HUMAN	Isoform 2 of Tryptophan--tRNA ligase, cytoplasmic OS=Homo sapiens GN=WARS					1.523e-06				rep1-input Only
sp|P62306|RUXF_HUMAN	Small nuclear ribonucleoprotein F OS=Homo sapiens GN=SNRPF PE=1 SV=1	8.204e-08	3.487e-08	5.747e-07		6.959e-07	0.142753	0.0606751	rep1-un Only	1.21089
sp|O00203-3|AP3B1_HUMAN	Isoform 2 of AP-3 complex subunit beta-1 OS=Homo sapiens GN=AP3B1			4.659e-07		3.804e-08	rep1-un Only	rep1-un Only	rep1-un Only	0.0816484
sp|P62333|PRS10_HUMAN	26S protease regulatory subunit 10B OS=Homo sapiens GN=PSMC6 PE=1 SV=1					4.413e-07				rep1-input Only
sp|P62487|RPB7_HUMAN	DNA-directed RNA polymerase II subunit RPB7 OS=Homo sapiens GN=POLR2G PE=1 SV=1					5.8e-07				rep1-input Only
sp|P62805|H4_HUMAN	Histone H4 OS=Homo sapiens GN=HIST1H4A PE=1 SV=2	4.178e-07		5.345e-06			0.0781665	rep1-un Only	rep1-un Only	rep1-un Only
sp|O00267-2|SPT5H_HUMAN	Isoform 2 of Transcription elongation factor SPT5 OS=Homo sapiens GN=SUPT5H			6.067e-09		2.843e-07	rep1-un Only	rep1-un Only	rep1-un Only	46.8601
sp|P62851|RS25_HUMAN	40S ribosomal protein S25 OS=Homo sapiens GN=RPS25 PE=1 SV=1		1.092e-06	6.265e-06	4.95e-06		rep1-un Only	0.174302	0.790104	rep1-un Only
sp|P62906|RL10A_HUMAN	60S ribosomal protein L10a OS=Homo sapiens GN=RPL10A PE=1 SV=2	2.519e-06	1.357e-06	3.607e-06	6.167e-08	2.162e-06	0.698364	0.376213	0.0170973	0.59939
sp|Q00653-4|NFKB2_HUMAN	Isoform 4 of Nuclear factor NF-kappa-B p100 subunit OS=Homo sapiens GN=NFKB2					3.228e-08				rep1-input Only
sp|P63241-2|IF5A1_HUMAN	Isoform 2 of Eukaryotic translation initiation factor 5A-1 OS=Homo sapiens GN=EIF5A					2.376e-06				rep1-input Only
sp|O00410-3|IPO5_HUMAN	Isoform 3 of Importin-5 OS=Homo sapiens GN=IPO5			2.057e-07		1.023e-06	rep1-un Only	rep1-un Only	rep1-un Only	4.97326
sp|Q00839-2|HNRPU_HUMAN	Isoform Short of Heterogeneous nuclear ribonucleoprotein U OS=Homo sapiens GN=HNRNPU	2.227e-06	6.469e-07	1.072e-05	8.922e-07	6.37e-06	0.207743	0.0603451	0.0832276	0.594216
sp|P67870|CSK2B_HUMAN	Casein kinase II subunit beta OS=Homo sapiens GN=CSNK2B PE=1 SV=1			2.309e-07		1.543e-07	rep1-un Only	rep1-un Only	rep1-un Only	0.668255
sp|P68871|HBB_HUMAN	Hemoglobin subunit beta OS=Homo sapiens GN=HBB PE=1 SV=2				1.236e-06				rep1-cystein Only
sp|P78316-2|NOP14_HUMAN	Isoform 2 of Nucleolar protein 14 OS=Homo sapiens GN=NOP14			7.482e-08			rep1-un Only	rep1-un Only	rep1-un Only	rep1-un Only
sp|P78345|RPP38_HUMAN	Ribonuclease P protein subunit p38 OS=Homo sapiens GN=RPP38 PE=1 SV=2	2.104e-08		3.414e-07		4.366e-08	0.0616286	rep1-un Only	rep1-un Only	0.127885
sp|P81605-2|DCD_HUMAN	Isoform 2 of Dermcidin OS=Homo sapiens GN=DCD	2.63e-06	1.925e-06	3.771e-07	2.692e-06		6.97428	5.10475	7.13869	rep1-un Only
sp|P82921|RT21_HUMAN	28S ribosomal protein S21, mitochondrial OS=Homo sapiens GN=MRPS21 PE=1 SV=2			4.031e-07			rep1-un Only	rep1-un Only	rep1-un Only	rep1-un Only
sp|Q01081|U2AF1_HUMAN	Splicing factor U2AF 35 kDa subunit OS=Homo sapiens GN=U2AF1 PE=1 SV=3	2.424e-07	6.009e-08	5.992e-07	3.154e-07	2.842e-06	0.404539	0.100284	0.526368	4.74299
sp|P82933|RT09_HUMAN	28S ribosomal protein S9, mitochondrial OS=Homo sapiens GN=MRPS9 PE=1 SV=2			2.24e-07			rep1-un Only	rep1-un Only	rep1-un Only	rep1-un Only
sp|P23396|RS3_HUMAN	40S ribosomal protein S3 OS=Homo sapiens GN=RPS3 PE=1 SV=2	7.331e-06	3.126e-06	1.158e-05	2.526e-06	7.82e-06	0.633074	0.269948	0.218135	0.675302
sp|P99999|CYC_HUMAN	Cytochrome c OS=Homo sapiens GN=CYCS PE=1 SV=2					1.749e-06				rep1-input Only
sp|Q01650|LAT1_HUMAN	Large neutral amino acids transporter small subunit 1 OS=Homo sapiens GN=SLC7A5 PE=1 SV=2					1.774e-07				rep1-input Only
sp|Q01970-2|PLCB3_HUMAN	Isoform 2 of 1-phosphatidylinositol 4,5-bisphosphate phosphodiesterase beta-3 OS=Homo sapiens GN=PLCB3					1.65e-07				rep1-input Only
sp|O00425|IF2B3_HUMAN	Insulin-like growth factor 2 mRNA-binding protein 3 OS=Homo sapiens GN=IGF2BP3 PE=1 SV=2	5.73e-08		3.881e-07		7.307e-08	0.147642	rep1-un Only	rep1-un Only	0.188276
sp|Q02750-2|MP2K1_HUMAN	Isoform 2 of Dual specificity mitogen-activated protein kinase kinase 1 OS=Homo sapiens GN=MAP2K1					3.643e-07				rep1-input Only
sp|Q05655|KPCD_HUMAN	Protein kinase C delta type OS=Homo sapiens GN=PRKCD PE=1 SV=2					1.259e-08				rep1-input Only
sp|O00429-3|DNM1L_HUMAN	Isoform 2 of Dynamin-1-like protein OS=Homo sapiens GN=DNM1L					1.387e-07				rep1-input Only
sp|Q06210-2|GFPT1_HUMAN	Isoform 2 of Glutamine--fructose-6-phosphate aminotransferase [isomerizing] 1 OS=Homo sapiens GN=GFPT1					1.476e-07				rep1-input Only
sp|Q06830|PRDX1_HUMAN	Peroxiredoxin-1 OS=Homo sapiens GN=PRDX1 PE=1 SV=1	1.306e-07	2.699e-07	3.935e-07		1.059e-05	0.331893	0.685896	rep1-un Only	26.9123
sp|O00442-2|RTCA_HUMAN	Isoform 2 of RNA 3'-terminal phosphate cyclase OS=Homo sapiens GN=RTCA			3.457e-07			rep1-un Only	rep1-un Only	rep1-un Only	rep1-un Only
sp|Q07955-2|SRSF1_HUMAN	Isoform ASF-2 of Serine/arginine-rich splicing factor 1 OS=Homo sapiens GN=SRSF1			1.893e-07		9.152e-07	rep1-un Only	rep1-un Only	rep1-un Only	4.83465
sp|O00567|NOP56_HUMAN	Nucleolar protein 56 OS=Homo sapiens GN=NOP56 PE=1 SV=4	3.858e-07	1.426e-08	1.673e-06		4.339e-08	0.230604	0.00852361	rep1-un Only	0.0259354
sp|Q01082|SPTB2_HUMAN	Spectrin beta chain, non-erythrocytic 1 OS=Homo sapiens GN=SPTBN1 PE=1 SV=2	5.633e-08	2.307e-08	8.013e-09	6.462e-10	3.481e-07	7.02983	2.87907	0.080644	43.4419
sp|O15020-2|SPTN2_HUMAN	Isoform 2 of Spectrin beta chain, non-erythrocytic 2 OS=Homo sapiens GN=SPTBN2					3.577e-08				rep1-input Only
sp|Q01082-3|SPTB2_HUMAN	Isoform 2 of Spectrin beta chain, non-erythrocytic 1 OS=Homo sapiens GN=SPTBN1					1.303e-07				rep1-input Only
sp|Q08554-2|DSC1_HUMAN	Isoform 1B of Desmocollin-1 OS=Homo sapiens GN=DSC1	5.536e-08	8.983e-09	2.061e-08			2.68607	0.435856	rep1-un Only	rep1-un Only
sp|Q10570|CPSF1_HUMAN	Cleavage and polyadenylation specificity factor subunit 1 OS=Homo sapiens GN=CPSF1 PE=1 SV=2		3.557e-09	6.846e-08		1.4e-07	rep1-un Only	0.0519573	rep1-un Only	2.04499
sp|P23526|SAHH_HUMAN	Adenosylhomocysteinase OS=Homo sapiens GN=AHCY PE=1 SV=4					2.473e-06				rep1-input Only
sp|Q12874|SF3A3_HUMAN	Splicing factor 3A subunit 3 OS=Homo sapiens GN=SF3A3 PE=1 SV=1			1.665e-08		7.214e-07	rep1-un Only	rep1-un Only	rep1-un Only	43.3273
sp|Q12904-2|AIMP1_HUMAN	Isoform 2 of Aminoacyl tRNA synthase complex-interacting multifunctional protein 1 OS=Homo sapiens GN=AIMP1			4.021e-08		1.285e-07	rep1-un Only	rep1-un Only	rep1-un Only	3.19572
sp|P23528|COF1_HUMAN	Cofilin-1 OS=Homo sapiens GN=CFL1 PE=1 SV=3	6.111e-07	1.886e-07	5.731e-07	6.731e-08	3.73e-05	1.06631	0.329087	0.117449	65.0846
sp|Q13042-2|CDC16_HUMAN	Isoform 2 of Cell division cycle protein 16 homolog OS=Homo sapiens GN=CDC16	1.617e-08		3.155e-08		1.079e-07	0.51252	rep1-un Only	rep1-un Only	3.41997
sp|Q13112|CAF1B_HUMAN	Chromatin assembly factor 1 subunit B OS=Homo sapiens GN=CHAF1B PE=1 SV=1		7.148e-08	2.966e-06		1.702e-08	rep1-un Only	0.0240998	rep1-un Only	0.00573837
sp|P23588|IF4B_HUMAN	Eukaryotic translation initiation factor 4B OS=Homo sapiens GN=EIF4B PE=1 SV=2					9.978e-08				rep1-input Only
sp|Q13151|ROA0_HUMAN	Heterogeneous nuclear ribonucleoprotein A0 OS=Homo sapiens GN=HNRNPA0 PE=1 SV=1	6.054e-07		2.381e-06		4.064e-07	0.254263	rep1-un Only	rep1-un Only	0.170685
sp|Q13616|CUL1_HUMAN	Cullin-1 OS=Homo sapiens GN=CUL1 PE=1 SV=2					5.632e-07				rep1-input Only
sp|P23921|RIR1_HUMAN	Ribonucleoside-diphosphate reductase large subunit OS=Homo sapiens GN=RRM1 PE=1 SV=1					6.102e-07				rep1-input Only
sp|Q13823|NOG2_HUMAN	Nucleolar GTP-binding protein 2 OS=Homo sapiens GN=GNL2 PE=1 SV=1	1.824e-08		8.188e-08			0.222765	rep1-un Only	rep1-un Only	rep1-un Only
sp|P24666-4|PPAC_HUMAN	Isoform 4 of Low molecular weight phosphotyrosine protein phosphatase OS=Homo sapiens GN=ACP1					8.525e-07				rep1-input Only
sp|Q13835-2|PKP1_HUMAN	Isoform 1 of Plakophilin-1 OS=Homo sapiens GN=PKP1	4.542e-08	2.513e-08	1.811e-08	2.012e-08		2.50801	1.38763	1.11099	rep1-un Only
sp|Q14149|MORC3_HUMAN	MORC family CW-type zinc finger protein 3 OS=Homo sapiens GN=MORC3 PE=1 SV=3					1.235e-07				rep1-input Only
sp|P24752|THIL_HUMAN	Acetyl-CoA acetyltransferase, mitochondrial OS=Homo sapiens GN=ACAT1 PE=1 SV=1					1.144e-06				rep1-input Only
sp|Q14152-2|EIF3A_HUMAN	Isoform 2 of Eukaryotic translation initiation factor 3 subunit A OS=Homo sapiens GN=EIF3A			6.82e-08		2.794e-07	rep1-un Only	rep1-un Only	rep1-un Only	4.09677
sp|Q14166|TTL12_HUMAN	Tubulin--tyrosine ligase-like protein 12 OS=Homo sapiens GN=TTLL12 PE=1 SV=2					3.825e-07				rep1-input Only
sp|P24928|RPB1_HUMAN	DNA-directed RNA polymerase II subunit RPB1 OS=Homo sapiens GN=POLR2A PE=1 SV=2			1.082e-07		1.066e-07	rep1-un Only	rep1-un Only	rep1-un Only	0.985213
sp|Q14203-2|DCTN1_HUMAN	Isoform p135 of Dynactin subunit 1 OS=Homo sapiens GN=DCTN1					7.165e-08				rep1-input Only
sp|O00571-2|DDX3X_HUMAN	Isoform 2 of ATP-dependent RNA helicase DDX3X OS=Homo sapiens GN=DDX3X	9.013e-07	2.293e-07	1.1e-06	5.128e-08	9.289e-07	0.819364	0.208455	0.0466182	0.844455
sp|P17844|DDX5_HUMAN	Probable ATP-dependent RNA helicase DDX5 OS=Homo sapiens GN=DDX5 PE=1 SV=1	1.594e-06	1.26e-06	5.289e-06	2.223e-06	2.666e-06	0.30138	0.23823	0.420306	0.504065
sp|Q92841|DDX17_HUMAN	Probable ATP-dependent RNA helicase DDX17 OS=Homo sapiens GN=DDX17 PE=1 SV=2	1.233e-06	2.597e-07	1.491e-06	5.899e-07	1.556e-06	0.826962	0.174178	0.395641	1.04359
sp|P25205|MCM3_HUMAN	DNA replication licensing factor MCM3 OS=Homo sapiens GN=MCM3 PE=1 SV=3					8.399e-07				rep1-input Only
sp|Q14204|DYHC1_HUMAN	Cytoplasmic dynein 1 heavy chain 1 OS=Homo sapiens GN=DYNC1H1 PE=1 SV=5	1.471e-09	1.805e-09			5.36e-07	rep1-phS Only	rep1-phT Only		rep1-input Only
sp|P25440-2|BRD2_HUMAN	Isoform 2 of Bromodomain-containing protein 2 OS=Homo sapiens GN=BRD2			3.952e-06			rep1-un Only	rep1-un Only	rep1-un Only	rep1-un Only
sp|Q14241|ELOA1_HUMAN	Transcription elongation factor B polypeptide 3 OS=Homo sapiens GN=TCEB3 PE=1 SV=2	3.92e-08	5.948e-09	2.19e-07			0.178995	0.0271598	rep1-un Only	rep1-un Only
sp|Q14244-2|MAP7_HUMAN	Isoform 2 of Ensconsin OS=Homo sapiens GN=MAP7		1.05e-08	9.672e-09		2.067e-08	rep1-un Only	1.08561	rep1-un Only	2.1371
sp|Q14258|TRI25_HUMAN	E3 ubiquitin/ISG15 ligase TRIM25 OS=Homo sapiens GN=TRIM25 PE=1 SV=2			8.608e-08		4.914e-07	rep1-un Only	rep1-un Only	rep1-un Only	5.70864
sp|Q14562|DHX8_HUMAN	ATP-dependent RNA helicase DHX8 OS=Homo sapiens GN=DHX8 PE=1 SV=1	4.11e-08		1.968e-07		6.617e-08	0.208841	rep1-un Only	rep1-un Only	0.33623
sp|P25490|TYY1_HUMAN	Transcriptional repressor protein YY1 OS=Homo sapiens GN=YY1 PE=1 SV=2		4.053e-08	5.05e-07	7.442e-08	2.467e-07	rep1-un Only	0.0802574	0.147366	0.488515
sp|Q14566|MCM6_HUMAN	DNA replication licensing factor MCM6 OS=Homo sapiens GN=MCM6 PE=1 SV=1		3.046e-08			1.574e-06		rep1-phT Only		rep1-input Only
sp|Q01105-2|SET_HUMAN	Isoform 2 of Protein SET OS=Homo sapiens GN=SET			1.867e-06		8.308e-07	rep1-un Only	rep1-un Only	rep1-un Only	0.444992
sp|P25786-2|PSA1_HUMAN	Isoform Long of Proteasome subunit alpha type-1 OS=Homo sapiens GN=PSMA1		1.129e-08		1.379e-08	1.112e-06		rep1-phT Only	rep1-cystein Only	rep1-input Only
sp|Q14684-2|RRP1B_HUMAN	Isoform 2 of Ribosomal RNA processing protein 1 homolog B OS=Homo sapiens GN=RRP1B	1.505e-07		5.459e-07		2.651e-08	0.275692	rep1-un Only	rep1-un Only	0.048562
sp|Q01130|SRSF2_HUMAN	Serine/arginine-rich splicing factor 2 OS=Homo sapiens GN=SRSF2 PE=1 SV=4	4.516e-08		8.36e-07		1.048e-05	0.0540191	rep1-un Only	rep1-un Only	12.5359
sp|Q14690|RRP5_HUMAN	Protein RRP5 homolog OS=Homo sapiens GN=PDCD11 PE=1 SV=3	8.566e-09		1.443e-07			0.0593624	rep1-un Only	rep1-un Only	rep1-un Only
sp|Q01469|FABP5_HUMAN	Fatty acid-binding protein, epidermal OS=Homo sapiens GN=FABP5 PE=1 SV=3			4.522e-08	4.166e-07		rep1-un Only	rep1-un Only	9.21274	rep1-un Only
sp|Q01518-2|CAP1_HUMAN	Isoform 2 of Adenylyl cyclase-associated protein 1 OS=Homo sapiens GN=CAP1					1.043e-06				rep1-input Only
sp|P26038|MOES_HUMAN	Moesin OS=Homo sapiens GN=MSN PE=1 SV=3					3.44e-06				rep1-input Only
sp|P15311|EZRI_HUMAN	Ezrin OS=Homo sapiens GN=EZR PE=1 SV=4					9.984e-07				rep1-input Only
sp|Q01780-2|EXOSX_HUMAN	Isoform 2 of Exosome component 10 OS=Homo sapiens GN=EXOSC10	5.144e-07	1.568e-08	1.748e-06		4.329e-07	0.294279	0.00897025	rep1-un Only	0.247654
sp|Q14692|BMS1_HUMAN	Ribosome biogenesis protein BMS1 homolog OS=Homo sapiens GN=BMS1 PE=1 SV=1			6.589e-08			rep1-un Only	rep1-un Only	rep1-un Only	rep1-un Only
sp|Q14764|MVP_HUMAN	Major vault protein OS=Homo sapiens GN=MVP PE=1 SV=4	1.14e-08	8.718e-09			9.449e-07	rep1-phS Only	rep1-phT Only		rep1-input Only
sp|Q15024|EXOS7_HUMAN	Exosome complex component RRP42 OS=Homo sapiens GN=EXOSC7 PE=1 SV=3	5.569e-07	5.919e-08	1.293e-06		3.789e-07	0.430704	0.0457773	rep1-un Only	0.293039
sp|Q01813|PFKAP_HUMAN	ATP-dependent 6-phosphofructokinase, platelet type OS=Homo sapiens GN=PFKP PE=1 SV=2			2.487e-08		8.665e-07	rep1-un Only	rep1-un Only	rep1-un Only	34.8412
sp|Q15042-3|RB3GP_HUMAN	Isoform 2 of Rab3 GTPase-activating protein catalytic subunit OS=Homo sapiens GN=RAB3GAP1					3.295e-08				rep1-input Only
sp|Q15056-2|IF4H_HUMAN	Isoform Short of Eukaryotic translation initiation factor 4H OS=Homo sapiens GN=EIF4H					1.419e-06				rep1-input Only
sp|Q15059-2|BRD3_HUMAN	Isoform 2 of Bromodomain-containing protein 3 OS=Homo sapiens GN=BRD3			1.274e-07		2.139e-08	rep1-un Only	rep1-un Only	rep1-un Only	0.167896
sp|Q15084-2|PDIA6_HUMAN	Isoform 2 of Protein disulfide-isomerase A6 OS=Homo sapiens GN=PDIA6		3.808e-08			1.983e-06		rep1-phT Only		rep1-input Only
sp|P26358-2|DNMT1_HUMAN	Isoform 2 of DNA (cytosine-5)-methyltransferase 1 OS=Homo sapiens GN=DNMT1	2.4e-08	1.137e-08	8.413e-09		1.214e-06	2.85273	1.35148	rep1-un Only	144.3
sp|Q15149-2|PLEC_HUMAN	Isoform 2 of Plectin OS=Homo sapiens GN=PLEC	1.917e-08	4.059e-09	1.402e-09			13.6733	2.89515	rep1-un Only	rep1-un Only
sp|Q01844-3|EWS_HUMAN	Isoform 3 of RNA-binding protein EWS OS=Homo sapiens GN=EWSR1	1.093e-06	1.812e-06	3.261e-06	3.639e-06	7.015e-07	0.335173	0.555658	1.11592	0.215118
tr|H7BY36|H7BY36_HUMAN	RNA-binding protein EWS (Fragment) OS=Homo sapiens GN=EWSR1 PE=1 SV=1		8.867e-09					rep1-phT Only
sp|Q15334|L2GL1_HUMAN	Lethal(2) giant larvae protein homolog 1 OS=Homo sapiens GN=LLGL1 PE=1 SV=3	4.608e-07	7.893e-08	3.291e-07			1.40018	0.239836	rep1-un Only	rep1-un Only
sp|O00629|IMA3_HUMAN	Importin subunit alpha-3 OS=Homo sapiens GN=KPNA4 PE=1 SV=1	1.186e-08		4.934e-07		3.856e-07	0.0240373	rep1-un Only	rep1-un Only	0.781516
sp|Q15398-1|DLGP5_HUMAN	Isoform 2 of Disks large-associated protein 5 OS=Homo sapiens GN=DLGAP5					5.021e-08				rep1-input Only
sp|O00743-3|PPP6_HUMAN	Isoform 3 of Serine/threonine-protein phosphatase 6 catalytic subunit OS=Homo sapiens GN=PPP6C			4.033e-08		3.956e-07	rep1-un Only	rep1-un Only	rep1-un Only	9.80908
sp|Q15436-2|SC23A_HUMAN	Isoform 2 of Protein transport protein Sec23A OS=Homo sapiens GN=SEC23A					3.978e-07				rep1-input Only
sp|Q15437|SC23B_HUMAN	Protein transport protein Sec23B OS=Homo sapiens GN=SEC23B PE=1 SV=2					1.269e-07				rep1-input Only
sp|Q15691|MARE1_HUMAN	Microtubule-associated protein RP/EB family member 1 OS=Homo sapiens GN=MAPRE1 PE=1 SV=3					3.114e-06				rep1-input Only
sp|Q02241-2|KIF23_HUMAN	Isoform 2 of Kinesin-like protein KIF23 OS=Homo sapiens GN=KIF23	6.222e-08		1.95e-07		1.914e-07	0.319077	rep1-un Only	rep1-un Only	0.981538
sp|Q15785|TOM34_HUMAN	Mitochondrial import receptor subunit TOM34 OS=Homo sapiens GN=TOMM34 PE=1 SV=2					1.646e-07				rep1-input Only
sp|P26368-2|U2AF2_HUMAN	Isoform 2 of Splicing factor U2AF 65 kDa subunit OS=Homo sapiens GN=U2AF2	8.349e-07	2.095e-07	6.897e-06	4.359e-07	2.524e-06	0.121053	0.0303755	0.0632014	0.365956
sp|Q15814|TBCC_HUMAN	Tubulin-specific chaperone C OS=Homo sapiens GN=TBCC PE=1 SV=2					1.226e-07				rep1-input Only
sp|Q1KMD3|HNRL2_HUMAN	Heterogeneous nuclear ribonucleoprotein U-like protein 2 OS=Homo sapiens GN=HNRNPUL2 PE=1 SV=1	2.757e-07	1.347e-08	5.272e-07	1.176e-08	5.612e-07	0.522951	0.0255501	0.0223065	1.06449
sp|Q02413|DSG1_HUMAN	Desmoglein-1 OS=Homo sapiens GN=DSG1 PE=1 SV=2	2.901e-07	5.952e-08	2.836e-08	2.083e-08		10.2292	2.09873	0.734485	rep1-un Only
sp|O14497|ARI1A_HUMAN	AT-rich interactive domain-containing protein 1A OS=Homo sapiens GN=ARID1A PE=1 SV=3					1.292e-07				rep1-input Only
sp|Q2NKX8|ERC6L_HUMAN	DNA excision repair protein ERCC-6-like OS=Homo sapiens GN=ERCC6L PE=1 SV=1			8.581e-09		1.693e-07	rep1-un Only	rep1-un Only	rep1-un Only	19.7296
sp|P26373|RL13_HUMAN	60S ribosomal protein L13 OS=Homo sapiens GN=RPL13 PE=1 SV=4	6.131e-06	3.718e-07	6.541e-06		4.091e-06	0.937318	0.0568415	rep1-un Only	0.62544
sp|Q2TAY7-2|SMU1_HUMAN	Isoform 2 of WD40 repeat-containing protein SMU1 OS=Homo sapiens GN=SMU1	3.706e-08	3.309e-08	8.223e-08		1.725e-06	0.450687	0.402408	rep1-un Only	20.9777
sp|Q02543|RL18A_HUMAN	60S ribosomal protein L18a OS=Homo sapiens GN=RPL18A PE=1 SV=2	5.916e-06	1.093e-06	1.446e-05		3.602e-06	0.409129	0.0755878	rep1-un Only	0.249101
sp|Q3B726|RPA43_HUMAN	DNA-directed RNA polymerase I subunit RPA43 OS=Homo sapiens GN=TWISTNB PE=1 SV=1	1.871e-08		2.434e-07		2.075e-07	0.0768694	rep1-un Only	rep1-un Only	0.852506
sp|Q5DJT8|CT452_HUMAN	Cancer/testis antigen family 45 member A2 OS=Homo sapiens GN=CT45A2 PE=2 SV=2			8.913e-07			rep1-un Only	rep1-un Only	rep1-un Only	rep1-un Only
sp|O14646-2|CHD1_HUMAN	Isoform 2 of Chromodomain-helicase-DNA-binding protein 1 OS=Homo sapiens GN=CHD1			3.733e-07			rep1-un Only	rep1-un Only	rep1-un Only	rep1-un Only
sp|Q5RKV6|EXOS6_HUMAN	Exosome complex component MTR3 OS=Homo sapiens GN=EXOSC6 PE=1 SV=1	1.829e-07	1.018e-07	2.002e-06		6.016e-07	0.0913586	0.0508492	rep1-un Only	0.3005
sp|P26599-2|PTBP1_HUMAN	Isoform 2 of Polypyrimidine tract-binding protein 1 OS=Homo sapiens GN=PTBP1	1.404e-07		9.332e-07		4.265e-06	0.15045	rep1-un Only	rep1-un Only	4.5703
sp|Q5SRE5-2|NU188_HUMAN	Isoform 2 of Nucleoporin NUP188 homolog OS=Homo sapiens GN=NUP188					1.748e-08				rep1-input Only
sp|Q5T1M5-2|FKB15_HUMAN	Isoform 2 of FK506-binding protein 15 OS=Homo sapiens GN=FKBP15					5.408e-08				rep1-input Only
sp|O14686-3|KMT2D_HUMAN	Isoform 3 of Histone-lysine N-methyltransferase 2D OS=Homo sapiens GN=KMT2D					2.338e-09				rep1-input Only
sp|Q02790|FKBP4_HUMAN	Peptidyl-prolyl cis-trans isomerase FKBP4 OS=Homo sapiens GN=FKBP4 PE=1 SV=3					5.657e-06				rep1-input Only
sp|Q5T280|CI114_HUMAN	Uncharacterized protein C9orf114 OS=Homo sapiens GN=C9orf114 PE=1 SV=3			3.781e-08			rep1-un Only	rep1-un Only	rep1-un Only	rep1-un Only
sp|Q5T749|KPRP_HUMAN	Keratinocyte proline-rich protein OS=Homo sapiens GN=KPRP PE=1 SV=1	3.143e-07	2.467e-08				rep1-phS Only	rep1-phT Only
sp|Q02878|RL6_HUMAN	60S ribosomal protein L6 OS=Homo sapiens GN=RPL6 PE=1 SV=3	2.8e-06	7.085e-07	1.08e-05		5.313e-07	0.259259	0.0656019	rep1-un Only	0.0491944
sp|P26639-2|SYTC_HUMAN	Isoform 2 of Threonine--tRNA ligase, cytoplasmic OS=Homo sapiens GN=TARS					1.983e-06				rep1-input Only
sp|O14745|NHRF1_HUMAN	Na(+)/H(+) exchange regulatory cofactor NHE-RF1 OS=Homo sapiens GN=SLC9A3R1 PE=1 SV=4					6.863e-07				rep1-input Only
sp|Q04206-2|TF65_HUMAN	Isoform 2 of Transcription factor p65 OS=Homo sapiens GN=RELA					9.152e-08				rep1-input Only
sp|Q5VWQ0-4|RSBN1_HUMAN	Isoform 4 of Round spermatid basic protein 1 OS=Homo sapiens GN=RSBN1			4.838e-08			rep1-un Only	rep1-un Only	rep1-un Only	rep1-un Only
sp|O14757-2|CHK1_HUMAN	Isoform 2 of Serine/threonine-protein kinase Chk1 OS=Homo sapiens GN=CHEK1					6.304e-08				rep1-input Only
sp|P26640|SYVC_HUMAN	Valine--tRNA ligase OS=Homo sapiens GN=VARS PE=1 SV=4					1.412e-06				rep1-input Only
sp|Q5VZL5-2|ZMYM4_HUMAN	Isoform 2 of Zinc finger MYM-type protein 4 OS=Homo sapiens GN=ZMYM4					1.745e-08				rep1-input Only
sp|Q6KB66-2|K2C80_HUMAN	Isoform 2 of Keratin, type II cytoskeletal 80 OS=Homo sapiens GN=KRT80	7.503e-08	3.862e-08		2.553e-08		rep1-phS Only	rep1-phT Only	rep1-cystein Only
sp|O14776-2|TCRG1_HUMAN	Isoform 2 of Transcription elongation regulator 1 OS=Homo sapiens GN=TCERG1			2.057e-08		4.723e-07	rep1-un Only	rep1-un Only	rep1-un Only	22.9606
sp|Q6P1J9|CDC73_HUMAN	Parafibromin OS=Homo sapiens GN=CDC73 PE=1 SV=1		3.39e-08		6.502e-09	1.273e-07		rep1-phT Only	rep1-cystein Only	rep1-input Only
sp|Q6PJG2|EMSA1_HUMAN	ELM2 and SANT domain-containing protein 1 OS=Homo sapiens GN=ELMSAN1 PE=1 SV=2			2.087e-08		6.928e-09	rep1-un Only	rep1-un Only	rep1-un Only	0.33196
sp|O14787-2|TNPO2_HUMAN	Isoform 2 of Transportin-2 OS=Homo sapiens GN=TNPO2					6.923e-08				rep1-input Only
sp|Q6RFH5-2|WDR74_HUMAN	Isoform 2 of WD repeat-containing protein 74 OS=Homo sapiens GN=WDR74	2.875e-08		3.114e-07			0.092325	rep1-un Only	rep1-un Only	rep1-un Only
sp|Q04637-3|IF4G1_HUMAN	Isoform B of Eukaryotic translation initiation factor 4 gamma 1 OS=Homo sapiens GN=EIF4G1			9.97e-09		1.223e-06	rep1-un Only	rep1-un Only	rep1-un Only	122.668
sp|O43432-3|IF4G3_HUMAN	Isoform 3 of Eukaryotic translation initiation factor 4 gamma 3 OS=Homo sapiens GN=EIF4G3	1.103e-10					rep1-phS Only
sp|Q7L0Y3|MRRP1_HUMAN	Mitochondrial ribonuclease P protein 1 OS=Homo sapiens GN=TRMT10C PE=1 SV=2			1.483e-07			rep1-un Only	rep1-un Only	rep1-un Only	rep1-un Only
sp|P26641|EF1G_HUMAN	Elongation factor 1-gamma OS=Homo sapiens GN=EEF1G PE=1 SV=3		4.024e-08	6.224e-08		6.44e-06	rep1-un Only	0.64653	rep1-un Only	103.47
sp|O14818|PSA7_HUMAN	Proteasome subunit alpha type-7 OS=Homo sapiens GN=PSMA7 PE=1 SV=1		2.246e-08			1.946e-06		rep1-phT Only		rep1-input Only
sp|Q7RTV0|PHF5A_HUMAN	PHD finger-like domain-containing protein 5A OS=Homo sapiens GN=PHF5A PE=1 SV=1			3.12e-07		6.301e-07	rep1-un Only	rep1-un Only	rep1-un Only	2.01955
sp|Q86V81|THOC4_HUMAN	THO complex subunit 4 OS=Homo sapiens GN=ALYREF PE=1 SV=3	3.795e-06	1.451e-06	3.976e-06	7.048e-07	6.832e-07	0.954477	0.36494	0.177264	0.171831
sp|Q86YZ3|HORN_HUMAN	Hornerin OS=Homo sapiens GN=HRNR PE=1 SV=2	2.598e-08		2.694e-08	9.291e-09		0.964365	rep1-un Only	0.344878	rep1-un Only
sp|Q8IVT2|MISP_HUMAN	Mitotic interactor and substrate of PLK1 OS=Homo sapiens GN=MISP PE=1 SV=1		6.442e-08	7.608e-08			rep1-un Only	0.84674	rep1-un Only	rep1-un Only
sp|O14950|ML12B_HUMAN	Myosin regulatory light chain 12B OS=Homo sapiens GN=MYL12B PE=1 SV=2	1.142e-05	1.02e-05	1.923e-05	1.727e-06		0.593864	0.530421	0.0898076	rep1-un Only
sp|Q8IWX8|CHERP_HUMAN	Calcium homeostasis endoplasmic reticulum protein OS=Homo sapiens GN=CHERP PE=1 SV=3	2.465e-08		6.255e-08		1.845e-07	0.394085	rep1-un Only	rep1-un Only	2.94964
sp|P27448-2|MARK3_HUMAN	Isoform 2 of MAP/microtubule affinity-regulating kinase 3 OS=Homo sapiens GN=MARK3	7.942e-09		1.407e-07			0.0564463	rep1-un Only	rep1-un Only	rep1-un Only
sp|Q7KZI7-10|MARK2_HUMAN	Isoform 10 of Serine/threonine-protein kinase MARK2 OS=Homo sapiens GN=MARK2	7.358e-08		9.669e-08		2.188e-08	0.760989	rep1-un Only	rep1-un Only	0.22629
sp|Q8IY81|SPB1_HUMAN	pre-rRNA processing protein FTSJ3 OS=Homo sapiens GN=FTSJ3 PE=1 SV=2			3.126e-07			rep1-un Only	rep1-un Only	rep1-un Only	rep1-un Only
sp|Q8N0T1|CH059_HUMAN	Uncharacterized protein C8orf59 OS=Homo sapiens GN=C8orf59 PE=1 SV=4		2.642e-07	8.064e-08	2.467e-07		rep1-un Only	3.27629	3.05928	rep1-un Only
sp|Q8N1G4|LRC47_HUMAN	Leucine-rich repeat-containing protein 47 OS=Homo sapiens GN=LRRC47 PE=1 SV=1	3.311e-08		2.322e-07		2.334e-07	0.142593	rep1-un Only	rep1-un Only	1.00517
sp|Q04726-2|TLE3_HUMAN	Isoform 2 of Transducin-like enhancer protein 3 OS=Homo sapiens GN=TLE3					3.711e-08				rep1-input Only
sp|O14965|AURKA_HUMAN	Aurora kinase A OS=Homo sapiens GN=AURKA PE=1 SV=2			9.445e-08		1.982e-08	rep1-un Only	rep1-un Only	rep1-un Only	0.209846
sp|Q8N201|INT1_HUMAN	Integrator complex subunit 1 OS=Homo sapiens GN=INTS1 PE=1 SV=2					4.679e-08				rep1-input Only
sp|Q8N8S7-2|ENAH_HUMAN	Isoform 2 of Protein enabled homolog OS=Homo sapiens GN=ENAH					1.484e-07				rep1-input Only
sp|Q8NB90-2|SPAT5_HUMAN	Isoform 2 of Spermatogenesis-associated protein 5 OS=Homo sapiens GN=SPATA5			1.085e-07			rep1-un Only	rep1-un Only	rep1-un Only	rep1-un Only
sp|P27635|RL10_HUMAN	60S ribosomal protein L10 OS=Homo sapiens GN=RPL10 PE=1 SV=4	3.681e-06	2.767e-07	9.589e-06		4.519e-06	0.383877	0.028856	rep1-un Only	0.471269
sp|Q8NBS9-2|TXND5_HUMAN	Isoform 2 of Thioredoxin domain-containing protein 5 OS=Homo sapiens GN=TXNDC5					2.148e-07				rep1-input Only
sp|O14979-2|HNRDL_HUMAN	Isoform 2 of Heterogeneous nuclear ribonucleoprotein D-like OS=Homo sapiens GN=HNRNPDL	5.057e-08		2.628e-07		4.544e-07	0.192428	rep1-un Only	rep1-un Only	1.72907
sp|Q14103-2|HNRPD_HUMAN	Isoform 2 of Heterogeneous nuclear ribonucleoprotein D0 OS=Homo sapiens GN=HNRNPD	2.704e-07		1.304e-06		1.381e-06	0.207362	rep1-un Only	rep1-un Only	1.05905
sp|Q99729-2|ROAA_HUMAN	Isoform 2 of Heterogeneous nuclear ribonucleoprotein A/B OS=Homo sapiens GN=HNRNPAB	4.21e-07		2.558e-06		4.341e-06	0.164582	rep1-un Only	rep1-un Only	1.69703
sp|Q8NCF5|NF2IP_HUMAN	NFATC2-interacting protein OS=Homo sapiens GN=NFATC2IP PE=1 SV=1			2.995e-07			rep1-un Only	rep1-un Only	rep1-un Only	rep1-un Only
sp|Q8NHV4-2|NEDD1_HUMAN	Isoform 2 of Protein NEDD1 OS=Homo sapiens GN=NEDD1					6.419e-08				rep1-input Only
sp|Q8NI36|WDR36_HUMAN	WD repeat-containing protein 36 OS=Homo sapiens GN=WDR36 PE=1 SV=1	3.562e-08		2.134e-07			0.166917	rep1-un Only	rep1-un Only	rep1-un Only
sp|Q8TAG9|EXOC6_HUMAN	Exocyst complex component 6 OS=Homo sapiens GN=EXOC6 PE=1 SV=3	1.283e-08		1.526e-07			0.084076	rep1-un Only	rep1-un Only	rep1-un Only
sp|Q04917|1433F_HUMAN	14-3-3 protein eta OS=Homo sapiens GN=YWHAH PE=1 SV=4		9.608e-05			5.125e-07		rep1-phT Only		rep1-input Only
sp|P27348|1433T_HUMAN	14-3-3 protein theta OS=Homo sapiens GN=YWHAQ PE=1 SV=1	5.04e-08	5.57e-05	5.358e-08		1.446e-06	0.940649	1039.57	rep1-un Only	26.9877
sp|P61981|1433G_HUMAN	14-3-3 protein gamma OS=Homo sapiens GN=YWHAG PE=1 SV=2	1.273e-07	0.0002865	1.881e-07		2.332e-06	0.676768	1523.13	rep1-un Only	12.3977
sp|P31947-2|1433S_HUMAN	Isoform 2 of 14-3-3 protein sigma OS=Homo sapiens GN=SFN		4.722e-06			4.11e-07		rep1-phT Only		rep1-input Only
sp|P31946-2|1433B_HUMAN	Isoform Short of 14-3-3 protein beta/alpha OS=Homo sapiens GN=YWHAB	1.16e-06	9.481e-05	1.126e-08		1.409e-06	103.02	8420.07	rep1-un Only	125.133
sp|Q8TDN6|BRX1_HUMAN	Ribosome biogenesis protein BRX1 homolog OS=Homo sapiens GN=BRIX1 PE=1 SV=2	2.712e-07		1.936e-06		1.464e-07	0.140083	rep1-un Only	rep1-un Only	0.0756198
sp|Q8TEA8|DTD1_HUMAN	D-tyrosyl-tRNA(Tyr) deacylase 1 OS=Homo sapiens GN=DTD1 PE=1 SV=2					7.848e-07				rep1-input Only
sp|O14980|XPO1_HUMAN	Exportin-1 OS=Homo sapiens GN=XPO1 PE=1 SV=1					1.214e-06				rep1-input Only
sp|O15014|ZN609_HUMAN	Zinc finger protein 609 OS=Homo sapiens GN=ZNF609 PE=1 SV=2					4.294e-08				rep1-input Only
sp|Q8TEQ6|GEMI5_HUMAN	Gem-associated protein 5 OS=Homo sapiens GN=GEMIN5 PE=1 SV=3					1.125e-07				rep1-input Only
sp|Q8WUA2|PPIL4_HUMAN	Peptidyl-prolyl cis-trans isomerase-like 4 OS=Homo sapiens GN=PPIL4 PE=1 SV=1			1.964e-08		4.851e-07	rep1-un Only	rep1-un Only	rep1-un Only	24.6996
sp|Q8WVV9-2|HNRLL_HUMAN	Isoform 2 of Heterogeneous nuclear ribonucleoprotein L-like OS=Homo sapiens GN=HNRNPLL	2.954e-08				1.731e-07	rep1-phS Only			rep1-input Only
sp|Q8WXE0-2|CSKI2_HUMAN	Isoform 2 of Caskin-2 OS=Homo sapiens GN=CASKIN2					4.911e-08				rep1-input Only
sp|Q8WXI9|P66B_HUMAN	Transcriptional repressor p66-beta OS=Homo sapiens GN=GATAD2B PE=1 SV=1	4.531e-08	5.352e-09	7.489e-08		7.895e-07	0.605021	0.0714648	rep1-un Only	10.5421
sp|O15042-2|SR140_HUMAN	Isoform 2 of U2 snRNP-associated SURP motif-containing protein OS=Homo sapiens GN=U2SURP	1.333e-07	1.568e-08	4.528e-07		6.358e-07	0.29439	0.034629	rep1-un Only	1.40415
sp|Q8WXX5|DNJC9_HUMAN	DnaJ homolog subfamily C member 9 OS=Homo sapiens GN=DNAJC9 PE=1 SV=1			4.213e-07		5.102e-08	rep1-un Only	rep1-un Only	rep1-un Only	0.121101
sp|Q92522|H1X_HUMAN	Histone H1x OS=Homo sapiens GN=H1FX PE=1 SV=1	3.924e-07		1.307e-06			0.30023	rep1-un Only	rep1-un Only	rep1-un Only
sp|Q92538|GBF1_HUMAN	Golgi-specific brefeldin A-resistance guanine nucleotide exchange factor 1 OS=Homo sapiens GN=GBF1 PE=1 SV=2					4.671e-08				rep1-input Only
sp|Q92547|TOPB1_HUMAN	DNA topoisomerase 2-binding protein 1 OS=Homo sapiens GN=TOPBP1 PE=1 SV=3					3.793e-08				rep1-input Only
sp|P27708|PYR1_HUMAN	CAD protein OS=Homo sapiens GN=CAD PE=1 SV=3			1.224e-07		8.733e-08	rep1-un Only	rep1-un Only	rep1-un Only	0.71348
sp|Q92616|GCN1L_HUMAN	Translational activator GCN1 OS=Homo sapiens GN=GCN1L1 PE=1 SV=6					4.311e-07				rep1-input Only
sp|Q04941|PLP2_HUMAN	Proteolipid protein 2 OS=Homo sapiens GN=PLP2 PE=1 SV=1					1.179e-06				rep1-input Only
sp|Q05048|CSTF1_HUMAN	Cleavage stimulation factor subunit 1 OS=Homo sapiens GN=CSTF1 PE=1 SV=1					1.204e-06				rep1-input Only
sp|P27797|CALR_HUMAN	Calreticulin OS=Homo sapiens GN=CALR PE=1 SV=1					5.332e-06				rep1-input Only
sp|Q92900-2|RENT1_HUMAN	Isoform 2 of Regulator of nonsense transcripts 1 OS=Homo sapiens GN=UPF1					1.677e-07				rep1-input Only
sp|Q05519-2|SRS11_HUMAN	Isoform 2 of Serine/arginine-rich splicing factor 11 OS=Homo sapiens GN=SRSF11			8.184e-08		3.155e-07	rep1-un Only	rep1-un Only	rep1-un Only	3.85508
sp|Q92917|GPKOW_HUMAN	G patch domain and KOW motifs-containing protein OS=Homo sapiens GN=GPKOW PE=1 SV=2					8.069e-07				rep1-input Only
sp|Q93008-1|USP9X_HUMAN	Isoform 2 of Probable ubiquitin carboxyl-terminal hydrolase FAF-X OS=Homo sapiens GN=USP9X					1.775e-08				rep1-input Only
sp|Q05682-4|CALD1_HUMAN	Isoform 4 of Caldesmon OS=Homo sapiens GN=CALD1		2.258e-08			4.434e-07		rep1-phT Only		rep1-input Only
sp|Q96B26|EXOS8_HUMAN	Exosome complex component RRP43 OS=Homo sapiens GN=EXOSC8 PE=1 SV=1	3.092e-07	1.313e-07	1.139e-06		2.546e-07	0.271466	0.115277	rep1-un Only	0.223529
sp|Q96CB8|INT12_HUMAN	Integrator complex subunit 12 OS=Homo sapiens GN=INTS12 PE=1 SV=1					4.943e-08				rep1-input Only
sp|Q96CT7|CC124_HUMAN	Coiled-coil domain-containing protein 124 OS=Homo sapiens GN=CCDC124 PE=1 SV=1	3.345e-08	5.073e-08	1.142e-06	2.975e-08		0.0292907	0.0444221	0.0260508	rep1-un Only
sp|O15047|SET1A_HUMAN	Histone-lysine N-methyltransferase SETD1A OS=Homo sapiens GN=SETD1A PE=1 SV=3					3.529e-08				rep1-input Only
sp|Q96D46|NMD3_HUMAN	60S ribosomal export protein NMD3 OS=Homo sapiens GN=NMD3 PE=1 SV=1			3.796e-08		3.777e-07	rep1-un Only	rep1-un Only	rep1-un Only	9.94995
sp|Q06124-2|PTN11_HUMAN	Isoform 2 of Tyrosine-protein phosphatase non-receptor type 11 OS=Homo sapiens GN=PTPN11					8.113e-08				rep1-input Only
sp|Q96DG6|CMBL_HUMAN	Carboxymethylenebutenolidase homolog OS=Homo sapiens GN=CMBL PE=1 SV=1					1.259e-06				rep1-input Only
sp|O15143|ARC1B_HUMAN	Actin-related protein 2/3 complex subunit 1B OS=Homo sapiens GN=ARPC1B PE=1 SV=3					5.424e-07				rep1-input Only
sp|Q96DX4|RSPRY_HUMAN	RING finger and SPRY domain-containing protein 1 OS=Homo sapiens GN=RSPRY1 PE=2 SV=1	4.218e-08		9.33e-08			0.45209	rep1-un Only	rep1-un Only	rep1-un Only
sp|Q96EK5|KBP_HUMAN	KIF1-binding protein OS=Homo sapiens GN=KIAA1279 PE=1 SV=1		2.307e-08			2.106e-08		rep1-phT Only		rep1-input Only
sp|Q06265-2|EXOS9_HUMAN	Isoform 2 of Exosome complex component RRP45 OS=Homo sapiens GN=EXOSC9	2.488e-07		5.789e-07			0.429781	rep1-un Only	rep1-un Only	rep1-un Only
sp|Q96FS4|SIPA1_HUMAN	Signal-induced proliferation-associated protein 1 OS=Homo sapiens GN=SIPA1 PE=1 SV=1					4.462e-08				rep1-input Only
sp|O15294|OGT1_HUMAN	UDP-N-acetylglucosamine--peptide N-acetylglucosaminyltransferase 110 kDa subunit OS=Homo sapiens GN=OGT PE=1 SV=3	1.307e-08		1.432e-08		5.714e-07	0.912709	rep1-un Only	rep1-un Only	39.9022
sp|Q96GA3|LTV1_HUMAN	Protein LTV1 homolog OS=Homo sapiens GN=LTV1 PE=1 SV=1	1.388e-07	2.353e-09	2.501e-07			0.554978	0.00940824	rep1-un Only	rep1-un Only
sp|Q96JM3|CHAP1_HUMAN	Chromosome alignment-maintaining phosphoprotein 1 OS=Homo sapiens GN=CHAMP1 PE=1 SV=2					9.503e-08				rep1-input Only
sp|Q96JP2|MY15B_HUMAN	Unconventional myosin-XVB OS=Homo sapiens GN=MYO15B PE=1 SV=2	1.226e-08		3.356e-08		3.105e-07	0.365316	rep1-un Only	rep1-un Only	9.25209
sp|P27816|MAP4_HUMAN	Microtubule-associated protein 4 OS=Homo sapiens GN=MAP4 PE=1 SV=3	5.634e-09	8.064e-09	6.401e-09	2.457e-09	1.058e-06	0.880175	1.2598	0.383846	165.287
sp|O15347|HMGB3_HUMAN	High mobility group protein B3 OS=Homo sapiens GN=HMGB3 PE=1 SV=4		5.687e-08	1.148e-07	3.76e-08	4.833e-08	rep1-un Only	0.495383	0.327526	0.420993
sp|Q96K76-2|UBP47_HUMAN	Isoform 2 of Ubiquitin carboxyl-terminal hydrolase 47 OS=Homo sapiens GN=USP47					7.737e-08				rep1-input Only
sp|Q06330-2|SUH_HUMAN	Isoform APCR-1 of Recombining binding protein suppressor of hairless OS=Homo sapiens GN=RBPJ			1.38e-07			rep1-un Only	rep1-un Only	rep1-un Only	rep1-un Only
sp|O15371-2|EIF3D_HUMAN	Isoform 2 of Eukaryotic translation initiation factor 3 subunit D OS=Homo sapiens GN=EIF3D			3.55e-07		1.212e-06	rep1-un Only	rep1-un Only	rep1-un Only	3.41408
sp|Q96QC0|PP1RA_HUMAN	Serine/threonine-protein phosphatase 1 regulatory subunit 10 OS=Homo sapiens GN=PPP1R10 PE=1 SV=1					1.65e-07				rep1-input Only
sp|Q96QE3-2|ATAD5_HUMAN	Isoform 2 of ATPase family AAA domain-containing protein 5 OS=Homo sapiens GN=ATAD5			7.905e-09		8.576e-09	rep1-un Only	rep1-un Only	rep1-un Only	1.08488
sp|O15379-2|HDAC3_HUMAN	Isoform 2 of Histone deacetylase 3 OS=Homo sapiens GN=HDAC3	1.872e-06	6.832e-08	1.593e-06		7.944e-08	1.17514	0.0428876	rep1-un Only	0.0498682
sp|Q96QK1|VPS35_HUMAN	Vacuolar protein sorting-associated protein 35 OS=Homo sapiens GN=VPS35 PE=1 SV=2					8.926e-07				rep1-input Only
sp|Q07666-3|KHDR1_HUMAN	Isoform 3 of KH domain-containing, RNA-binding, signal transduction-associated protein 1 OS=Homo sapiens GN=KHDRBS1	1.014e-06	9.145e-07	5.471e-06	8.474e-07	8.999e-07	0.185341	0.167154	0.154889	0.164485
sp|Q96QR8|PURB_HUMAN	Transcriptional activator protein Pur-beta OS=Homo sapiens GN=PURB PE=1 SV=3	4.712e-08		2.862e-07			0.16464	rep1-un Only	rep1-un Only	rep1-un Only
sp|Q96SU4-2|OSBL9_HUMAN	Isoform 2 of Oxysterol-binding protein-related protein 9 OS=Homo sapiens GN=OSBPL9					6.961e-08				rep1-input Only
sp|O15397|IPO8_HUMAN	Importin-8 OS=Homo sapiens GN=IPO8 PE=1 SV=2					5.72e-08				rep1-input Only
sp|Q96T37-2|RBM15_HUMAN	Isoform 2 of Putative RNA-binding protein 15 OS=Homo sapiens GN=RBM15	1.272e-07	2.222e-08	2.02e-07		2.233e-07	0.629703	0.11	rep1-un Only	1.10545
sp|Q96T58|MINT_HUMAN	Msx2-interacting protein OS=Homo sapiens GN=SPEN PE=1 SV=1	4.783e-09		9.616e-08		2.612e-09	0.04974	rep1-un Only	rep1-un Only	0.0271631
sp|P27824-2|CALX_HUMAN	Isoform 2 of Calnexin OS=Homo sapiens GN=CANX					2.767e-07				rep1-input Only
sp|Q96TA1-2|NIBL1_HUMAN	Isoform 2 of Niban-like protein 1 OS=Homo sapiens GN=FAM129B					1.58e-06				rep1-input Only
sp|O43149|ZZEF1_HUMAN	Zinc finger ZZ-type and EF-hand domain-containing protein 1 OS=Homo sapiens GN=ZZEF1 PE=1 SV=6	5.053e-07	8.179e-08	4.42e-07			1.14321	0.185045	rep1-un Only	rep1-un Only
sp|P29401-2|TKT_HUMAN	Isoform 2 of Transketolase OS=Homo sapiens GN=TKT					2.27e-06				rep1-input Only
sp|Q99459|CDC5L_HUMAN	Cell division cycle 5-like protein OS=Homo sapiens GN=CDC5L PE=1 SV=2	4.38e-07	8.106e-08	5.931e-07		1.734e-06	0.738493	0.136672	rep1-un Only	2.92362
sp|Q08211|DHX9_HUMAN	ATP-dependent RNA helicase A OS=Homo sapiens GN=DHX9 PE=1 SV=4	1.585e-06	1.676e-07	3.408e-06		1.707e-06	0.465082	0.0491784	rep1-un Only	0.50088
sp|Q99590-2|SCAFB_HUMAN	Isoform 2 of Protein SCAF11 OS=Homo sapiens GN=SCAF11			3.033e-08		5.953e-09	rep1-un Only	rep1-un Only	rep1-un Only	0.196274
sp|Q99714-2|HCD2_HUMAN	Isoform 2 of 3-hydroxyacyl-CoA dehydrogenase type-2 OS=Homo sapiens GN=HSD17B10					3.571e-07				rep1-input Only
sp|Q99848|EBP2_HUMAN	Probable rRNA-processing protein EBP2 OS=Homo sapiens GN=EBNA1BP2 PE=1 SV=2	1.639e-06	1.539e-07	6.911e-06	9.133e-09	3.216e-07	0.237158	0.0222688	0.00132152	0.0465345
sp|Q9BQ52-3|RNZ2_HUMAN	Isoform 3 of Zinc phosphodiesterase ELAC protein 2 OS=Homo sapiens GN=ELAC2					5.539e-07				rep1-input Only
sp|Q08945|SSRP1_HUMAN	FACT complex subunit SSRP1 OS=Homo sapiens GN=SSRP1 PE=1 SV=1	2.353e-08		2.981e-07		1.618e-06	0.0789332	rep1-un Only	rep1-un Only	5.42771
sp|Q9BQG0-2|MBB1A_HUMAN	Isoform 2 of Myb-binding protein 1A OS=Homo sapiens GN=MYBBP1A	1.637e-07		5.75e-07		1.78e-07	0.284696	rep1-un Only	rep1-un Only	0.309565
sp|O43175|SERA_HUMAN	D-3-phosphoglycerate dehydrogenase OS=Homo sapiens GN=PHGDH PE=1 SV=4	1.885e-07	1.837e-07	5.192e-08		1.022e-06	3.63059	3.53814	rep1-un Only	19.6841
sp|P30050|RL12_HUMAN	60S ribosomal protein L12 OS=Homo sapiens GN=RPL12 PE=1 SV=1	5.834e-06	3.08e-06	1.27e-05	1.115e-06	3.361e-06	0.45937	0.24252	0.0877953	0.264646
sp|Q08J23|NSUN2_HUMAN	tRNA (cytosine(34)-C(5))-methyltransferase OS=Homo sapiens GN=NSUN2 PE=1 SV=2	2.372e-08	3.515e-09	1.753e-07		1.345e-06	0.135311	0.0200513	rep1-un Only	7.67256
sp|Q9BRX2|PELO_HUMAN	Protein pelota homolog OS=Homo sapiens GN=PELO PE=1 SV=2	1.328e-08		4.311e-07			0.0308049	rep1-un Only	rep1-un Only	rep1-un Only
sp|Q9BTE3-2|MCMBP_HUMAN	Isoform 2 of Mini-chromosome maintenance complex-binding protein OS=Homo sapiens GN=MCMBP					5.223e-08				rep1-input Only
sp|O43237-2|DC1L2_HUMAN	Isoform 2 of Cytoplasmic dynein 1 light intermediate chain 2 OS=Homo sapiens GN=DYNC1LI2					1.363e-07				rep1-input Only
sp|Q9BWD1-2|THIC_HUMAN	Isoform 2 of Acetyl-CoA acetyltransferase, cytosolic OS=Homo sapiens GN=ACAT2					3.595e-07				rep1-input Only
sp|Q9BWU0|NADAP_HUMAN	Kanadaptin OS=Homo sapiens GN=SLC4A1AP PE=1 SV=1					7.141e-08				rep1-input Only
sp|P30101|PDIA3_HUMAN	Protein disulfide-isomerase A3 OS=Homo sapiens GN=PDIA3 PE=1 SV=4					1.85e-06				rep1-input Only
sp|Q9C0E2|XPO4_HUMAN	Exportin-4 OS=Homo sapiens GN=XPO4 PE=1 SV=2					9.872e-08				rep1-input Only
sp|Q9H0D6-2|XRN2_HUMAN	Isoform 2 of 5'-3' exoribonuclease 2 OS=Homo sapiens GN=XRN2	1.21e-07	1.404e-08	1.227e-07		1.418e-07	0.986145	0.114425	rep1-un Only	1.15566
sp|Q9H1A4|APC1_HUMAN	Anaphase-promoting complex subunit 1 OS=Homo sapiens GN=ANAPC1 PE=1 SV=1					1.039e-07				rep1-input Only
sp|Q9H223|EHD4_HUMAN	EH domain-containing protein 4 OS=Homo sapiens GN=EHD4 PE=1 SV=1					2.965e-07				rep1-input Only
sp|P30153|2AAA_HUMAN	Serine/threonine-protein phosphatase 2A 65 kDa regulatory subunit A alpha isoform OS=Homo sapiens GN=PPP2R1A PE=1 SV=4	1.463e-07	1.673e-08	6.057e-07		3.292e-07	0.241539	0.0276209	rep1-un Only	0.543503
sp|P30154-2|2AAB_HUMAN	Isoform 2 of Serine/threonine-protein phosphatase 2A 65 kDa regulatory subunit A beta isoform OS=Homo sapiens GN=PPP2R1B					2.905e-08				rep1-input Only
sp|O43242|PSMD3_HUMAN	26S proteasome non-ATPase regulatory subunit 3 OS=Homo sapiens GN=PSMD3 PE=1 SV=2					5.136e-07				rep1-input Only
sp|Q9H267-2|VP33B_HUMAN	Isoform 2 of Vacuolar protein sorting-associated protein 33B OS=Homo sapiens GN=VPS33B					2.672e-07				rep1-input Only
sp|Q09028-3|RBBP4_HUMAN	Isoform 3 of Histone-binding protein RBBP4 OS=Homo sapiens GN=RBBP4	7.086e-08		8.621e-07	1.661e-08	1.946e-06	0.0821946	rep1-un Only	0.0192669	2.25728
sp|Q16576|RBBP7_HUMAN	Histone-binding protein RBBP7 OS=Homo sapiens GN=RBBP7 PE=1 SV=1		5.228e-08	1.483e-07		7.341e-07	rep1-un Only	0.352529	rep1-un Only	4.9501
sp|Q9H2G2-2|SLK_HUMAN	Isoform 2 of STE20-like serine/threonine-protein kinase OS=Homo sapiens GN=SLK					3.945e-08				rep1-input Only
sp|O43290|SNUT1_HUMAN	U4/U6.U5 tri-snRNP-associated protein 1 OS=Homo sapiens GN=SART1 PE=1 SV=1		2.25e-08	6.89e-08	6.463e-09	4.505e-07	rep1-un Only	0.32656	0.0938026	6.53846
sp|P30260-2|CDC27_HUMAN	Isoform 2 of Cell division cycle protein 27 homolog OS=Homo sapiens GN=CDC27			1.394e-08		3.318e-07	rep1-un Only	rep1-un Only	rep1-un Only	23.802
sp|Q09161|NCBP1_HUMAN	Nuclear cap-binding protein subunit 1 OS=Homo sapiens GN=NCBP1 PE=1 SV=1	7.457e-09	7.395e-09	3.386e-07		4.001e-07	0.022023	0.0218399	rep1-un Only	1.18163
sp|O43390|HNRPR_HUMAN	Heterogeneous nuclear ribonucleoprotein R OS=Homo sapiens GN=HNRNPR PE=1 SV=1	1.029e-06	2.523e-08	4.693e-06	3.746e-08	1.598e-06	0.219263	0.00537609	0.0079821	0.340507
sp|P30419-2|NMT1_HUMAN	Isoform Short of Glycylpeptide N-tetradecanoyltransferase 1 OS=Homo sapiens GN=NMT1					3.727e-07				rep1-input Only
sp|Q09472|EP300_HUMAN	Histone acetyltransferase p300 OS=Homo sapiens GN=EP300 PE=1 SV=2					1.858e-08				rep1-input Only
sp|P30876|RPB2_HUMAN	DNA-directed RNA polymerase II subunit RPB2 OS=Homo sapiens GN=POLR2B PE=1 SV=1	2.064e-08		1.216e-07		1.419e-07	0.169737	rep1-un Only	rep1-un Only	1.16694
sp|P31040-2|SDHA_HUMAN	Isoform 2 of Succinate dehydrogenase [ubiquinone] flavoprotein subunit, mitochondrial OS=Homo sapiens GN=SDHA					1.601e-07				rep1-input Only
sp|P31153|METK2_HUMAN	S-adenosylmethionine synthase isoform type-2 OS=Homo sapiens GN=MAT2A PE=1 SV=1			6.415e-08		1.323e-06	rep1-un Only	rep1-un Only	rep1-un Only	20.6235
sp|Q09666|AHNK_HUMAN	Neuroblast differentiation-associated protein AHNAK OS=Homo sapiens GN=AHNAK PE=1 SV=2	6.25e-10	2.288e-09		1.819e-09	1.797e-06	rep1-phS Only	rep1-phT Only	rep1-cystein Only	rep1-input Only
sp|Q8TAQ2|SMRC2_HUMAN	SWI/SNF complex subunit SMARCC2 OS=Homo sapiens GN=SMARCC2 PE=1 SV=1		6.584e-09	5.437e-09		5.106e-07	rep1-un Only	1.21096	rep1-un Only	93.9121
sp|O43395|PRPF3_HUMAN	U4/U6 small nuclear ribonucleoprotein Prp3 OS=Homo sapiens GN=PRPF3 PE=1 SV=2		2.114e-08	1.174e-06	1.208e-08	4.537e-07	rep1-un Only	0.0180068	0.0102896	0.386457
sp|P31327-3|CPSM_HUMAN	Isoform 3 of Carbamoyl-phosphate synthase [ammonia], mitochondrial OS=Homo sapiens GN=CPS1					1.584e-06				rep1-input Only
sp|O43583|DENR_HUMAN	Density-regulated protein OS=Homo sapiens GN=DENR PE=1 SV=2					4.762e-07				rep1-input Only
sp|Q8TBB5-3|KLDC4_HUMAN	Isoform 3 of Kelch domain-containing protein 4 OS=Homo sapiens GN=KLHDC4					1.054e-07				rep1-input Only
sp|O43633|CHM2A_HUMAN	Charged multivesicular body protein 2a OS=Homo sapiens GN=CHMP2A PE=1 SV=1	7.423e-08			7.138e-08	3.411e-07	rep1-phS Only		rep1-cystein Only	rep1-input Only
sp|Q8TDD1-2|DDX54_HUMAN	Isoform 2 of ATP-dependent RNA helicase DDX54 OS=Homo sapiens GN=DDX54			1.406e-07			rep1-un Only	rep1-un Only	rep1-un Only	rep1-un Only
sp|P31350-2|RIR2_HUMAN	Isoform 2 of Ribonucleoside-diphosphate reductase subunit M2 OS=Homo sapiens GN=RRM2					6.29e-07				rep1-input Only
sp|O43660|PLRG1_HUMAN	Pleiotropic regulator 1 OS=Homo sapiens GN=PLRG1 PE=1 SV=1	1.289e-07		3.806e-07		1.012e-06	0.338676	rep1-un Only	rep1-un Only	2.65896
sp|Q8TF01|PNISR_HUMAN	Arginine/serine-rich protein PNISR OS=Homo sapiens GN=PNISR PE=1 SV=2			1.81e-07		7.233e-09	rep1-un Only	rep1-un Only	rep1-un Only	0.0399613
sp|P31689|DNJA1_HUMAN	DnaJ homolog subfamily A member 1 OS=Homo sapiens GN=DNAJA1 PE=1 SV=2	8.918e-08		6.644e-08		1.236e-06	1.34226	rep1-un Only	rep1-un Only	18.6033
sp|Q12788|TBL3_HUMAN	Transducin beta-like protein 3 OS=Homo sapiens GN=TBL3 PE=1 SV=2	3.159e-08	9.286e-09	5.454e-07		3.854e-07	0.0579208	0.017026	rep1-un Only	0.706637
sp|Q8WU90|ZC3HF_HUMAN	Zinc finger CCCH domain-containing protein 15 OS=Homo sapiens GN=ZC3H15 PE=1 SV=1			2.349e-07	2.028e-09	1.768e-07	rep1-un Only	rep1-un Only	0.00863346	0.752661
sp|P31939-2|PUR9_HUMAN	Isoform 2 of Bifunctional purine biosynthesis protein PURH OS=Homo sapiens GN=ATIC					2.237e-06				rep1-input Only
sp|Q8WUA4|TF3C2_HUMAN	General transcription factor 3C polypeptide 2 OS=Homo sapiens GN=GTF3C2 PE=1 SV=2	3.675e-08		2.606e-07		8.057e-08	0.141021	rep1-un Only	rep1-un Only	0.309171
sp|O43663|PRC1_HUMAN	Protein regulator of cytokinesis 1 OS=Homo sapiens GN=PRC1 PE=1 SV=2	4.935e-08	1.919e-07	2.087e-07		1.359e-07	0.236464	0.919502	rep1-un Only	0.651174
sp|Q12789-3|TF3C1_HUMAN	Isoform 2 of General transcription factor 3C polypeptide 1 OS=Homo sapiens GN=GTF3C1	5.131e-09		5.107e-08		7.3e-08	0.10047	rep1-un Only	rep1-un Only	1.42941
sp|Q8WUM4-2|PDC6I_HUMAN	Isoform 2 of Programmed cell death 6-interacting protein OS=Homo sapiens GN=PDCD6IP					3.354e-07				rep1-input Only
sp|P31942-2|HNRH3_HUMAN	Isoform 2 of Heterogeneous nuclear ribonucleoprotein H3 OS=Homo sapiens GN=HNRNPH3					2.943e-07				rep1-input Only
sp|Q12792|TWF1_HUMAN	Twinfilin-1 OS=Homo sapiens GN=TWF1 PE=1 SV=3					5.796e-07				rep1-input Only
sp|Q8WVK2|SNR27_HUMAN	U4/U6.U5 small nuclear ribonucleoprotein 27 kDa protein OS=Homo sapiens GN=SNRNP27 PE=1 SV=1		1.041e-07	4.273e-07	4.156e-08	1.344e-07	rep1-un Only	0.243623	0.0972619	0.314533
sp|Q12824-2|SNF5_HUMAN	Isoform B of SWI/SNF-related matrix-associated actin-dependent regulator of chromatin subfamily B member 1 OS=Homo sapiens GN=SMARCB1	3.314e-08		1.975e-07		7.603e-07	0.167797	rep1-un Only	rep1-un Only	3.84962
sp|O43684-2|BUB3_HUMAN	Isoform 2 of Mitotic checkpoint protein BUB3 OS=Homo sapiens GN=BUB3	2.556e-07	1.442e-07	1.315e-06	2.493e-08	9.175e-06	0.194373	0.109658	0.0189582	6.97719
sp|P31943|HNRH1_HUMAN	Heterogeneous nuclear ribonucleoprotein H OS=Homo sapiens GN=HNRNPH1 PE=1 SV=4	3.617e-07	6.23e-08	1.461e-06	2.785e-08	1.031e-06	0.24757	0.042642	0.0190623	0.705681
sp|P55795|HNRH2_HUMAN	Heterogeneous nuclear ribonucleoprotein H2 OS=Homo sapiens GN=HNRNPH2 PE=1 SV=1					4.151e-07				rep1-input Only
sp|Q12830-2|BPTF_HUMAN	Isoform 2 of Nucleosome-remodeling factor subunit BPTF OS=Homo sapiens GN=BPTF			1.191e-08		6.524e-08	rep1-un Only	rep1-un Only	rep1-un Only	5.47775
sp|Q12888-2|TP53B_HUMAN	Isoform 2 of Tumor suppressor p53-binding protein 1 OS=Homo sapiens GN=TP53BP1		9.998e-10			2.708e-07		rep1-phT Only		rep1-input Only
sp|Q8WWI1-3|LMO7_HUMAN	Isoform 3 of LIM domain only protein 7 OS=Homo sapiens GN=LMO7	1.397e-06	4.684e-07	9.001e-07	1.581e-07		1.55205	0.520387	0.175647	rep1-un Only
sp|Q12905|ILF2_HUMAN	Interleukin enhancer-binding factor 2 OS=Homo sapiens GN=ILF2 PE=1 SV=2	6.812e-07	1.142e-08	1.17e-06		9.603e-07	0.582222	0.00976068	rep1-un Only	0.820769
sp|P31948-2|STIP1_HUMAN	Isoform 2 of Stress-induced-phosphoprotein 1 OS=Homo sapiens GN=STIP1					1.24e-07				rep1-input Only
sp|O43707|ACTN4_HUMAN	Alpha-actinin-4 OS=Homo sapiens GN=ACTN4 PE=1 SV=2	1.145e-07	1.677e-09	2.209e-06		7.539e-06	0.0518334	0.000759167	rep1-un Only	3.41286
sp|P12814|ACTN1_HUMAN	Alpha-actinin-1 OS=Homo sapiens GN=ACTN1 PE=1 SV=2			4.169e-07		2.452e-06	rep1-un Only	rep1-un Only	rep1-un Only	5.88151
sp|P32119|PRDX2_HUMAN	Peroxiredoxin-2 OS=Homo sapiens GN=PRDX2 PE=1 SV=5				3.542e-08	2.231e-07			rep1-cystein Only	rep1-input Only
sp|Q12906-7|ILF3_HUMAN	Isoform 7 of Interleukin enhancer-binding factor 3 OS=Homo sapiens GN=ILF3	5.693e-07	1.025e-08	1.73e-06		1.006e-06	0.329075	0.00592486	rep1-un Only	0.581503
sp|Q96SI9-2|STRBP_HUMAN	Isoform 2 of Spermatid perinuclear RNA-binding protein OS=Homo sapiens GN=STRBP					2.619e-08				rep1-input Only
sp|P32929|CGL_HUMAN	Cystathionine gamma-lyase OS=Homo sapiens GN=CTH PE=1 SV=3					7.526e-07				rep1-input Only
sp|P32969|RL9_HUMAN	60S ribosomal protein L9 OS=Homo sapiens GN=RPL9 PE=1 SV=1	8.628e-07	1.704e-06	5.868e-06	7.163e-07	1.06e-06	0.147035	0.290389	0.122069	0.180641
sp|Q12965|MYO1E_HUMAN	Unconventional myosin-Ie OS=Homo sapiens GN=MYO1E PE=1 SV=2					9.47e-08				rep1-input Only
sp|P33176|KINH_HUMAN	Kinesin-1 heavy chain OS=Homo sapiens GN=KIF5B PE=1 SV=1					2.146e-07				rep1-input Only
sp|Q12972|PP1R8_HUMAN	Nuclear inhibitor of protein phosphatase 1 OS=Homo sapiens GN=PPP1R8 PE=1 SV=2					9.287e-07				rep1-input Only
sp|P33991|MCM4_HUMAN	DNA replication licensing factor MCM4 OS=Homo sapiens GN=MCM4 PE=1 SV=5					6.297e-07				rep1-input Only
sp|Q12996|CSTF3_HUMAN	Cleavage stimulation factor subunit 3 OS=Homo sapiens GN=CSTF3 PE=1 SV=1					3.336e-07				rep1-input Only
sp|P33993-3|MCM7_HUMAN	Isoform 3 of DNA replication licensing factor MCM7 OS=Homo sapiens GN=MCM7			1.017e-08		3.312e-07	rep1-un Only	rep1-un Only	rep1-un Only	32.5664
sp|Q13045-2|FLII_HUMAN	Isoform 2 of Protein flightless-1 homolog OS=Homo sapiens GN=FLII	1.812e-07	2.815e-09	1.212e-07			1.49505	0.0232261	rep1-un Only	rep1-un Only
sp|Q13057-2|COASY_HUMAN	Isoform 2 of Bifunctional coenzyme A synthase OS=Homo sapiens GN=COASY					3.56e-07				rep1-input Only
sp|P34896-2|GLYC_HUMAN	Isoform 2 of Serine hydroxymethyltransferase, cytosolic OS=Homo sapiens GN=SHMT1					2.878e-07				rep1-input Only
sp|P35080-2|PROF2_HUMAN	Isoform IIb of Profilin-2 OS=Homo sapiens GN=PFN2					3.969e-06				rep1-input Only
sp|Q13085-2|ACACA_HUMAN	Isoform 2 of Acetyl-CoA carboxylase 1 OS=Homo sapiens GN=ACACA					2.221e-08				rep1-input Only
sp|Q8WWM7-2|ATX2L_HUMAN	Isoform 2 of Ataxin-2-like protein OS=Homo sapiens GN=ATXN2L					5.136e-08				rep1-input Only
sp|P35221-2|CTNA1_HUMAN	Isoform 2 of Catenin alpha-1 OS=Homo sapiens GN=CTNNA1					2.854e-07				rep1-input Only
sp|Q8WWY3|PRP31_HUMAN	U4/U6 small nuclear ribonucleoprotein Prp31 OS=Homo sapiens GN=PRPF31 PE=1 SV=2			3.376e-07		3.064e-07	rep1-un Only	rep1-un Only	rep1-un Only	0.907583
sp|Q13111|CAF1A_HUMAN	Chromatin assembly factor 1 subunit A OS=Homo sapiens GN=CHAF1A PE=1 SV=2		3.417e-09	1.065e-06		4.433e-09	rep1-un Only	0.00320845	rep1-un Only	0.00416244
sp|Q8WX93-3|PALLD_HUMAN	Isoform 3 of Palladin OS=Homo sapiens GN=PALLD					3.807e-08				rep1-input Only
sp|Q8WXA9-2|SREK1_HUMAN	Isoform 2 of Splicing regulatory glutamine/lysine-rich protein 1 OS=Homo sapiens GN=SREK1			7.376e-08		3.616e-07	rep1-un Only	rep1-un Only	rep1-un Only	4.90239
sp|P35249|RFC4_HUMAN	Replication factor C subunit 4 OS=Homo sapiens GN=RFC4 PE=1 SV=2	2.822e-07		3.002e-07		1.124e-06	0.94004	rep1-un Only	rep1-un Only	3.74417
sp|Q13136-2|LIPA1_HUMAN	Isoform 2 of Liprin-alpha-1 OS=Homo sapiens GN=PPFIA1	1.387e-08	1.068e-08			1.318e-07	rep1-phS Only	rep1-phT Only		rep1-input Only
sp|P35250|RFC2_HUMAN	Replication factor C subunit 2 OS=Homo sapiens GN=RFC2 PE=1 SV=3	4.784e-07	9.428e-08	1.18e-06	2.812e-08	1.642e-06	0.405424	0.0798983	0.0238305	1.39153
sp|Q92499|DDX1_HUMAN	ATP-dependent RNA helicase DDX1 OS=Homo sapiens GN=DDX1 PE=1 SV=2	1.24e-07	1.337e-07	5.508e-07		6.596e-07	0.225127	0.242738	rep1-un Only	1.19753
sp|O43709-3|WBS22_HUMAN	Isoform 3 of Probable 18S rRNA (guanine-N(7))-methyltransferase OS=Homo sapiens GN=WBSCR22	3.347e-08		5.136e-07	2.574e-08		0.0651674	rep1-un Only	0.0501168	rep1-un Only
sp|Q13148|TADBP_HUMAN	TAR DNA-binding protein 43 OS=Homo sapiens GN=TARDBP PE=1 SV=1	4.256e-08		2.873e-07		8.971e-07	0.148138	rep1-un Only	rep1-un Only	3.12252
sp|P35251-2|RFC1_HUMAN	Isoform 2 of Replication factor C subunit 1 OS=Homo sapiens GN=RFC1	3.744e-07	6.48e-08	1.275e-06		2.929e-07	0.293647	0.0508235	rep1-un Only	0.229725
sp|O43719|HTSF1_HUMAN	HIV Tat-specific factor 1 OS=Homo sapiens GN=HTATSF1 PE=1 SV=1			2.066e-07		1.073e-06	rep1-un Only	rep1-un Only	rep1-un Only	5.19361
sp|Q92576-2|PHF3_HUMAN	Isoform 2 of PHD finger protein 3 OS=Homo sapiens GN=PHF3			1.272e-08		5.158e-08	rep1-un Only	rep1-un Only	rep1-un Only	4.05503
sp|Q13155|AIMP2_HUMAN	Aminoacyl tRNA synthase complex-interacting multifunctional protein 2 OS=Homo sapiens GN=AIMP2 PE=1 SV=2			7.438e-08		3.511e-07	rep1-un Only	rep1-un Only	rep1-un Only	4.72035
sp|P35269|T2FA_HUMAN	General transcription factor IIF subunit 1 OS=Homo sapiens GN=GTF2F1 PE=1 SV=2			6.263e-08		4.667e-07	rep1-un Only	rep1-un Only	rep1-un Only	7.4517
sp|O43809|CPSF5_HUMAN	Cleavage and polyadenylation specificity factor subunit 5 OS=Homo sapiens GN=NUDT21 PE=1 SV=1		5.571e-08	5.29e-07		9.468e-07	rep1-un Only	0.105312	rep1-un Only	1.78979
sp|Q92598-3|HS105_HUMAN	Isoform 3 of Heat shock protein 105 kDa OS=Homo sapiens GN=HSPH1					1.975e-07				rep1-input Only
sp|Q13162|PRDX4_HUMAN	Peroxiredoxin-4 OS=Homo sapiens GN=PRDX4 PE=1 SV=1	9.756e-07	2.391e-07	3.117e-06		7.239e-07	0.312993	0.0767084	rep1-un Only	0.232243
sp|O43847-2|NRDC_HUMAN	Isoform 2 of Nardilysin OS=Homo sapiens GN=NRD1	7.88e-07	1.165e-08	2.45e-06			0.321633	0.0047551	rep1-un Only	rep1-un Only
sp|Q13177|PAK2_HUMAN	Serine/threonine-protein kinase PAK 2 OS=Homo sapiens GN=PAK2 PE=1 SV=3					5.457e-07				rep1-input Only
sp|Q13200|PSMD2_HUMAN	26S proteasome non-ATPase regulatory subunit 2 OS=Homo sapiens GN=PSMD2 PE=1 SV=3					3.282e-07				rep1-input Only
sp|Q92614-4|MY18A_HUMAN	Isoform 4 of Unconventional myosin-XVIIIa OS=Homo sapiens GN=MYO18A	1.822e-07	7.577e-08	2.929e-07	1.184e-08	7.206e-08	0.622055	0.258689	0.0404234	0.246023
sp|Q13243-3|SRSF5_HUMAN	Isoform SRP40-4 of Serine/arginine-rich splicing factor 5 OS=Homo sapiens GN=SRSF5	2.673e-07		1.014e-06	1.556e-08	3.45e-07	0.263609	rep1-un Only	0.0153452	0.340237
sp|O43865|SAHH2_HUMAN	Putative adenosylhomocysteinase 2 OS=Homo sapiens GN=AHCYL1 PE=1 SV=2					8.734e-07				rep1-input Only
sp|Q96HN2-2|SAHH3_HUMAN	Isoform 2 of Putative adenosylhomocysteinase 3 OS=Homo sapiens GN=AHCYL2					5.812e-08				rep1-input Only
sp|Q13247-3|SRSF6_HUMAN	Isoform SRP55-3 of Serine/arginine-rich splicing factor 6 OS=Homo sapiens GN=SRSF6	1.068e-07	6.811e-08	5.099e-07		4.744e-07	0.209453	0.133575	rep1-un Only	0.930379
sp|O60216|RAD21_HUMAN	Double-strand-break repair protein rad21 homolog OS=Homo sapiens GN=RAD21 PE=1 SV=2			1.916e-08		4.331e-07	rep1-un Only	rep1-un Only	rep1-un Only	22.6044
sp|Q13263-2|TIF1B_HUMAN	Isoform 2 of Transcription intermediary factor 1-beta OS=Homo sapiens GN=TRIM28	1.424e-08	7.766e-08	4.134e-07	2.036e-08	4.193e-06	0.0344461	0.187857	0.0492501	10.1427
sp|O60231|DHX16_HUMAN	Putative pre-mRNA-splicing factor ATP-dependent RNA helicase DHX16 OS=Homo sapiens GN=DHX16 PE=1 SV=2		2.761e-09	4.17e-08	1.358e-08	3.928e-07	rep1-un Only	0.066211	0.325659	9.41966
sp|O60264|SMCA5_HUMAN	SWI/SNF-related matrix-associated actin-dependent regulator of chromatin subfamily A member 5 OS=Homo sapiens GN=SMARCA5 PE=1 SV=1	3.538e-07	7.408e-08	4.911e-07		3.537e-07	0.720424	0.150845	rep1-un Only	0.72022
sp|P35527|K1C9_HUMAN	Keratin, type I cytoskeletal 9 OS=Homo sapiens GN=KRT9 PE=1 SV=3	5.348e-05	3.981e-05	1.559e-05	5.488e-05	2e-06	3.4304	2.55356	3.52021	0.128287
sp|P13645|K1C10_HUMAN	Keratin, type I cytoskeletal 10 OS=Homo sapiens GN=KRT10 PE=1 SV=6	2.031e-05	3.489e-05	8.886e-06	3.607e-05	2.999e-06	2.28562	3.9264	4.05919	0.337497
sp|P02533|K1C14_HUMAN	Keratin, type I cytoskeletal 14 OS=Homo sapiens GN=KRT14 PE=1 SV=4	1.232e-06	2.015e-06	9.78e-07	1.342e-06		1.25971	2.06033	1.37219	rep1-un Only
sp|P08779|K1C16_HUMAN	Keratin, type I cytoskeletal 16 OS=Homo sapiens GN=KRT16 PE=1 SV=4	1.104e-07	2.853e-06	4.835e-07	2.454e-07		0.228335	5.90072	0.507549	rep1-un Only
sp|P08727|K1C19_HUMAN	Keratin, type I cytoskeletal 19 OS=Homo sapiens GN=KRT19 PE=1 SV=4	7.03e-07	1.894e-07	3.233e-07	2.693e-08	4.359e-08	2.17445	0.585834	0.0832972	0.134828
sp|Q04695|K1C17_HUMAN	Keratin, type I cytoskeletal 17 OS=Homo sapiens GN=KRT17 PE=1 SV=2	7.372e-07	1.11e-06	7.697e-07	1.474e-07	4.111e-07	0.957776	1.44212	0.191503	0.534104
sp|P14923|PLAK_HUMAN	Junction plakoglobin OS=Homo sapiens GN=JUP PE=1 SV=3	3.05e-07	2.091e-08	1.492e-08	4.484e-08		20.4424	1.40147	3.00536	rep1-un Only
sp|P05783|K1C18_HUMAN	Keratin, type I cytoskeletal 18 OS=Homo sapiens GN=KRT18 PE=1 SV=2	5.634e-07	1.506e-07	8.24e-08	7.142e-09	3.091e-08	6.83738	1.82767	0.0866748	0.375121
sp|P13646-3|K1C13_HUMAN	Isoform 3 of Keratin, type I cytoskeletal 13 OS=Homo sapiens GN=KRT13		6.125e-08		8.813e-09			rep1-phT Only	rep1-cystein Only
sp|Q8TDM6-2|DLG5_HUMAN	Isoform 2 of Disks large homolog 5 OS=Homo sapiens GN=DLG5	5.833e-08		1.384e-07			0.42146	rep1-un Only	rep1-un Only	rep1-un Only
sp|Q13283|G3BP1_HUMAN	Ras GTPase-activating protein-binding protein 1 OS=Homo sapiens GN=G3BP1 PE=1 SV=1		6.436e-09	2.039e-07		5.219e-07	rep1-un Only	0.0315645	rep1-un Only	2.55959
sp|Q92620|PRP16_HUMAN	Pre-mRNA-splicing factor ATP-dependent RNA helicase PRP16 OS=Homo sapiens GN=DHX38 PE=1 SV=2					8.446e-08				rep1-input Only
sp|O60293-2|ZC3H1_HUMAN	Isoform 2 of Zinc finger C3H1 domain-containing protein OS=Homo sapiens GN=ZFC3H1					3.049e-08				rep1-input Only
sp|Q13315|ATM_HUMAN	Serine-protein kinase ATM OS=Homo sapiens GN=ATM PE=1 SV=4					6.837e-08				rep1-input Only
sp|Q92733|PRCC_HUMAN	Proline-rich protein PRCC OS=Homo sapiens GN=PRCC PE=1 SV=1					9.68e-08				rep1-input Only
sp|O60341-2|KDM1A_HUMAN	Isoform 2 of Lysine-specific histone demethylase 1A OS=Homo sapiens GN=KDM1A					2.571e-07				rep1-input Only
sp|Q92734-2|TFG_HUMAN	Isoform 2 of Protein TFG OS=Homo sapiens GN=TFG					2.706e-07				rep1-input Only
sp|Q13347|EIF3I_HUMAN	Eukaryotic translation initiation factor 3 subunit I OS=Homo sapiens GN=EIF3I PE=1 SV=1			2.073e-07		2.63e-06	rep1-un Only	rep1-un Only	rep1-un Only	12.6869
sp|O60343-2|TBCD4_HUMAN	Isoform 2 of TBC1 domain family member 4 OS=Homo sapiens GN=TBC1D4					8.187e-09				rep1-input Only
sp|Q92769-3|HDAC2_HUMAN	Isoform 2 of Histone deacetylase 2 OS=Homo sapiens GN=HDAC2			2.666e-08	1.001e-07	2.158e-06	rep1-un Only	rep1-un Only	3.75469	80.9452
sp|Q13547|HDAC1_HUMAN	Histone deacetylase 1 OS=Homo sapiens GN=HDAC1 PE=1 SV=1	2.067e-08		1.293e-07		9.135e-07	0.159861	rep1-un Only	rep1-un Only	7.06497
sp|Q13356|PPIL2_HUMAN	Peptidyl-prolyl cis-trans isomerase-like 2 OS=Homo sapiens GN=PPIL2 PE=1 SV=1					1.196e-07				rep1-input Only
sp|Q13362-2|2A5G_HUMAN	Isoform Gamma-1 of Serine/threonine-protein phosphatase 2A 56 kDa regulatory subunit gamma isoform OS=Homo sapiens GN=PPP2R5C					2.157e-07				rep1-input Only
sp|O60506|HNRPQ_HUMAN	Heterogeneous nuclear ribonucleoprotein Q OS=Homo sapiens GN=SYNCRIP PE=1 SV=2	7.065e-07		1.857e-06		5.958e-07	0.380452	rep1-un Only	rep1-un Only	0.32084
sp|Q92785|REQU_HUMAN	Zinc finger protein ubi-d4 OS=Homo sapiens GN=DPF2 PE=1 SV=2					1.996e-07				rep1-input Only
sp|Q13409-2|DC1I2_HUMAN	Isoform 2B of Cytoplasmic dynein 1 intermediate chain 2 OS=Homo sapiens GN=DYNC1I2	6.617e-09				2.02e-07	rep1-phS Only			rep1-input Only
sp|Q92797|SYMPK_HUMAN	Symplekin OS=Homo sapiens GN=SYMPK PE=1 SV=2					3.066e-07				rep1-input Only
sp|Q13427-2|PPIG_HUMAN	Isoform 2 of Peptidyl-prolyl cis-trans isomerase G OS=Homo sapiens GN=PPIG					1.59e-07				rep1-input Only
sp|Q92804-2|RBP56_HUMAN	Isoform Short of TATA-binding protein-associated factor 2N OS=Homo sapiens GN=TAF15	5.93e-08	8.647e-09			1.855e-07	rep1-phS Only	rep1-phT Only		rep1-input Only
sp|Q13428-2|TCOF_HUMAN	Isoform 2 of Treacle protein OS=Homo sapiens GN=TCOF1			4.557e-08		1.589e-07	rep1-un Only	rep1-un Only	rep1-un Only	3.48694
sp|Q13428-6|TCOF_HUMAN	Isoform 6 of Treacle protein OS=Homo sapiens GN=TCOF1			5.3e-08		9.922e-08	rep1-un Only	rep1-un Only	rep1-un Only	1.87208
sp|Q92878-2|RAD50_HUMAN	Isoform 2 of DNA repair protein RAD50 OS=Homo sapiens GN=RAD50	1.246e-08	3.403e-08			5.643e-07	rep1-phS Only	rep1-phT Only		rep1-input Only
sp|O60566-3|BUB1B_HUMAN	Isoform 3 of Mitotic checkpoint serine/threonine-protein kinase BUB1 beta OS=Homo sapiens GN=BUB1B					4.725e-08				rep1-input Only
sp|Q13435|SF3B2_HUMAN	Splicing factor 3B subunit 2 OS=Homo sapiens GN=SF3B2 PE=1 SV=2	5.61e-08	3.366e-09	3.881e-07	9.047e-09	2.023e-06	0.14455	0.00867302	0.023311	5.21257
sp|O60701-2|UGDH_HUMAN	Isoform 2 of UDP-glucose 6-dehydrogenase OS=Homo sapiens GN=UGDH			2.86e-08		1.683e-06	rep1-un Only	rep1-un Only	rep1-un Only	58.8462
sp|Q92922|SMRC1_HUMAN	SWI/SNF complex subunit SMARCC1 OS=Homo sapiens GN=SMARCC1 PE=1 SV=3	3.505e-09		1.88e-08		4.381e-07	0.186436	rep1-un Only	rep1-un Only	23.3032
sp|Q92945|FUBP2_HUMAN	Far upstream element-binding protein 2 OS=Homo sapiens GN=KHSRP PE=1 SV=4	1.32e-08	2.006e-08	1.897e-08	2.97e-09	1.413e-06	0.695836	1.05746	0.156563	74.486
sp|Q96AE4|FUBP1_HUMAN	Far upstream element-binding protein 1 OS=Homo sapiens GN=FUBP1 PE=1 SV=3					2.879e-07				rep1-input Only
sp|Q96AE4-2|FUBP1_HUMAN	Isoform 2 of Far upstream element-binding protein 1 OS=Homo sapiens GN=FUBP1					2.158e-07				rep1-input Only
sp|Q96I24|FUBP3_HUMAN	Far upstream element-binding protein 3 OS=Homo sapiens GN=FUBP3 PE=1 SV=2					1.991e-08				rep1-input Only
sp|Q13470-2|TNK1_HUMAN	Isoform 2 of Non-receptor tyrosine-protein kinase TNK1 OS=Homo sapiens GN=TNK1		1.439e-07					rep1-phT Only
sp|O60716-10|CTND1_HUMAN	Isoform 2AB of Catenin delta-1 OS=Homo sapiens GN=CTNND1	1.168e-08	1.367e-08	8.493e-08		8.11e-07	0.137525	0.160956	rep1-un Only	9.54904
sp|Q13485|SMAD4_HUMAN	Mothers against decapentaplegic homolog 4 OS=Homo sapiens GN=SMAD4 PE=1 SV=1					2.835e-07				rep1-input Only
sp|Q13501|SQSTM_HUMAN	Sequestosome-1 OS=Homo sapiens GN=SQSTM1 PE=1 SV=1	7.337e-06	3.228e-06	7.1e-06		1.324e-07	1.03338	0.454648	rep1-un Only	0.0186479
sp|O60763-2|USO1_HUMAN	Isoform 2 of General vesicular transport factor p115 OS=Homo sapiens GN=USO1					2.918e-07				rep1-input Only
sp|Q92973-2|TNPO1_HUMAN	Isoform 2 of Transportin-1 OS=Homo sapiens GN=TNPO1					8.182e-07				rep1-input Only
sp|Q93009-3|UBP7_HUMAN	Isoform 3 of Ubiquitin carboxyl-terminal hydrolase 7 OS=Homo sapiens GN=USP7			8.684e-09		1.567e-07	rep1-un Only	rep1-un Only	rep1-un Only	18.0447
sp|Q13523|PRP4B_HUMAN	Serine/threonine-protein kinase PRP4 homolog OS=Homo sapiens GN=PRPF4B PE=1 SV=3			7.373e-08		1.895e-07	rep1-un Only	rep1-un Only	rep1-un Only	2.57019
sp|Q969G3-2|SMCE1_HUMAN	Isoform 2 of SWI/SNF-related matrix-associated actin-dependent regulator of chromatin subfamily E member 1 OS=Homo sapiens GN=SMARCE1			1.363e-07		7.069e-07	rep1-un Only	rep1-un Only	rep1-un Only	5.18635
sp|Q13535-2|ATR_HUMAN	Isoform 2 of Serine/threonine-protein kinase ATR OS=Homo sapiens GN=ATR					5.259e-08				rep1-input Only
sp|Q96AC1-2|FERM2_HUMAN	Isoform 2 of Fermitin family homolog 2 OS=Homo sapiens GN=FERMT2					1.985e-07				rep1-input Only
sp|Q13564-2|ULA1_HUMAN	Isoform 2 of NEDD8-activating enzyme E1 regulatory subunit OS=Homo sapiens GN=NAE1					1.099e-07				rep1-input Only
sp|Q96BP3|PPWD1_HUMAN	Peptidylprolyl isomerase domain and WD repeat-containing protein 1 OS=Homo sapiens GN=PPWD1 PE=1 SV=1					1.165e-07				rep1-input Only
sp|Q13573|SNW1_HUMAN	SNW domain-containing protein 1 OS=Homo sapiens GN=SNW1 PE=1 SV=1			2.411e-07		2.424e-07	rep1-un Only	rep1-un Only	rep1-un Only	1.00539
sp|Q96C19|EFHD2_HUMAN	EF-hand domain-containing protein D2 OS=Homo sapiens GN=EFHD2 PE=1 SV=1	3.11e-08	5.571e-08			3.469e-07	rep1-phS Only	rep1-phT Only		rep1-input Only
sp|Q96CW1-2|AP2M1_HUMAN	Isoform 2 of AP-2 complex subunit mu OS=Homo sapiens GN=AP2M1	8.269e-08		5.002e-07			0.165314	rep1-un Only	rep1-un Only	rep1-un Only
sp|Q13610|PWP1_HUMAN	Periodic tryptophan protein 1 homolog OS=Homo sapiens GN=PWP1 PE=1 SV=1	4.618e-07	4.188e-08	9.311e-07			0.495973	0.0449791	rep1-un Only	rep1-un Only
sp|Q96DI7-2|SNR40_HUMAN	Isoform 2 of U5 small nuclear ribonucleoprotein 40 kDa protein OS=Homo sapiens GN=SNRNP40	9.562e-08	4.701e-08	5.371e-07		1.225e-06	0.17803	0.0875256	rep1-un Only	2.28077
sp|Q96EV2|RBM33_HUMAN	RNA-binding protein 33 OS=Homo sapiens GN=RBM33 PE=1 SV=3					5.717e-08				rep1-input Only
sp|Q96EY4|TMA16_HUMAN	Translation machinery-associated protein 16 OS=Homo sapiens GN=TMA16 PE=1 SV=2	8.722e-07	3.246e-07	7.54e-07	2.471e-07		1.15676	0.430504	0.327719	rep1-un Only
sp|Q13618-2|CUL3_HUMAN	Isoform 2 of Cullin-3 OS=Homo sapiens GN=CUL3	2.836e-08		2.499e-08		1.457e-07	1.13485	rep1-un Only	rep1-un Only	5.83033
sp|Q96FJ2|DYL2_HUMAN	Dynein light chain 2, cytoplasmic OS=Homo sapiens GN=DYNLL2 PE=1 SV=1			1.044e-07		6.947e-07	rep1-un Only	rep1-un Only	rep1-un Only	6.65421
sp|P63167|DYL1_HUMAN	Dynein light chain 1, cytoplasmic OS=Homo sapiens GN=DYNLL1 PE=1 SV=1	1.024e-06	3.388e-07	8.141e-08		5.265e-06	12.5783	4.16165	rep1-un Only	64.6726
sp|Q13769|THOC5_HUMAN	THO complex subunit 5 homolog OS=Homo sapiens GN=THOC5 PE=1 SV=2	8.816e-09		5.158e-08		5.581e-08	0.170919	rep1-un Only	rep1-un Only	1.08201
sp|O60814|H2B1K_HUMAN	Histone H2B type 1-K OS=Homo sapiens GN=HIST1H2BK PE=1 SV=3	6.605e-07		1.499e-06		2.266e-08	0.440627	rep1-un Only	rep1-un Only	0.0151167
sp|P06899|H2B1J_HUMAN	Histone H2B type 1-J OS=Homo sapiens GN=HIST1H2BJ PE=1 SV=3			6.816e-08			rep1-un Only	rep1-un Only	rep1-un Only	rep1-un Only
sp|Q96FV9|THOC1_HUMAN	THO complex subunit 1 OS=Homo sapiens GN=THOC1 PE=1 SV=1	1.8e-08	8.606e-09	5.896e-08		2.229e-07	0.305292	0.145963	rep1-un Only	3.78053
sp|O60832|DKC1_HUMAN	H/ACA ribonucleoprotein complex subunit 4 OS=Homo sapiens GN=DKC1 PE=1 SV=3	4.222e-07	1.264e-07	5.095e-06	5.151e-08	9.947e-08	0.0828656	0.0248086	0.0101099	0.0195231
sp|Q96GG9|DCNL1_HUMAN	DCN1-like protein 1 OS=Homo sapiens GN=DCUN1D1 PE=1 SV=1					3.347e-07				rep1-input Only
sp|Q13813-3|SPTN1_HUMAN	Isoform 3 of Spectrin alpha chain, non-erythrocytic 1 OS=Homo sapiens GN=SPTAN1	9.805e-08	2.313e-08	8.153e-08	3.527e-09	7.067e-07	1.20262	0.283699	0.0432601	8.66797
sp|Q96GM5-2|SMRD1_HUMAN	Isoform 2 of SWI/SNF-related matrix-associated actin-dependent regulator of chromatin subfamily D member 1 OS=Homo sapiens GN=SMARCD1	2.629e-08		1.037e-08		6.006e-08	2.5352	rep1-un Only	rep1-un Only	5.79171
sp|Q96GM8|TOE1_HUMAN	Target of EGR1 protein 1 OS=Homo sapiens GN=TOE1 PE=1 SV=1			2.009e-08		2.156e-07	rep1-un Only	rep1-un Only	rep1-un Only	10.7317
sp|O60885-2|BRD4_HUMAN	Isoform C of Bromodomain-containing protein 4 OS=Homo sapiens GN=BRD4			7.875e-08		1.527e-07	rep1-un Only	rep1-un Only	rep1-un Only	1.93905
sp|Q96HJ9-2|CG055_HUMAN	Isoform 2 of UPF0562 protein C7orf55 OS=Homo sapiens GN=C7orf55	2.38e-07	3.967e-08	1.734e-06		9.334e-07	0.137255	0.0228777	rep1-un Only	0.538293
sp|Q9NQ29-2|LUC7L_HUMAN	Isoform 2 of Putative RNA-binding protein Luc7-like 1 OS=Homo sapiens GN=LUC7L			8.339e-08			rep1-un Only	rep1-un Only	rep1-un Only	rep1-un Only
sp|O60934|NBN_HUMAN	Nibrin OS=Homo sapiens GN=NBN PE=1 SV=1	5.09e-09	1.281e-08	1.883e-08		4.658e-07	0.270313	0.680297	rep1-un Only	24.7371
sp|Q96I25|SPF45_HUMAN	Splicing factor 45 OS=Homo sapiens GN=RBM17 PE=1 SV=1			1.501e-07		2.964e-07	rep1-un Only	rep1-un Only	rep1-un Only	1.97468
sp|O75083|WDR1_HUMAN	WD repeat-containing protein 1 OS=Homo sapiens GN=WDR1 PE=1 SV=4					6.841e-07				rep1-input Only
sp|Q96KG9-2|NTKL_HUMAN	Isoform 2 of N-terminal kinase-like protein OS=Homo sapiens GN=SCYL1					2.087e-07				rep1-input Only
sp|Q13868|EXOS2_HUMAN	Exosome complex component RRP4 OS=Homo sapiens GN=EXOSC2 PE=1 SV=2	1.086e-07		8.221e-07			0.132101	rep1-un Only	rep1-un Only	rep1-un Only
sp|P35579|MYH9_HUMAN	Myosin-9 OS=Homo sapiens GN=MYH9 PE=1 SV=4	3.043e-05	2.316e-05	2.78e-05	1.374e-05	5.802e-07	1.0946	0.833094	0.494245	0.0208705
sp|P35580-3|MYH10_HUMAN	Isoform 3 of Myosin-10 OS=Homo sapiens GN=MYH10	4.446e-06	3.51e-06	5.588e-06	1.716e-06	9.294e-08	0.795634	0.628132	0.307087	0.0166321
sp|P35749-2|MYH11_HUMAN	Isoform 2 of Myosin-11 OS=Homo sapiens GN=MYH11		9.637e-08	1.003e-08	1.434e-08		rep1-un Only	9.60818	1.42971	rep1-un Only
sp|A7E2Y1|MYH7B_HUMAN	Myosin-7B OS=Homo sapiens GN=MYH7B PE=1 SV=3			4.453e-08	1.187e-08		rep1-un Only	rep1-un Only	0.266562	rep1-un Only
sp|P35580-2|MYH10_HUMAN	Isoform 2 of Myosin-10 OS=Homo sapiens GN=MYH10			3.649e-09			rep1-un Only	rep1-un Only	rep1-un Only	rep1-un Only
sp|Q96KQ7-2|EHMT2_HUMAN	Isoform 2 of Histone-lysine N-methyltransferase EHMT2 OS=Homo sapiens GN=EHMT2			2.199e-08		1.351e-07	rep1-un Only	rep1-un Only	rep1-un Only	6.1437
sp|Q13895|BYST_HUMAN	Bystin OS=Homo sapiens GN=BYSL PE=1 SV=3	3.283e-08	5.259e-08	9.067e-07		1.518e-07	0.0362082	0.0580015	rep1-un Only	0.16742
sp|O75116|ROCK2_HUMAN	Rho-associated protein kinase 2 OS=Homo sapiens GN=ROCK2 PE=1 SV=4					1.646e-07				rep1-input Only
sp|Q13907-2|IDI1_HUMAN	Isoform 2 of Isopentenyl-diphosphate Delta-isomerase 1 OS=Homo sapiens GN=IDI1					5.82e-07				rep1-input Only
sp|O75131|CPNE3_HUMAN	Copine-3 OS=Homo sapiens GN=CPNE3 PE=1 SV=1					8.306e-07				rep1-input Only
sp|Q96KR1|ZFR_HUMAN	Zinc finger RNA-binding protein OS=Homo sapiens GN=ZFR PE=1 SV=2	1.619e-07	1.406e-08	6.452e-07		3.024e-07	0.25093	0.0217917	rep1-un Only	0.468692
sp|Q14008-2|CKAP5_HUMAN	Isoform 2 of Cytoskeleton-associated protein 5 OS=Homo sapiens GN=CKAP5					1.391e-07				rep1-input Only
sp|O75150-3|BRE1B_HUMAN	Isoform 3 of E3 ubiquitin-protein ligase BRE1B OS=Homo sapiens GN=RNF40					1.495e-07				rep1-input Only
sp|O75152|ZC11A_HUMAN	Zinc finger CCCH domain-containing protein 11A OS=Homo sapiens GN=ZC3H11A PE=1 SV=3			1.144e-08		1.877e-07	rep1-un Only	rep1-un Only	rep1-un Only	16.4073
sp|Q96L91-2|EP400_HUMAN	Isoform 2 of E1A-binding protein p400 OS=Homo sapiens GN=EP400					2.718e-08				rep1-input Only
sp|Q14011|CIRBP_HUMAN	Cold-inducible RNA-binding protein OS=Homo sapiens GN=CIRBP PE=1 SV=1	9.237e-08	7.274e-08	1.177e-06	6.023e-07		0.0784792	0.0618012	0.511725	rep1-un Only
sp|Q96L92-3|SNX27_HUMAN	Isoform 2 of Sorting nexin-27 OS=Homo sapiens GN=SNX27					9.892e-08				rep1-input Only
sp|Q14145|KEAP1_HUMAN	Kelch-like ECH-associated protein 1 OS=Homo sapiens GN=KEAP1 PE=1 SV=2	1.409e-06	2.929e-07	3.549e-07			3.97013	0.825303	rep1-un Only	rep1-un Only
sp|O75369-2|FLNB_HUMAN	Isoform 2 of Filamin-B OS=Homo sapiens GN=FLNB			1.32e-07		8.65e-07	rep1-un Only	rep1-un Only	rep1-un Only	6.55303
sp|Q96P11-2|NSUN5_HUMAN	Isoform 2 of Probable 28S rRNA (cytosine-C(5))-methyltransferase OS=Homo sapiens GN=NSUN5	1.8e-07		8.693e-07	1.084e-07		0.207063	rep1-un Only	0.124698	rep1-un Only
sp|Q14151|SAFB2_HUMAN	Scaffold attachment factor B2 OS=Homo sapiens GN=SAFB2 PE=1 SV=1	3.751e-08		1.397e-07		9.361e-07	0.268504	rep1-un Only	rep1-un Only	6.70079
sp|Q14157-1|UBP2L_HUMAN	Isoform 2 of Ubiquitin-associated protein 2-like OS=Homo sapiens GN=UBAP2L	5.641e-09		3.156e-08		1.516e-07	0.178739	rep1-un Only	rep1-un Only	4.80355
sp|Q14202-2|ZMYM3_HUMAN	Isoform 2 of Zinc finger MYM-type protein 3 OS=Homo sapiens GN=ZMYM3					7.141e-08				rep1-input Only
sp|Q96PK6|RBM14_HUMAN	RNA-binding protein 14 OS=Homo sapiens GN=RBM14 PE=1 SV=2	2.153e-07	1.33e-07	6.396e-07	1.043e-08	8.037e-07	0.336617	0.207942	0.0163071	1.25657
sp|Q9BWF3|RBM4_HUMAN	RNA-binding protein 4 OS=Homo sapiens GN=RBM4 PE=1 SV=1			2.681e-08		3.497e-07	rep1-un Only	rep1-un Only	rep1-un Only	13.0436
sp|Q14247-3|SRC8_HUMAN	Isoform 3 of Src substrate cortactin OS=Homo sapiens GN=CTTN	1.489e-07	4.743e-08	2.751e-07	6.946e-09	1.333e-06	0.541258	0.17241	0.025249	4.84551
sp|Q96S44|PRPK_HUMAN	TP53-regulating kinase OS=Homo sapiens GN=TP53RK PE=1 SV=2					1.413e-07				rep1-input Only
sp|Q96S59|RANB9_HUMAN	Ran-binding protein 9 OS=Homo sapiens GN=RANBP9 PE=1 SV=1	4.399e-07	4.254e-08	4.148e-07			1.06051	0.102555	rep1-un Only	rep1-un Only
sp|Q14444-2|CAPR1_HUMAN	Isoform 2 of Caprin-1 OS=Homo sapiens GN=CAPRIN1	7.562e-08	3.501e-08	4.233e-07		1.229e-07	0.178644	0.0827073	rep1-un Only	0.290338
sp|Q96SB4-3|SRPK1_HUMAN	Isoform 1 of SRSF protein kinase 1 OS=Homo sapiens GN=SRPK1	8.904e-08	1.375e-08	3.606e-07		9.796e-08	0.246922	0.0381309	rep1-un Only	0.271658
sp|Q96ST3|SIN3A_HUMAN	Paired amphipathic helix protein Sin3a OS=Homo sapiens GN=SIN3A PE=1 SV=2	1.078e-08				1.504e-07	rep1-phS Only			rep1-input Only
sp|Q14498-2|RBM39_HUMAN	Isoform 2 of RNA-binding protein 39 OS=Homo sapiens GN=RBM39	8.797e-07	2.799e-08	3.187e-06		1.676e-06	0.276028	0.00878255	rep1-un Only	0.525886
sp|Q96T60|PNKP_HUMAN	Bifunctional polynucleotide phosphatase/kinase OS=Homo sapiens GN=PNKP PE=1 SV=1					2.068e-07				rep1-input Only
sp|Q96T88-2|UHRF1_HUMAN	Isoform 2 of E3 ubiquitin-protein ligase UHRF1 OS=Homo sapiens GN=UHRF1	1.024e-08	1.028e-08	7.219e-08	3.478e-09	2.799e-07	0.141848	0.142402	0.0481784	3.87727
sp|Q99439|CNN2_HUMAN	Calponin-2 OS=Homo sapiens GN=CNN2 PE=1 SV=4					5.371e-07				rep1-input Only
sp|Q14527|HLTF_HUMAN	Helicase-like transcription factor OS=Homo sapiens GN=HLTF PE=1 SV=2					1.846e-07				rep1-input Only
sp|Q99460-2|PSMD1_HUMAN	Isoform 2 of 26S proteasome non-ATPase regulatory subunit 1 OS=Homo sapiens GN=PSMD1					1.719e-07				rep1-input Only
sp|Q14669-2|TRIPC_HUMAN	Isoform 2 of E3 ubiquitin-protein ligase TRIP12 OS=Homo sapiens GN=TRIP12			8.909e-08		4.109e-08	rep1-un Only	rep1-un Only	rep1-un Only	0.461219
sp|Q99497|PARK7_HUMAN	Protein DJ-1 OS=Homo sapiens GN=PARK7 PE=1 SV=2					2.691e-06				rep1-input Only
sp|O75376|NCOR1_HUMAN	Nuclear receptor corepressor 1 OS=Homo sapiens GN=NCOR1 PE=1 SV=2	2.704e-06	3.443e-08	5.532e-06	4.048e-10	3.948e-08	0.488792	0.00622379	7.31743e-05	0.00713666
sp|Q99536-3|VAT1_HUMAN	Isoform 3 of Synaptic vesicle membrane protein VAT-1 homolog OS=Homo sapiens GN=VAT1	1.945e-07			2.561e-08	4.043e-06	rep1-phS Only		rep1-cystein Only	rep1-input Only
sp|Q99575|POP1_HUMAN	Ribonucleases P/MRP protein subunit POP1 OS=Homo sapiens GN=POP1 PE=1 SV=2	3.733e-08		3.232e-07		1.302e-07	0.115501	rep1-un Only	rep1-un Only	0.402847
sp|Q99613-2|EIF3C_HUMAN	Isoform 2 of Eukaryotic translation initiation factor 3 subunit C OS=Homo sapiens GN=EIF3C			2.314e-07		1.071e-06	rep1-un Only	rep1-un Only	rep1-un Only	4.62835
sp|Q14676|MDC1_HUMAN	Mediator of DNA damage checkpoint protein 1 OS=Homo sapiens GN=MDC1 PE=1 SV=3	1.345e-07	2.272e-08	3.563e-07		5.524e-07	0.377491	0.0637665	rep1-un Only	1.55038
sp|Q99615-2|DNJC7_HUMAN	Isoform 2 of DnaJ homolog subfamily C member 7 OS=Homo sapiens GN=DNAJC7					7.23e-08				rep1-input Only
sp|Q99661|KIF2C_HUMAN	Kinesin-like protein KIF2C OS=Homo sapiens GN=KIF2C PE=1 SV=2		7.657e-05			3.704e-07		rep1-phT Only		rep1-input Only
sp|Q14677-3|EPN4_HUMAN	Isoform 3 of Clathrin interactor 1 OS=Homo sapiens GN=CLINT1	3.443e-07	8.515e-08	2.362e-07	1.728e-08	6.076e-08	1.45766	0.3605	0.0731583	0.25724
sp|Q14683|SMC1A_HUMAN	Structural maintenance of chromosomes protein 1A OS=Homo sapiens GN=SMC1A PE=1 SV=2	2.531e-09		1.05e-08		6.857e-07	0.241048	rep1-un Only	rep1-un Only	65.3048
sp|Q14697-2|GANAB_HUMAN	Isoform 2 of Neutral alpha-glucosidase AB OS=Homo sapiens GN=GANAB					9.261e-07				rep1-input Only
sp|Q14814-2|MEF2D_HUMAN	Isoform MEF2DA'B of Myocyte-specific enhancer factor 2D OS=Homo sapiens GN=MEF2D					1.842e-07				rep1-input Only
sp|O75400-3|PR40A_HUMAN	Isoform 3 of Pre-mRNA-processing factor 40 homolog A OS=Homo sapiens GN=PRPF40A					8.9e-07				rep1-input Only
sp|Q14839-2|CHD4_HUMAN	Isoform 2 of Chromodomain-helicase-DNA-binding protein 4 OS=Homo sapiens GN=CHD4	9.88e-09		5.59e-08		9.866e-07	0.176744	rep1-un Only	rep1-un Only	17.6494
sp|Q12873-2|CHD3_HUMAN	Isoform 2 of Chromodomain-helicase-DNA-binding protein 3 OS=Homo sapiens GN=CHD3	1.263e-08		1.234e-07		1.218e-07	0.10235	rep1-un Only	rep1-un Only	0.987034
sp|O75475|PSIP1_HUMAN	PC4 and SFRS1-interacting protein OS=Homo sapiens GN=PSIP1 PE=1 SV=1	2.567e-08	1.228e-08	1.919e-07		9.756e-08	0.133768	0.0639917	rep1-un Only	0.50839
sp|Q99755-3|PI51A_HUMAN	Isoform 3 of Phosphatidylinositol 4-phosphate 5-kinase type-1 alpha OS=Homo sapiens GN=PIP5K1A	7.528e-08	6.516e-08	4.701e-07		2.004e-07	0.160136	0.138609	rep1-un Only	0.426292
sp|P55036|PSMD4_HUMAN	26S proteasome non-ATPase regulatory subunit 4 OS=Homo sapiens GN=PSMD4 PE=1 SV=1					9.209e-07				rep1-input Only
sp|O75533|SF3B1_HUMAN	Splicing factor 3B subunit 1 OS=Homo sapiens GN=SF3B1 PE=1 SV=3	4.481e-07	5.609e-08	7.799e-07	1.861e-08	3.128e-06	0.574561	0.0719195	0.023862	4.01077
sp|P35606-2|COPB2_HUMAN	Isoform 2 of Coatomer subunit beta' OS=Homo sapiens GN=COPB2	6.962e-08	8.967e-08	5.954e-07	6.279e-09	2.248e-06	0.11693	0.150605	0.0105459	3.77561
sp|Q14847|LASP1_HUMAN	LIM and SH3 domain protein 1 OS=Homo sapiens GN=LASP1 PE=1 SV=2			2.837e-08		8.99e-07	rep1-un Only	rep1-un Only	rep1-un Only	31.6884
sp|Q99832-3|TCPH_HUMAN	Isoform 3 of T-complex protein 1 subunit eta OS=Homo sapiens GN=CCT7	1.163e-07				3.728e-06	rep1-phS Only			rep1-input Only
sp|O75534-4|CSDE1_HUMAN	Isoform 4 of Cold shock domain-containing protein E1 OS=Homo sapiens GN=CSDE1			1.749e-08		8.029e-07	rep1-un Only	rep1-un Only	rep1-un Only	45.9062
sp|Q14966-3|ZN638_HUMAN	Isoform 3 of Zinc finger protein 638 OS=Homo sapiens GN=ZNF638	3.582e-09		9.46e-09		1.842e-07	0.378647	rep1-un Only	rep1-un Only	19.4715
sp|Q99873-4|ANM1_HUMAN	Isoform 4 of Protein arginine N-methyltransferase 1 OS=Homo sapiens GN=PRMT1			5.867e-08		1.073e-06	rep1-un Only	rep1-un Only	rep1-un Only	18.2887
sp|P35637-2|FUS_HUMAN	Isoform Short of RNA-binding protein FUS OS=Homo sapiens GN=FUS	7.224e-06	1.713e-05	1.828e-05	1.758e-05	1.332e-06	0.395186	0.93709	0.961707	0.0728665
sp|Q14974|IMB1_HUMAN	Importin subunit beta-1 OS=Homo sapiens GN=KPNB1 PE=1 SV=2	1.338e-08	7.429e-09	1.12e-07		1.268e-06	0.119464	0.0663304	rep1-un Only	11.3214
sp|O75643|U520_HUMAN	U5 small nuclear ribonucleoprotein 200 kDa helicase OS=Homo sapiens GN=SNRNP200 PE=1 SV=2	6.407e-08	4.511e-09	8.597e-07		1.71e-06	0.074526	0.00524718	rep1-un Only	1.98907
sp|Q99986|VRK1_HUMAN	Serine/threonine-protein kinase VRK1 OS=Homo sapiens GN=VRK1 PE=1 SV=1	5.421e-08		7.301e-07	1.369e-07	1.519e-06	0.0742501	rep1-un Only	0.187509	2.08054
sp|Q9BQ67|GRWD1_HUMAN	Glutamate-rich WD repeat-containing protein 1 OS=Homo sapiens GN=GRWD1 PE=1 SV=1	1.396e-08		3.153e-07		9.237e-08	0.0442753	rep1-un Only	rep1-un Only	0.292959
sp|P35658-2|NU214_HUMAN	Isoform 2 of Nuclear pore complex protein Nup214 OS=Homo sapiens GN=NUP214					4.388e-08				rep1-input Only
sp|Q14978-2|NOLC1_HUMAN	Isoform Beta of Nucleolar and coiled-body phosphoprotein 1 OS=Homo sapiens GN=NOLC1	3.369e-07	1.755e-07	1.079e-06	3.36e-08	5.884e-09	0.312234	0.162651	0.0311399	0.0054532
sp|O75717-2|WDHD1_HUMAN	Isoform 2 of WD repeat and HMG-box DNA-binding protein 1 OS=Homo sapiens GN=WDHD1					2.82e-07				rep1-input Only
sp|O75821|EIF3G_HUMAN	Eukaryotic translation initiation factor 3 subunit G OS=Homo sapiens GN=EIF3G PE=1 SV=2			2.896e-07		6.887e-07	rep1-un Only	rep1-un Only	rep1-un Only	2.37811
sp|P35659|DEK_HUMAN	Protein DEK OS=Homo sapiens GN=DEK PE=1 SV=1	1.057e-06	5.566e-07	3.266e-06	7.158e-07	3.02e-06	0.323637	0.170423	0.219167	0.924679
sp|O75874|IDHC_HUMAN	Isocitrate dehydrogenase [NADP] cytoplasmic OS=Homo sapiens GN=IDH1 PE=1 SV=2		7.78e-09			3.288e-06		rep1-phT Only		rep1-input Only
sp|Q14980-2|NUMA1_HUMAN	Isoform 2 of Nuclear mitotic apparatus protein 1 OS=Homo sapiens GN=NUMA1	2.197e-08	7.921e-09	9.891e-08		4.865e-07	0.222121	0.0800829	rep1-un Only	4.91861
sp|O76021|RL1D1_HUMAN	Ribosomal L1 domain-containing protein 1 OS=Homo sapiens GN=RSL1D1 PE=1 SV=3	3.322e-07		3.23e-06	2.258e-08	1.772e-07	0.102848	rep1-un Only	0.00699071	0.0548607
sp|Q9BQE3|TBA1C_HUMAN	Tubulin alpha-1C chain OS=Homo sapiens GN=TUBA1C PE=1 SV=1	4.025e-06	3.071e-06	1.027e-05	7.317e-07	2.03e-05	0.391918	0.299026	0.0712463	1.97663
sp|P35998|PRS7_HUMAN	26S protease regulatory subunit 7 OS=Homo sapiens GN=PSMC2 PE=1 SV=3					2.304e-07				rep1-input Only
sp|P36578|RL4_HUMAN	60S ribosomal protein L4 OS=Homo sapiens GN=RPL4 PE=1 SV=5	4.899e-06	8.465e-07	1.185e-05		2.142e-06	0.413418	0.0714346	rep1-un Only	0.180759
sp|O76094-2|SRP72_HUMAN	Isoform 2 of Signal recognition particle subunit SRP72 OS=Homo sapiens GN=SRP72	1.511e-07		2.299e-06		1.263e-06	0.0657242	rep1-un Only	rep1-un Only	0.549369
sp|P36871|PGM1_HUMAN	Phosphoglucomutase-1 OS=Homo sapiens GN=PGM1 PE=1 SV=3					2.724e-06				rep1-input Only
sp|O94776|MTA2_HUMAN	Metastasis-associated protein MTA2 OS=Homo sapiens GN=MTA2 PE=1 SV=1	8.081e-08	1.096e-08	5.269e-07		1.322e-06	0.153369	0.0208009	rep1-un Only	2.50901
sp|P36873-2|PP1G_HUMAN	Isoform Gamma-2 of Serine/threonine-protein phosphatase PP1-gamma catalytic subunit OS=Homo sapiens GN=PPP1CC			2.064e-07		1.971e-06	rep1-un Only	rep1-un Only	rep1-un Only	9.54942
sp|Q15008|PSMD6_HUMAN	26S proteasome non-ATPase regulatory subunit 6 OS=Homo sapiens GN=PSMD6 PE=1 SV=1					3.533e-07				rep1-input Only
sp|Q15008-4|PSMD6_HUMAN	Isoform 4 of 26S proteasome non-ATPase regulatory subunit 6 OS=Homo sapiens GN=PSMD6					2.343e-07				rep1-input Only
sp|P37108|SRP14_HUMAN	Signal recognition particle 14 kDa protein OS=Homo sapiens GN=SRP14 PE=1 SV=2	3.592e-06	8.412e-07	1.512e-05	1.436e-06	1.262e-05	0.237566	0.0556349	0.0949735	0.834656
sp|Q15014|MO4L2_HUMAN	Mortality factor 4-like protein 2 OS=Homo sapiens GN=MORF4L2 PE=1 SV=1	1.28e-07	2.965e-07	3.214e-07	8.234e-08		0.398258	0.922526	0.256192	rep1-un Only
sp|Q9UBU8-2|MO4L1_HUMAN	Isoform 2 of Mortality factor 4-like protein 1 OS=Homo sapiens GN=MORF4L1			2.42e-07		3.016e-08	rep1-un Only	rep1-un Only	rep1-un Only	0.124628
sp|P37837|TALDO_HUMAN	Transaldolase OS=Homo sapiens GN=TALDO1 PE=1 SV=2					7.448e-07				rep1-input Only
sp|O94906|PRP6_HUMAN	Pre-mRNA-processing factor 6 OS=Homo sapiens GN=PRPF6 PE=1 SV=1	5.986e-08	5.971e-08	7.103e-07	8.816e-09	4.229e-07	0.0842743	0.0840631	0.0124117	0.595382
sp|P38159|RBMX_HUMAN	RNA-binding motif protein, X chromosome OS=Homo sapiens GN=RBMX PE=1 SV=3	9.209e-08	1.589e-08	2.196e-06	1.183e-07	1.977e-06	0.0419353	0.00723588	0.0538707	0.900273
sp|O94913|PCF11_HUMAN	Pre-mRNA cleavage complex 2 protein Pcf11 OS=Homo sapiens GN=PCF11 PE=1 SV=3					4.441e-08				rep1-input Only
sp|Q15019-2|SEPT2_HUMAN	Isoform 2 of Septin-2 OS=Homo sapiens GN=SEPT2			2.718e-08		6.692e-06	rep1-un Only	rep1-un Only	rep1-un Only	246.21
sp|O95232|LC7L3_HUMAN	Luc7-like protein 3 OS=Homo sapiens GN=LUC7L3 PE=1 SV=2	2.609e-08		3.382e-08		7.203e-07	0.771437	rep1-un Only	rep1-un Only	21.298
sp|O95239|KIF4A_HUMAN	Chromosome-associated kinesin KIF4A OS=Homo sapiens GN=KIF4A PE=1 SV=3		1.029e-06	1.243e-08		1.8e-07	rep1-un Only	82.7836	rep1-un Only	14.4811
sp|Q15020|SART3_HUMAN	Squamous cell carcinoma antigen recognized by T-cells 3 OS=Homo sapiens GN=SART3 PE=1 SV=1			9.414e-08		2.423e-08	rep1-un Only	rep1-un Only	rep1-un Only	0.257383
sp|P38606-2|VATA_HUMAN	Isoform 2 of V-type proton ATPase catalytic subunit A OS=Homo sapiens GN=ATP6V1A					8.48e-07				rep1-input Only
sp|Q9BR76|COR1B_HUMAN	Coronin-1B OS=Homo sapiens GN=CORO1B PE=1 SV=1					1.394e-06				rep1-input Only
sp|Q15021|CND1_HUMAN	Condensin complex subunit 1 OS=Homo sapiens GN=NCAPD2 PE=1 SV=3					1.473e-07				rep1-input Only
sp|Q9BRJ6|CG050_HUMAN	Uncharacterized protein C7orf50 OS=Homo sapiens GN=C7orf50 PE=1 SV=1			1.397e-06		9.006e-08	rep1-un Only	rep1-un Only	rep1-un Only	0.0644667
sp|P38646|GRP75_HUMAN	Stress-70 protein, mitochondrial OS=Homo sapiens GN=HSPA9 PE=1 SV=2	4.415e-07	1.416e-07	9.496e-07		6.213e-07	0.464933	0.149115	rep1-un Only	0.654275
sp|Q9BT78-2|CSN4_HUMAN	Isoform 2 of COP9 signalosome complex subunit 4 OS=Homo sapiens GN=COPS4					5.295e-07				rep1-input Only
sp|Q15029-2|U5S1_HUMAN	Isoform 2 of 116 kDa U5 small nuclear ribonucleoprotein component OS=Homo sapiens GN=EFTUD2	1.259e-07	9.09e-09	6.633e-07		2.429e-06	0.189809	0.0137042	rep1-un Only	3.66199
sp|O95347-2|SMC2_HUMAN	Isoform 2 of Structural maintenance of chromosomes protein 2 OS=Homo sapiens GN=SMC2					2.805e-07				rep1-input Only
sp|O95373|IPO7_HUMAN	Importin-7 OS=Homo sapiens GN=IPO7 PE=1 SV=1			6.466e-08		9.267e-07	rep1-un Only	rep1-un Only	rep1-un Only	14.3319
sp|Q15046-2|SYK_HUMAN	Isoform Mitochondrial of Lysine--tRNA ligase OS=Homo sapiens GN=KARS			2.384e-07		2.316e-07	rep1-un Only	rep1-un Only	rep1-un Only	0.971477
sp|Q9BTA9-2|WAC_HUMAN	Isoform 2 of WW domain-containing adapter protein with coiled-coil OS=Homo sapiens GN=WAC					6.28e-08				rep1-input Only
sp|O95602|RPA1_HUMAN	DNA-directed RNA polymerase I subunit RPA1 OS=Homo sapiens GN=POLR1A PE=1 SV=2	8.348e-09		5.732e-08		2.768e-07	0.145639	rep1-un Only	rep1-un Only	4.82903
sp|Q15181|IPYR_HUMAN	Inorganic pyrophosphatase OS=Homo sapiens GN=PPA1 PE=1 SV=2					1.521e-06				rep1-input Only
sp|P38919|IF4A3_HUMAN	Eukaryotic initiation factor 4A-III OS=Homo sapiens GN=EIF4A3 PE=1 SV=4	1.757e-07	2.153e-08	7.665e-07		7.111e-07	0.229224	0.0280887	rep1-un Only	0.927723
sp|P60842|IF4A1_HUMAN	Eukaryotic initiation factor 4A-I OS=Homo sapiens GN=EIF4A1 PE=1 SV=1					1.165e-05				rep1-input Only
sp|Q14240-2|IF4A2_HUMAN	Isoform 2 of Eukaryotic initiation factor 4A-II OS=Homo sapiens GN=EIF4A2					1.288e-06				rep1-input Only
sp|O95757|HS74L_HUMAN	Heat shock 70 kDa protein 4L OS=Homo sapiens GN=HSPA4L PE=1 SV=3					3.093e-07				rep1-input Only
sp|Q9BTC0|DIDO1_HUMAN	Death-inducer obliterator 1 OS=Homo sapiens GN=DIDO1 PE=1 SV=5	5.418e-08	1.19e-08	3.862e-07		4.766e-07	0.14029	0.0308131	rep1-un Only	1.23408
sp|O95782-2|AP2A1_HUMAN	Isoform B of AP-2 complex subunit alpha-1 OS=Homo sapiens GN=AP2A1	3.329e-08	9.612e-09	1.333e-07		8.435e-08	0.249737	0.072108	rep1-un Only	0.632783
sp|O94973-2|AP2A2_HUMAN	Isoform 2 of AP-2 complex subunit alpha-2 OS=Homo sapiens GN=AP2A2	4.162e-09		1.562e-08		1.149e-07	0.266453	rep1-un Only	rep1-un Only	7.35595
sp|Q15233|NONO_HUMAN	Non-POU domain-containing octamer-binding protein OS=Homo sapiens GN=NONO PE=1 SV=4	6.233e-06	3.725e-06	1.716e-05	3.864e-06	2.057e-05	0.363228	0.217075	0.225175	1.19872
sp|Q8WXF1|PSPC1_HUMAN	Paraspeckle component 1 OS=Homo sapiens GN=PSPC1 PE=1 SV=1	8.72e-09				4.443e-07	rep1-phS Only			rep1-input Only
sp|O96019|ACL6A_HUMAN	Actin-like protein 6A OS=Homo sapiens GN=ACTL6A PE=1 SV=1	1.623e-07	7.692e-08	3.452e-07		1.97e-06	0.470162	0.222827	rep1-un Only	5.70684
sp|Q9BTE7|DCNL5_HUMAN	DCN1-like protein 5 OS=Homo sapiens GN=DCUN1D5 PE=1 SV=1			1.626e-07		4.975e-07	rep1-un Only	rep1-un Only	rep1-un Only	3.05966
sp|P39019|RS19_HUMAN	40S ribosomal protein S19 OS=Homo sapiens GN=RPS19 PE=1 SV=2	5.965e-06	7.786e-06	1.13e-05	6.584e-06	7.173e-07	0.527876	0.689027	0.582655	0.0634779
sp|P00338-3|LDHA_HUMAN	Isoform 3 of L-lactate dehydrogenase A chain OS=Homo sapiens GN=LDHA		8.542e-08		1.775e-08	1.84e-05		rep1-phT Only	rep1-cystein Only	rep1-input Only
sp|P00491|PNPH_HUMAN	Purine nucleoside phosphorylase OS=Homo sapiens GN=PNP PE=1 SV=2					4.827e-06				rep1-input Only
sp|P39023|RL3_HUMAN	60S ribosomal protein L3 OS=Homo sapiens GN=RPL3 PE=1 SV=2	1.259e-06	1.306e-06	6.507e-06	6.244e-09	2.074e-06	0.193484	0.200707	0.000959582	0.318734
sp|P00558-2|PGK1_HUMAN	Isoform 2 of Phosphoglycerate kinase 1 OS=Homo sapiens GN=PGK1					2.207e-05				rep1-input Only
sp|Q15269|PWP2_HUMAN	Periodic tryptophan protein 2 homolog OS=Homo sapiens GN=PWP2 PE=1 SV=2			7.305e-08		1.588e-07	rep1-un Only	rep1-un Only	rep1-un Only	2.17385
sp|Q15287-2|RNPS1_HUMAN	Isoform 2 of RNA-binding protein with serine-rich domain 1 OS=Homo sapiens GN=RNPS1	9.231e-08		3.651e-06		4.528e-06	0.0252835	rep1-un Only	rep1-un Only	1.24021
sp|P00966|ASSY_HUMAN	Argininosuccinate synthase OS=Homo sapiens GN=ASS1 PE=1 SV=2					3.614e-06				rep1-input Only
sp|P01040|CYTA_HUMAN	Cystatin-A OS=Homo sapiens GN=CSTA PE=1 SV=1	3.252e-07			1.75e-08		rep1-phS Only		rep1-cystein Only
sp|P01891|1A68_HUMAN	HLA class I histocompatibility antigen, A-68 alpha chain OS=Homo sapiens GN=HLA-A PE=1 SV=4			6.429e-08		1.009e-06	rep1-un Only	rep1-un Only	rep1-un Only	15.6945
sp|Q9BUQ8|DDX23_HUMAN	Probable ATP-dependent RNA helicase DDX23 OS=Homo sapiens GN=DDX23 PE=1 SV=3	5.345e-08		4.649e-07		6.854e-07	0.114971	rep1-un Only	rep1-un Only	1.4743
sp|Q15365|PCBP1_HUMAN	Poly(rC)-binding protein 1 OS=Homo sapiens GN=PCBP1 PE=1 SV=2	6.76e-07	3.463e-07	1.059e-06	1.263e-08	1.396e-05	0.638338	0.327007	0.0119263	13.1822
sp|Q15366-2|PCBP2_HUMAN	Isoform 2 of Poly(rC)-binding protein 2 OS=Homo sapiens GN=PCBP2	9.847e-08	7.288e-08	3.556e-07	2.763e-08	2.065e-06	0.276912	0.204949	0.0776997	5.80709
sp|Q9BUZ4|TRAF4_HUMAN	TNF receptor-associated factor 4 OS=Homo sapiens GN=TRAF4 PE=1 SV=1	3.056e-08				7.504e-08	rep1-phS Only			rep1-input Only
sp|Q9BVP2-2|GNL3_HUMAN	Isoform 2 of Guanine nucleotide-binding protein-like 3 OS=Homo sapiens GN=GNL3			2.852e-07		5.449e-08	rep1-un Only	rep1-un Only	rep1-un Only	0.191059
sp|Q9BXP5-2|SRRT_HUMAN	Isoform 2 of Serrate RNA effector molecule homolog OS=Homo sapiens GN=SRRT			1.65e-07		1.012e-06	rep1-un Only	rep1-un Only	rep1-un Only	6.13333
sp|P39748|FEN1_HUMAN	Flap endonuclease 1 OS=Homo sapiens GN=FEN1 PE=1 SV=1		2.95e-08	7.364e-07	6.636e-07	2.279e-06	rep1-un Only	0.0400598	0.901141	3.09479
sp|Q9BXS6-2|NUSAP_HUMAN	Isoform 2 of Nucleolar and spindle-associated protein 1 OS=Homo sapiens GN=NUSAP1	1.986e-07	9.657e-09	2.404e-07		1.511e-08	0.826123	0.0401705	rep1-un Only	0.0628536
sp|P39880-2|CUX1_HUMAN	Isoform 2 of Homeobox protein cut-like 1 OS=Homo sapiens GN=CUX1					2.47e-08				rep1-input Only
sp|Q15369|ELOC_HUMAN	Transcription elongation factor B polypeptide 1 OS=Homo sapiens GN=TCEB1 PE=1 SV=1					2.234e-07				rep1-input Only
sp|P02545|LMNA_HUMAN	Prelamin-A/C OS=Homo sapiens GN=LMNA PE=1 SV=1	2.46e-07	1.384e-07	1.988e-07	9.447e-09	7.821e-06	1.23742	0.696177	0.0475201	39.341
sp|P20700|LMNB1_HUMAN	Lamin-B1 OS=Homo sapiens GN=LMNB1 PE=1 SV=2					3.236e-08				rep1-input Only
sp|Q9BY42|RTF2_HUMAN	Protein RTF2 homolog OS=Homo sapiens GN=RTFDC1 PE=1 SV=3					1.598e-07				rep1-input Only
sp|P40121-2|CAPG_HUMAN	Isoform 2 of Macrophage-capping protein OS=Homo sapiens GN=CAPG					1.037e-06				rep1-input Only
sp|Q15393|SF3B3_HUMAN	Splicing factor 3B subunit 3 OS=Homo sapiens GN=SF3B3 PE=1 SV=4	2.799e-08		3.246e-07	1.52e-08	1.818e-06	0.0862292	rep1-un Only	0.0468269	5.60074
sp|P40227|TCPZ_HUMAN	T-complex protein 1 subunit zeta OS=Homo sapiens GN=CCT6A PE=1 SV=3					2.483e-06				rep1-input Only
sp|P40429|RL13A_HUMAN	60S ribosomal protein L13a OS=Homo sapiens GN=RPL13A PE=1 SV=2	2.513e-06	4.753e-07	1.738e-05		2.65e-06	0.144591	0.0273475	rep1-un Only	0.152474
sp|Q15424-2|SAFB1_HUMAN	Isoform 2 of Scaffold attachment factor B1 OS=Homo sapiens GN=SAFB	5.986e-08		9.422e-08		1.081e-06	0.635322	rep1-un Only	rep1-un Only	11.4731
sp|P40763-3|STAT3_HUMAN	Isoform 3 of Signal transducer and activator of transcription 3 OS=Homo sapiens GN=STAT3					2.256e-07				rep1-input Only
sp|Q9BY77|PDIP3_HUMAN	Polymerase delta-interacting protein 3 OS=Homo sapiens GN=POLDIP3 PE=1 SV=2	9.099e-07	2.318e-07	9.511e-07	1.997e-07	1.362e-06	0.956682	0.243718	0.209967	1.43203
sp|Q15428|SF3A2_HUMAN	Splicing factor 3A subunit 2 OS=Homo sapiens GN=SF3A2 PE=1 SV=2					1.388e-06				rep1-input Only
sp|Q9BYG3|MK67I_HUMAN	MKI67 FHA domain-interacting nucleolar phosphoprotein OS=Homo sapiens GN=NIFK PE=1 SV=1	1.404e-07		3.549e-07			0.395604	rep1-un Only	rep1-un Only	rep1-un Only
sp|Q15459|SF3A1_HUMAN	Splicing factor 3A subunit 1 OS=Homo sapiens GN=SF3A1 PE=1 SV=1	8.427e-08	1.287e-08	4.467e-07		3.888e-06	0.18865	0.0288113	rep1-un Only	8.70383
sp|P40926-2|MDHM_HUMAN	Isoform 2 of Malate dehydrogenase, mitochondrial OS=Homo sapiens GN=MDH2					9.7e-07				rep1-input Only
sp|Q9BZE4-2|NOG1_HUMAN	Isoform 2 of Nucleolar GTP-binding protein 1 OS=Homo sapiens GN=GTPBP4	4.581e-07		1.543e-06			0.296889	rep1-un Only	rep1-un Only	rep1-un Only
sp|P40937-2|RFC5_HUMAN	Isoform 2 of Replication factor C subunit 5 OS=Homo sapiens GN=RFC5		3.21e-08	1.237e-07		5.306e-08	rep1-un Only	0.259499	rep1-un Only	0.428941
sp|P40938|RFC3_HUMAN	Replication factor C subunit 3 OS=Homo sapiens GN=RFC3 PE=1 SV=2	1.797e-07	3.001e-08	1.158e-06		5.54e-07	0.155181	0.0259154	rep1-un Only	0.478411
sp|P02768|ALBU_HUMAN	Serum albumin OS=Homo sapiens GN=ALB PE=1 SV=2	5.938e-08	6.015e-08	4.337e-08	1.154e-07	1.059e-07	1.36915	1.3869	2.66083	2.44178
sp|Q15554|TERF2_HUMAN	Telomeric repeat-binding factor 2 OS=Homo sapiens GN=TERF2 PE=1 SV=3			3.979e-08		8.371e-08	rep1-un Only	rep1-un Only	rep1-un Only	2.10379
sp|Q15637-2|SF01_HUMAN	Isoform 2 of Splicing factor 1 OS=Homo sapiens GN=SF1	1.858e-08	2.361e-08	1.392e-07	2.055e-08	1.438e-07	0.133477	0.169612	0.147629	1.03305
sp|Q9BZK7|TBL1R_HUMAN	F-box-like/WD repeat-containing protein TBL1XR1 OS=Homo sapiens GN=TBL1XR1 PE=1 SV=1	1.851e-05	4.994e-07	1.119e-05		7.757e-07	1.65416	0.0446291	rep1-un Only	0.0693208
sp|O60907-2|TBL1X_HUMAN	Isoform 2 of F-box-like/WD repeat-containing protein TBL1X OS=Homo sapiens GN=TBL1X	3.819e-06	7.089e-08	4.116e-06		7.441e-08	0.927843	0.017223	rep1-un Only	0.0180782
sp|P02786|TFR1_HUMAN	Transferrin receptor protein 1 OS=Homo sapiens GN=TFRC PE=1 SV=2					8.402e-07				rep1-input Only
sp|Q15643|TRIPB_HUMAN	Thyroid receptor-interacting protein 11 OS=Homo sapiens GN=TRIP11 PE=1 SV=3					1.316e-08				rep1-input Only
sp|P41091|IF2G_HUMAN	Eukaryotic translation initiation factor 2 subunit 3 OS=Homo sapiens GN=EIF2S3 PE=1 SV=3	3.087e-07	1.234e-07	1.241e-06	5.45e-08	9.559e-06	0.248751	0.0994359	0.0439162	7.70266
sp|Q15717|ELAV1_HUMAN	ELAV-like protein 1 OS=Homo sapiens GN=ELAVL1 PE=1 SV=2	3.05e-08	7.979e-08			1.699e-07	rep1-phS Only	rep1-phT Only		rep1-input Only
sp|Q15942|ZYX_HUMAN	Zyxin OS=Homo sapiens GN=ZYX PE=1 SV=1					3.589e-08				rep1-input Only
sp|Q16181|SEPT7_HUMAN	Septin-7 OS=Homo sapiens GN=SEPT7 PE=1 SV=2			1.705e-07	6.242e-08	3.53e-06	rep1-un Only	rep1-un Only	0.3661	20.7038
sp|P04075|ALDOA_HUMAN	Fructose-bisphosphate aldolase A OS=Homo sapiens GN=ALDOA PE=1 SV=2		1.342e-07			2.694e-05		rep1-phT Only		rep1-input Only
sp|P09972|ALDOC_HUMAN	Fructose-bisphosphate aldolase C OS=Homo sapiens GN=ALDOC PE=1 SV=2					9.949e-06				rep1-input Only
sp|P41214|EIF2D_HUMAN	Eukaryotic translation initiation factor 2D OS=Homo sapiens GN=EIF2D PE=1 SV=3					5.058e-07				rep1-input Only
sp|Q9BZZ5|API5_HUMAN	Apoptosis inhibitor 5 OS=Homo sapiens GN=API5 PE=1 SV=3			2.728e-08		5.84e-08	rep1-un Only	rep1-un Only	rep1-un Only	2.14076
sp|Q9BZZ5-2|API5_HUMAN	Isoform 2 of Apoptosis inhibitor 5 OS=Homo sapiens GN=API5					4.351e-07				rep1-input Only
sp|P41227-2|NAA10_HUMAN	Isoform 2 of N-alpha-acetyltransferase 10 OS=Homo sapiens GN=NAA10					4.361e-07				rep1-input Only
sp|P41240|CSK_HUMAN	Tyrosine-protein kinase CSK OS=Homo sapiens GN=CSK PE=1 SV=1					3.09e-07				rep1-input Only
sp|P41250|SYG_HUMAN	Glycine--tRNA ligase OS=Homo sapiens GN=GARS PE=1 SV=3					7.786e-07				rep1-input Only
sp|P41743|KPCI_HUMAN	Protein kinase C iota type OS=Homo sapiens GN=PRKCI PE=1 SV=2	1.412e-06	9.673e-08	6.608e-07		3.745e-08	2.1368	0.146383	rep1-un Only	0.0566737
sp|Q16513-2|PKN2_HUMAN	Isoform 2 of Serine/threonine-protein kinase N2 OS=Homo sapiens GN=PKN2					4.455e-07				rep1-input Only
sp|P42166|LAP2A_HUMAN	Lamina-associated polypeptide 2, isoform alpha OS=Homo sapiens GN=TMPO PE=1 SV=2	4.406e-07	2.952e-07	3.999e-07	4.439e-08	3.27e-06	1.10178	0.738185	0.111003	8.17704
sp|Q9C0D5|TANC1_HUMAN	Protein TANC1 OS=Homo sapiens GN=TANC1 PE=1 SV=3			4.452e-09		1.417e-08	rep1-un Only	rep1-un Only	rep1-un Only	3.18284
sp|Q9C0J8|WDR33_HUMAN	pre-mRNA 3' end processing protein WDR33 OS=Homo sapiens GN=WDR33 PE=1 SV=2	8.119e-08	3.959e-09	5.48e-08		1.041e-07	1.48157	0.0722445	rep1-un Only	1.89964
sp|Q16531|DDB1_HUMAN	DNA damage-binding protein 1 OS=Homo sapiens GN=DDB1 PE=1 SV=1			3.409e-08		5.138e-07	rep1-un Only	rep1-un Only	rep1-un Only	15.0719
sp|P42285|SK2L2_HUMAN	Superkiller viralicidic activity 2-like 2 OS=Homo sapiens GN=SKIV2L2 PE=1 SV=3	4.05e-08		3.381e-07		5.157e-07	0.119787	rep1-un Only	rep1-un Only	1.52529
sp|Q16555-2|DPYL2_HUMAN	Isoform 2 of Dihydropyrimidinase-related protein 2 OS=Homo sapiens GN=DPYSL2					7.38e-08				rep1-input Only
sp|Q9GZR7|DDX24_HUMAN	ATP-dependent RNA helicase DDX24 OS=Homo sapiens GN=DDX24 PE=1 SV=1	1.483e-07	3.481e-08	7.331e-07		1.172e-08	0.202292	0.0474833	rep1-un Only	0.0159869
sp|Q16629-2|SRSF7_HUMAN	Isoform 2 of Serine/arginine-rich splicing factor 7 OS=Homo sapiens GN=SRSF7	8.697e-07	1.634e-07	1.46e-06	3.022e-07	7.767e-06	0.595685	0.111918	0.206986	5.31986
sp|P42330|AK1C3_HUMAN	Aldo-keto reductase family 1 member C3 OS=Homo sapiens GN=AKR1C3 PE=1 SV=4					2.816e-06				rep1-input Only
sp|Q16630-2|CPSF6_HUMAN	Isoform 2 of Cleavage and polyadenylation specificity factor subunit 6 OS=Homo sapiens GN=CPSF6	4.497e-08		3.725e-07	1.104e-08	1.669e-06	0.120725	rep1-un Only	0.0296376	4.48054
sp|Q16658|FSCN1_HUMAN	Fascin OS=Homo sapiens GN=FSCN1 PE=1 SV=3					1.552e-06				rep1-input Only
sp|P42677|RS27_HUMAN	40S ribosomal protein S27 OS=Homo sapiens GN=RPS27 PE=1 SV=3	1.39e-06	4.559e-07	5.002e-06	1.013e-07	2.106e-06	0.277889	0.0911435	0.0202519	0.421032
sp|Q71UM5|RS27L_HUMAN	40S ribosomal protein S27-like OS=Homo sapiens GN=RPS27L PE=1 SV=3	1.451e-07					rep1-phS Only
sp|Q9GZS1-2|RPA49_HUMAN	Isoform 2 of DNA-directed RNA polymerase I subunit RPA49 OS=Homo sapiens GN=POLR1E	9.574e-08		3.812e-07	6.348e-08		0.251154	rep1-un Only	0.166527	rep1-un Only
sp|P42696|RBM34_HUMAN	RNA-binding protein 34 OS=Homo sapiens GN=RBM34 PE=1 SV=2			2.458e-07			rep1-un Only	rep1-un Only	rep1-un Only	rep1-un Only
sp|Q9H089|LSG1_HUMAN	Large subunit GTPase 1 homolog OS=Homo sapiens GN=LSG1 PE=1 SV=2			1.499e-07		3.973e-08	rep1-un Only	rep1-un Only	rep1-un Only	0.265043
sp|P42704|LPPRC_HUMAN	Leucine-rich PPR motif-containing protein, mitochondrial OS=Homo sapiens GN=LRPPRC PE=1 SV=3					1.21e-07				rep1-input Only
sp|Q16666-2|IF16_HUMAN	Isoform 2 of Gamma-interferon-inducible protein 16 OS=Homo sapiens GN=IFI16	5.953e-08	4.93e-08	5.253e-07	7.843e-09	6.334e-07	0.113326	0.0938511	0.0149305	1.20579
sp|P43034|LIS1_HUMAN	Platelet-activating factor acetylhydrolase IB subunit alpha OS=Homo sapiens GN=PAFAH1B1 PE=1 SV=2					8.994e-07				rep1-input Only
sp|Q9H0A0-2|NAT10_HUMAN	Isoform 2 of N-acetyltransferase 10 OS=Homo sapiens GN=NAT10	8.697e-08	2.925e-08	5.861e-07	3.137e-09	2.792e-07	0.148388	0.0499062	0.00535233	0.476369
sp|Q9H0H5|RGAP1_HUMAN	Rac GTPase-activating protein 1 OS=Homo sapiens GN=RACGAP1 PE=1 SV=1			1.977e-07		5.182e-08	rep1-un Only	rep1-un Only	rep1-un Only	0.262114
sp|Q16851|UGPA_HUMAN	UTP--glucose-1-phosphate uridylyltransferase OS=Homo sapiens GN=UGP2 PE=1 SV=5					1.396e-07				rep1-input Only
sp|Q9H0S4-2|DDX47_HUMAN	Isoform 2 of Probable ATP-dependent RNA helicase DDX47 OS=Homo sapiens GN=DDX47	2.793e-07	5.653e-08	1.304e-06	9.923e-08	9.042e-08	0.214187	0.0433512	0.0760966	0.0693405
sp|P43243|MATR3_HUMAN	Matrin-3 OS=Homo sapiens GN=MATR3 PE=1 SV=2	3.297e-07	8.232e-08	3.32e-07	4.114e-08	3.263e-07	0.993072	0.247952	0.123916	0.982831
sp|Q9H1E3|NUCKS_HUMAN	Nuclear ubiquitous casein and cyclin-dependent kinase substrate 1 OS=Homo sapiens GN=NUCKS1 PE=1 SV=1					2.104e-07				rep1-input Only
sp|Q1ED39|KNOP1_HUMAN	Lysine-rich nucleolar protein 1 OS=Homo sapiens GN=KNOP1 PE=1 SV=1	3.06e-08		1.575e-07			0.194286	rep1-un Only	rep1-un Only	rep1-un Only
sp|Q27J81-2|INF2_HUMAN	Isoform 2 of Inverted formin-2 OS=Homo sapiens GN=INF2					1.408e-07				rep1-input Only
sp|Q29RF7|PDS5A_HUMAN	Sister chromatid cohesion protein PDS5 homolog A OS=Homo sapiens GN=PDS5A PE=1 SV=1					4.287e-07				rep1-input Only
sp|Q9H2P0|ADNP_HUMAN	Activity-dependent neuroprotector homeobox protein OS=Homo sapiens GN=ADNP PE=1 SV=1			4.653e-09		3.793e-08	rep1-un Only	rep1-un Only	rep1-un Only	8.15173
sp|Q9H2U1-2|DHX36_HUMAN	Isoform 2 of ATP-dependent RNA helicase DHX36 OS=Homo sapiens GN=DHX36	6.566e-08		2.457e-07		1.064e-08	0.267236	rep1-un Only	rep1-un Only	0.0433048
sp|Q2KHR3-2|QSER1_HUMAN	Isoform 2 of Glutamine and serine-rich protein 1 OS=Homo sapiens GN=QSER1			2.101e-08		8.529e-08	rep1-un Only	rep1-un Only	rep1-un Only	4.0595
sp|P43246|MSH2_HUMAN	DNA mismatch repair protein Msh2 OS=Homo sapiens GN=MSH2 PE=1 SV=1					5.149e-07				rep1-input Only
sp|Q2NL82|TSR1_HUMAN	Pre-rRNA-processing protein TSR1 homolog OS=Homo sapiens GN=TSR1 PE=1 SV=1			3.441e-08		2.602e-07	rep1-un Only	rep1-un Only	rep1-un Only	7.56176
sp|Q49A26-2|GLYR1_HUMAN	Isoform 2 of Putative oxidoreductase GLYR1 OS=Homo sapiens GN=GLYR1			2.666e-08			rep1-un Only	rep1-un Only	rep1-un Only	rep1-un Only
sp|Q9H307|PININ_HUMAN	Pinin OS=Homo sapiens GN=PNN PE=1 SV=4	1.038e-07		7.172e-06		1.176e-07	0.014473	rep1-un Only	rep1-un Only	0.0163971
sp|Q4G0J3-3|LARP7_HUMAN	Isoform 3 of La-related protein 7 OS=Homo sapiens GN=LARP7			3.376e-07		1.584e-08	rep1-un Only	rep1-un Only	rep1-un Only	0.0469194
sp|P43358|MAGA4_HUMAN	Melanoma-associated antigen 4 OS=Homo sapiens GN=MAGEA4 PE=1 SV=2			8.253e-08		5.149e-07	rep1-un Only	rep1-un Only	rep1-un Only	6.23894
sp|Q4KMP7|TB10B_HUMAN	TBC1 domain family member 10B OS=Homo sapiens GN=TBC1D10B PE=1 SV=3			1.692e-07		2.806e-08	rep1-un Only	rep1-un Only	rep1-un Only	0.165839
sp|Q9H3U1-2|UN45A_HUMAN	Isoform 2 of Protein unc-45 homolog A OS=Homo sapiens GN=UNC45A	4.747e-08		8.286e-09		2.033e-07	5.72894	rep1-un Only	rep1-un Only	24.5354
sp|P04264|K2C1_HUMAN	Keratin, type II cytoskeletal 1 OS=Homo sapiens GN=KRT1 PE=1 SV=6	5.465e-05	8.683e-05	3.629e-05	0.0001405	2.14e-06	1.50592	2.39267	3.87159	0.0589694
sp|P35908|K22E_HUMAN	Keratin, type II cytoskeletal 2 epidermal OS=Homo sapiens GN=KRT2 PE=1 SV=2	1.308e-05	1.726e-05	6.036e-06	2.881e-05	7.439e-07	2.167	2.85951	4.77303	0.123244
sp|P08670|VIME_HUMAN	Vimentin OS=Homo sapiens GN=VIM PE=1 SV=4	9.93e-06	4.972e-06	2.271e-06	2.444e-06	5.677e-06	4.37252	2.18934	1.07618	2.49978
sp|P13647|K2C5_HUMAN	Keratin, type II cytoskeletal 5 OS=Homo sapiens GN=KRT5 PE=1 SV=3	2.601e-06	2.489e-06	8.415e-07	3.79e-06		3.09091	2.95781	4.50386	rep1-un Only
sp|P05787-2|K2C8_HUMAN	Isoform 2 of Keratin, type II cytoskeletal 8 OS=Homo sapiens GN=KRT8	7.922e-06	2.605e-06	4.814e-06	1.426e-06	6.999e-07	1.64562	0.54113	0.296219	0.145388
sp|Q7Z794|K2C1B_HUMAN	Keratin, type II cytoskeletal 1b OS=Homo sapiens GN=KRT77 PE=2 SV=3	1.601e-07	4.124e-08		5.407e-08		rep1-phS Only	rep1-phT Only	rep1-cystein Only
sp|P04259|K2C6B_HUMAN	Keratin, type II cytoskeletal 6B OS=Homo sapiens GN=KRT6B PE=1 SV=5		6.683e-07	3.879e-08	4.474e-08		rep1-un Only	17.2287	1.15339	rep1-un Only
sp|Q8N1N4|K2C78_HUMAN	Keratin, type II cytoskeletal 78 OS=Homo sapiens GN=KRT78 PE=2 SV=2	1.032e-07	4.872e-08		1.081e-07		rep1-phS Only	rep1-phT Only	rep1-cystein Only
sp|P19013|K2C4_HUMAN	Keratin, type II cytoskeletal 4 OS=Homo sapiens GN=KRT4 PE=1 SV=4		1.513e-07		2.448e-08			rep1-phT Only	rep1-cystein Only
sp|P02538|K2C6A_HUMAN	Keratin, type II cytoskeletal 6A OS=Homo sapiens GN=KRT6A PE=1 SV=3	5.107e-08	2e-06		2.939e-07		rep1-phS Only	rep1-phT Only	rep1-cystein Only
sp|P12035|K2C3_HUMAN	Keratin, type II cytoskeletal 3 OS=Homo sapiens GN=KRT3 PE=1 SV=3		2.277e-07		4.901e-09			rep1-phT Only	rep1-cystein Only
sp|Q5XKE5|K2C79_HUMAN	Keratin, type II cytoskeletal 79 OS=Homo sapiens GN=KRT79 PE=1 SV=2			2.292e-07			rep1-un Only	rep1-un Only	rep1-un Only	rep1-un Only
sp|Q52LJ0-2|FA98B_HUMAN	Isoform 2 of Protein FAM98B OS=Homo sapiens GN=FAM98B	1.161e-07	3.54e-08	2.668e-07		4.588e-07	0.435157	0.132684	rep1-un Only	1.71964
sp|Q53GS9-2|SNUT2_HUMAN	Isoform 2 of U4/U6.U5 tri-snRNP-associated protein 2 OS=Homo sapiens GN=USP39	2.378e-07		5.81e-07		2.12e-07	0.409294	rep1-un Only	rep1-un Only	0.364888
sp|Q9H4A4|AMPB_HUMAN	Aminopeptidase B OS=Homo sapiens GN=RNPEP PE=1 SV=2					5.366e-07				rep1-input Only
sp|Q5BKZ1|ZN326_HUMAN	DBIRD complex subunit ZNF326 OS=Homo sapiens GN=ZNF326 PE=1 SV=2	4.002e-08		1.602e-07		2.336e-07	0.249813	rep1-un Only	rep1-un Only	1.45818
sp|Q9H4M9|EHD1_HUMAN	EH domain-containing protein 1 OS=Homo sapiens GN=EHD1 PE=1 SV=2					8.56e-07				rep1-input Only
sp|P46013|KI67_HUMAN	Antigen KI-67 OS=Homo sapiens GN=MKI67 PE=1 SV=2	2.009e-07	9.584e-08	5.073e-07		2.387e-07	0.396018	0.188922	rep1-un Only	0.47053
sp|Q9H6R0|DHX33_HUMAN	Putative ATP-dependent RNA helicase DHX33 OS=Homo sapiens GN=DHX33 PE=1 SV=2			6.404e-08			rep1-un Only	rep1-un Only	rep1-un Only	rep1-un Only
sp|Q5H9R7-2|PP6R3_HUMAN	Isoform 2 of Serine/threonine-protein phosphatase 6 regulatory subunit 3 OS=Homo sapiens GN=PPP6R3			2.242e-08		1.753e-07	rep1-un Only	rep1-un Only	rep1-un Only	7.81891
sp|Q9H6R4-2|NOL6_HUMAN	Isoform 2 of Nucleolar protein 6 OS=Homo sapiens GN=NOL6	1.724e-08		1.071e-07		4.001e-09	0.160971	rep1-un Only	rep1-un Only	0.0373576
sp|Q5JSH3-2|WDR44_HUMAN	Isoform 2 of WD repeat-containing protein 44 OS=Homo sapiens GN=WDR44					5.531e-08				rep1-input Only
sp|Q9H6S0|YTDC2_HUMAN	Probable ATP-dependent RNA helicase YTHDC2 OS=Homo sapiens GN=YTHDC2 PE=1 SV=2	4.736e-08		3.303e-07		1.944e-09	0.143385	rep1-un Only	rep1-un Only	0.00588556
sp|Q5JTH9-2|RRP12_HUMAN	Isoform 2 of RRP12-like protein OS=Homo sapiens GN=RRP12	6.721e-08		1.015e-06		9.911e-08	0.0662167	rep1-un Only	rep1-un Only	0.0976453
sp|Q9H6S3-3|ES8L2_HUMAN	Isoform 3 of Epidermal growth factor receptor kinase substrate 8-like protein 2 OS=Homo sapiens GN=EPS8L2					3.231e-07				rep1-input Only
sp|Q9H788-2|SH24A_HUMAN	Isoform 2 of SH2 domain-containing protein 4A OS=Homo sapiens GN=SH2D4A					1.083e-07				rep1-input Only
sp|Q9H7D7-2|WDR26_HUMAN	Isoform 2 of WD repeat-containing protein 26 OS=Homo sapiens GN=WDR26	4.322e-07	1.433e-07	2.164e-07			1.99723	0.6622	rep1-un Only	rep1-un Only
sp|Q9H871|RMD5A_HUMAN	Protein RMD5 homolog A OS=Homo sapiens GN=RMND5A PE=1 SV=1	1.779e-07	9.041e-08				rep1-phS Only	rep1-phT Only
sp|Q9H9B1-3|EHMT1_HUMAN	Isoform 3 of Histone-lysine N-methyltransferase EHMT1 OS=Homo sapiens GN=EHMT1			9.103e-09		2.601e-07	rep1-un Only	rep1-un Only	rep1-un Only	28.573
sp|Q5T200|ZC3HD_HUMAN	Zinc finger CCCH domain-containing protein 13 OS=Homo sapiens GN=ZC3H13 PE=1 SV=1			1.668e-08		3.64e-08	rep1-un Only	rep1-un Only	rep1-un Only	2.18225
sp|Q9H9E3|COG4_HUMAN	Conserved oligomeric Golgi complex subunit 4 OS=Homo sapiens GN=COG4 PE=1 SV=3					4.403e-08				rep1-input Only
sp|P46060|RAGP1_HUMAN	Ran GTPase-activating protein 1 OS=Homo sapiens GN=RANGAP1 PE=1 SV=1	4.638e-08	1.666e-08	4.89e-08	5.894e-09	4.458e-07	0.948466	0.340695	0.120532	9.11656
sp|Q9HAV4|XPO5_HUMAN	Exportin-5 OS=Homo sapiens GN=XPO5 PE=1 SV=1					1.4e-07				rep1-input Only
sp|Q5T447|HECD3_HUMAN	E3 ubiquitin-protein ligase HECTD3 OS=Homo sapiens GN=HECTD3 PE=1 SV=1	1.475e-06	3.994e-07	1.068e-06			1.38109	0.37397	rep1-un Only	rep1-un Only
sp|P46063|RECQ1_HUMAN	ATP-dependent DNA helicase Q1 OS=Homo sapiens GN=RECQL PE=1 SV=3					1.581e-07				rep1-input Only
sp|Q9HCG8|CWC22_HUMAN	Pre-mRNA-splicing factor CWC22 homolog OS=Homo sapiens GN=CWC22 PE=1 SV=3	7.045e-09		1.547e-06		9.355e-09	0.00455398	rep1-un Only	rep1-un Only	0.00604719
sp|P46087-4|NOP2_HUMAN	Isoform 4 of Probable 28S rRNA (cytosine(4447)-C(5))-methyltransferase OS=Homo sapiens GN=NOP2	1.254e-06	3.198e-07	6.289e-06		6.7e-07	0.199396	0.0508507	rep1-un Only	0.106535
sp|Q9HCK8|CHD8_HUMAN	Chromodomain-helicase-DNA-binding protein 8 OS=Homo sapiens GN=CHD8 PE=1 SV=5		1.104e-09	5.136e-08		1.083e-07	rep1-un Only	0.0214953	rep1-un Only	2.10864
sp|Q9P2D1|CHD7_HUMAN	Chromodomain-helicase-DNA-binding protein 7 OS=Homo sapiens GN=CHD7 PE=1 SV=3			4.566e-08		3.574e-09	rep1-un Only	rep1-un Only	rep1-un Only	0.0782742
sp|Q3L8U1-2|CHD9_HUMAN	Isoform 2 of Chromodomain-helicase-DNA-binding protein 9 OS=Homo sapiens GN=CHD9			2.794e-08			rep1-un Only	rep1-un Only	rep1-un Only	rep1-un Only
sp|Q5T4S7-2|UBR4_HUMAN	Isoform 2 of E3 ubiquitin-protein ligase UBR4 OS=Homo sapiens GN=UBR4	3.166e-07	6.027e-08	3.458e-07		1.558e-08	0.915558	0.174291	rep1-un Only	0.0450549
sp|Q9NPD3|EXOS4_HUMAN	Exosome complex component RRP41 OS=Homo sapiens GN=EXOSC4 PE=1 SV=3	1.977e-07		4.908e-07		2.849e-07	0.402812	rep1-un Only	rep1-un Only	0.580481
sp|Q9NPE3|NOP10_HUMAN	H/ACA ribonucleoprotein complex subunit 3 OS=Homo sapiens GN=NOP10 PE=1 SV=1			3.978e-06			rep1-un Only	rep1-un Only	rep1-un Only	rep1-un Only
sp|Q9NPJ8-2|NXT2_HUMAN	Isoform 2 of NTF2-related export protein 2 OS=Homo sapiens GN=NXT2			2.014e-07			rep1-un Only	rep1-un Only	rep1-un Only	rep1-un Only
sp|Q9NQC3-2|RTN4_HUMAN	Isoform 2 of Reticulon-4 OS=Homo sapiens GN=RTN4					4.011e-06				rep1-input Only
sp|P46379-2|BAG6_HUMAN	Isoform 2 of Large proline-rich protein BAG6 OS=Homo sapiens GN=BAG6					6.767e-08				rep1-input Only
sp|Q9NQR4|NIT2_HUMAN	Omega-amidase NIT2 OS=Homo sapiens GN=NIT2 PE=1 SV=1					1.205e-06				rep1-input Only
sp|Q9NQT5|EXOS3_HUMAN	Exosome complex component RRP40 OS=Homo sapiens GN=EXOSC3 PE=1 SV=3	3.759e-07	2.562e-07	1.933e-06	5.405e-08	1.277e-06	0.194465	0.13254	0.0279617	0.660631
sp|P46734|MP2K3_HUMAN	Dual specificity mitogen-activated protein kinase kinase 3 OS=Homo sapiens GN=MAP2K3 PE=1 SV=2			1.275e-07		1.727e-07	rep1-un Only	rep1-un Only	rep1-un Only	1.35451
sp|P46776|RL27A_HUMAN	60S ribosomal protein L27a OS=Homo sapiens GN=RPL27A PE=1 SV=2	7.976e-06		3.634e-05		1.633e-06	0.219483	rep1-un Only	rep1-un Only	0.0449367
sp|Q9NQW6-2|ANLN_HUMAN	Isoform 2 of Actin-binding protein anillin OS=Homo sapiens GN=ANLN	7.119e-08	2.647e-08	1.097e-07		3.681e-07	0.648952	0.241294	rep1-un Only	3.35552
sp|P46777|RL5_HUMAN	60S ribosomal protein L5 OS=Homo sapiens GN=RPL5 PE=1 SV=3	2.27e-06	9.458e-08	2.209e-05		1.623e-06	0.102761	0.00428158	rep1-un Only	0.0734722
sp|P46779|RL28_HUMAN	60S ribosomal protein L28 OS=Homo sapiens GN=RPL28 PE=1 SV=3	6.513e-07		1.273e-06		1.148e-07	0.511626	rep1-un Only	rep1-un Only	0.0901807
sp|Q9NQW7-3|XPP1_HUMAN	Isoform 3 of Xaa-Pro aminopeptidase 1 OS=Homo sapiens GN=XPNPEP1			7.656e-08			rep1-un Only	rep1-un Only	rep1-un Only	rep1-un Only
sp|P46781|RS9_HUMAN	40S ribosomal protein S9 OS=Homo sapiens GN=RPS9 PE=1 SV=3		3.553e-07	8.696e-07			rep1-un Only	0.408579	rep1-un Only	rep1-un Only
sp|Q5T8P6-2|RBM26_HUMAN	Isoform 2 of RNA-binding protein 26 OS=Homo sapiens GN=RBM26	4.309e-08	2.336e-08	8.284e-08		3.075e-07	0.520159	0.281989	rep1-un Only	3.71197
sp|Q9NR30|DDX21_HUMAN	Nucleolar RNA helicase 2 OS=Homo sapiens GN=DDX21 PE=1 SV=5	3.854e-06	7.415e-07	1.417e-05	3.319e-08	2.272e-06	0.271983	0.0523289	0.00234227	0.160339
sp|Q9BQ39|DDX50_HUMAN	ATP-dependent RNA helicase DDX50 OS=Homo sapiens GN=DDX50 PE=1 SV=1	1.471e-07		4.229e-07		6.303e-08	0.347836	rep1-un Only	rep1-un Only	0.149042
sp|P46782|RS5_HUMAN	40S ribosomal protein S5 OS=Homo sapiens GN=RPS5 PE=1 SV=4	2.348e-06	6.707e-06	1.034e-05	3.138e-06	1.795e-06	0.227079	0.648646	0.303482	0.173598
sp|P46783|RS10_HUMAN	40S ribosomal protein S10 OS=Homo sapiens GN=RPS10 PE=1 SV=1	3.546e-06	1.504e-06	1.587e-05	2.717e-06	2.998e-06	0.22344	0.09477	0.171204	0.18891
sp|Q5TC63-3|GRTP1_HUMAN	Isoform 3 of Growth hormone-regulated TBC protein 1 OS=Homo sapiens GN=GRTP1			9.122e-08			rep1-un Only	rep1-un Only	rep1-un Only	rep1-un Only
sp|Q5UIP0-2|RIF1_HUMAN	Isoform 2 of Telomere-associated protein RIF1 OS=Homo sapiens GN=RIF1	2.117e-08	1.143e-08	5.885e-08		3.115e-07	0.359728	0.194223	rep1-un Only	5.29312
sp|P46940|IQGA1_HUMAN	Ras GTPase-activating-like protein IQGAP1 OS=Homo sapiens GN=IQGAP1 PE=1 SV=1	2.677e-08	1.316e-09	1.05e-07		5.129e-06	0.254952	0.0125333	rep1-un Only	48.8476
sp|Q9NR45|SIAS_HUMAN	Sialic acid synthase OS=Homo sapiens GN=NANS PE=1 SV=2					1.384e-07				rep1-input Only
sp|Q9NRL2|BAZ1A_HUMAN	Bromodomain adjacent to zinc finger domain protein 1A OS=Homo sapiens GN=BAZ1A PE=1 SV=2	7.709e-08	2.262e-09	3.432e-07		4.762e-08	0.224621	0.00659091	rep1-un Only	0.138753
sp|Q5VT52-2|RPRD2_HUMAN	Isoform 2 of Regulation of nuclear pre-mRNA domain-containing protein 2 OS=Homo sapiens GN=RPRD2		3.895e-09			5.432e-08		rep1-phT Only		rep1-input Only
sp|Q5VTR2|BRE1A_HUMAN	E3 ubiquitin-protein ligase BRE1A OS=Homo sapiens GN=RNF20 PE=1 SV=2					1.921e-07				rep1-input Only
sp|Q5VYK3|ECM29_HUMAN	Proteasome-associated protein ECM29 homolog OS=Homo sapiens GN=ECM29 PE=1 SV=2					1.82e-08				rep1-input Only
sp|Q9NS91|RAD18_HUMAN	E3 ubiquitin-protein ligase RAD18 OS=Homo sapiens GN=RAD18 PE=1 SV=2					1.734e-07				rep1-input Only
sp|P47756-2|CAPZB_HUMAN	Isoform 2 of F-actin-capping protein subunit beta OS=Homo sapiens GN=CAPZB	9.5e-07	7.412e-08	5.637e-07		1.171e-06	1.68529	0.131488	rep1-un Only	2.07735
sp|Q9NSI2-2|F207A_HUMAN	Isoform B of Protein FAM207A OS=Homo sapiens GN=FAM207A	9.062e-07	3.454e-07	3.955e-06	6.44e-07	3.119e-07	0.229128	0.0873325	0.162832	0.0788622
sp|Q5XPI4-2|RN123_HUMAN	Isoform 2 of E3 ubiquitin-protein ligase RNF123 OS=Homo sapiens GN=RNF123			6.39e-08			rep1-un Only	rep1-un Only	rep1-un Only	rep1-un Only
sp|P04406-2|G3P_HUMAN	Isoform 2 of Glyceraldehyde-3-phosphate dehydrogenase OS=Homo sapiens GN=GAPDH	9.345e-09	5.52e-07	3.099e-07	1.103e-06	0.0001628	0.0301549	1.78122	3.55921	525.331
sp|P47813|IF1AX_HUMAN	Eukaryotic translation initiation factor 1A, X-chromosomal OS=Homo sapiens GN=EIF1AX PE=1 SV=2	1.172e-06	5.129e-07	4.219e-06	5.733e-07		0.277791	0.121569	0.135885	rep1-un Only
sp|Q66PJ3-2|AR6P4_HUMAN	Isoform 2 of ADP-ribosylation factor-like protein 6-interacting protein 4 OS=Homo sapiens GN=ARL6IP4			1.506e-07		4.61e-08	rep1-un Only	rep1-un Only	rep1-un Only	0.306109
sp|Q9NTI5-2|PDS5B_HUMAN	Isoform 2 of Sister chromatid cohesion protein PDS5 homolog B OS=Homo sapiens GN=PDS5B					1.519e-07				rep1-input Only
sp|Q68CP9-3|ARID2_HUMAN	Isoform 2 of AT-rich interactive domain-containing protein 2 OS=Homo sapiens GN=ARID2					1.86e-08				rep1-input Only
sp|P47897-2|SYQ_HUMAN	Isoform 2 of Glutamine--tRNA ligase OS=Homo sapiens GN=QARS					1.396e-07				rep1-input Only
sp|Q6IN85-2|P4R3A_HUMAN	Isoform 2 of Serine/threonine-protein phosphatase 4 regulatory subunit 3A OS=Homo sapiens GN=SMEK1					1.465e-07				rep1-input Only
sp|P04818|TYSY_HUMAN	Thymidylate synthase OS=Homo sapiens GN=TYMS PE=1 SV=3					6.857e-07				rep1-input Only
sp|Q9NTJ3-2|SMC4_HUMAN	Isoform 2 of Structural maintenance of chromosomes protein 4 OS=Homo sapiens GN=SMC4					4.101e-07				rep1-input Only
sp|P48382|RFX5_HUMAN	DNA-binding protein RFX5 OS=Homo sapiens GN=RFX5 PE=1 SV=1					7.734e-08				rep1-input Only
sp|P04908|H2A1B_HUMAN	Histone H2A type 1-B/E OS=Homo sapiens GN=HIST1H2AB PE=1 SV=2	4.697e-07		7.702e-06			0.0609842	rep1-un Only	rep1-un Only	rep1-un Only
sp|Q6KC79-2|NIPBL_HUMAN	Isoform 2 of Nipped-B-like protein OS=Homo sapiens GN=NIPBL					1.284e-08				rep1-input Only
sp|P48444|COPD_HUMAN	Coatomer subunit delta OS=Homo sapiens GN=ARCN1 PE=1 SV=1			6.638e-08		1.03e-06	rep1-un Only	rep1-un Only	rep1-un Only	15.5167
sp|Q6NS38|ALKB2_HUMAN	Alpha-ketoglutarate-dependent dioxygenase alkB homolog 2 OS=Homo sapiens GN=ALKBH2 PE=1 SV=1			1.695e-07			rep1-un Only	rep1-un Only	rep1-un Only	rep1-un Only
sp|Q9NU22|MDN1_HUMAN	Midasin OS=Homo sapiens GN=MDN1 PE=1 SV=2	8.476e-09	1.168e-09	2.665e-08		4.638e-08	0.318049	0.0438274	rep1-un Only	1.74034
sp|P05187|PPB1_HUMAN	Alkaline phosphatase, placental type OS=Homo sapiens GN=ALPP PE=1 SV=2	2.218e-07	4.642e-08	1.301e-07	1.366e-08	3.387e-07	1.70484	0.356802	0.104996	2.60338
sp|Q6P158|DHX57_HUMAN	Putative ATP-dependent RNA helicase DHX57 OS=Homo sapiens GN=DHX57 PE=1 SV=2			1.24e-07			rep1-un Only	rep1-un Only	rep1-un Only	rep1-un Only
sp|P48634-3|PRC2A_HUMAN	Isoform 3 of Protein PRRC2A OS=Homo sapiens GN=PRRC2A	2.541e-09		5.34e-08		2.07e-08	0.0475843	rep1-un Only	rep1-un Only	0.38764
sp|Q9NUQ6-2|SPS2L_HUMAN	Isoform 2 of SPATS2-like protein OS=Homo sapiens GN=SPATS2L	9.711e-09		3.602e-07			0.02696	rep1-un Only	rep1-un Only	rep1-un Only
sp|Q6P2E9|EDC4_HUMAN	Enhancer of mRNA-decapping protein 4 OS=Homo sapiens GN=EDC4 PE=1 SV=1			8.325e-09		2.435e-08	rep1-un Only	rep1-un Only	rep1-un Only	2.92492
sp|Q9NUU7|DD19A_HUMAN	ATP-dependent RNA helicase DDX19A OS=Homo sapiens GN=DDX19A PE=1 SV=1					1.126e-06				rep1-input Only
sp|P48643|TCPE_HUMAN	T-complex protein 1 subunit epsilon OS=Homo sapiens GN=CCT5 PE=1 SV=1		6.731e-09			6.614e-06		rep1-phT Only		rep1-input Only
sp|P05198|IF2A_HUMAN	Eukaryotic translation initiation factor 2 subunit 1 OS=Homo sapiens GN=EIF2S1 PE=1 SV=3	3.611e-07	1.091e-07	1.002e-06	3.998e-08	8.139e-06	0.360379	0.108882	0.0399002	8.12275
sp|Q6P2Q9|PRP8_HUMAN	Pre-mRNA-processing-splicing factor 8 OS=Homo sapiens GN=PRPF8 PE=1 SV=2	3.02e-08	4.181e-09	6.526e-07	2.422e-09	1.009e-06	0.0462764	0.00640668	0.00371131	1.54612
sp|Q9NVA2|SEP11_HUMAN	Septin-11 OS=Homo sapiens GN=SEPT11 PE=1 SV=3					1.915e-06				rep1-input Only
sp|Q14141-2|SEPT6_HUMAN	Isoform I of Septin-6 OS=Homo sapiens GN=SEPT6					8.241e-07				rep1-input Only
sp|Q9P0V9-2|SEP10_HUMAN	Isoform 2 of Septin-10 OS=Homo sapiens GN=SEPT10					1.465e-07				rep1-input Only
sp|Q92599-2|SEPT8_HUMAN	Isoform 2 of Septin-8 OS=Homo sapiens GN=SEPT8					3.144e-08				rep1-input Only
sp|P05387|RLA2_HUMAN	60S acidic ribosomal protein P2 OS=Homo sapiens GN=RPLP2 PE=1 SV=1	2.67e-07	1.119e-07	2.181e-06		6.266e-07	0.122421	0.0513067	rep1-un Only	0.287299
sp|P48739-2|PIPNB_HUMAN	Isoform 2 of Phosphatidylinositol transfer protein beta isoform OS=Homo sapiens GN=PITPNB					5.76e-07				rep1-input Only
sp|Q00169|PIPNA_HUMAN	Phosphatidylinositol transfer protein alpha isoform OS=Homo sapiens GN=PITPNA PE=1 SV=2					4.477e-07				rep1-input Only
sp|Q6P6C2|ALKB5_HUMAN	RNA demethylase ALKBH5 OS=Homo sapiens GN=ALKBH5 PE=1 SV=2	6.422e-09		1.12e-07	3.423e-08		0.0573393	rep1-un Only	0.305625	rep1-un Only
sp|P05388-2|RLA0_HUMAN	Isoform 2 of 60S acidic ribosomal protein P0 OS=Homo sapiens GN=RPLP0	4.612e-06	6.692e-07	1.72e-05	3.755e-08	6.981e-06	0.26814	0.038907	0.00218314	0.405872
sp|P49368|TCPG_HUMAN	T-complex protein 1 subunit gamma OS=Homo sapiens GN=CCT3 PE=1 SV=4			9.604e-09		1.207e-05	rep1-un Only	rep1-un Only	rep1-un Only	1256.77
sp|Q9NVI1-1|FANCI_HUMAN	Isoform 1 of Fanconi anemia group I protein OS=Homo sapiens GN=FANCI					2.132e-07				rep1-input Only
sp|P49588|SYAC_HUMAN	Alanine--tRNA ligase, cytoplasmic OS=Homo sapiens GN=AARS PE=1 SV=2					4.543e-07				rep1-input Only
sp|Q9NVM9-2|ASUN_HUMAN	Isoform 2 of Protein asunder homolog OS=Homo sapiens GN=ASUN					2.552e-07				rep1-input Only
sp|Q6PKG0-3|LARP1_HUMAN	Isoform 2 of La-related protein 1 OS=Homo sapiens GN=LARP1			8.014e-08		3.769e-08	rep1-un Only	rep1-un Only	rep1-un Only	0.470302
sp|P05455|LA_HUMAN	Lupus La protein OS=Homo sapiens GN=SSB PE=1 SV=2	2.283e-07	1.449e-08	2.549e-07		1.399e-06	0.895645	0.0568458	rep1-un Only	5.48843
sp|Q9NVP1|DDX18_HUMAN	ATP-dependent RNA helicase DDX18 OS=Homo sapiens GN=DDX18 PE=1 SV=2	5.623e-08	1.184e-08	2.296e-07			0.244904	0.0515679	rep1-un Only	rep1-un Only
sp|Q6UN15-5|FIP1_HUMAN	Isoform 5 of Pre-mRNA 3'-end-processing factor FIP1 OS=Homo sapiens GN=FIP1L1			8.066e-08		1.886e-07	rep1-un Only	rep1-un Only	rep1-un Only	2.33821
sp|P49736|MCM2_HUMAN	DNA replication licensing factor MCM2 OS=Homo sapiens GN=MCM2 PE=1 SV=4					6.812e-07				rep1-input Only
sp|Q9NVW2|RNF12_HUMAN	E3 ubiquitin-protein ligase RLIM OS=Homo sapiens GN=RLIM PE=1 SV=3			1.723e-08		4.796e-09	rep1-un Only	rep1-un Only	rep1-un Only	0.278352
sp|Q9NVX2|NLE1_HUMAN	Notchless protein homolog 1 OS=Homo sapiens GN=NLE1 PE=1 SV=4		7.597e-08	9.978e-09		1.494e-07	rep1-un Only	7.61375	rep1-un Only	14.9729
sp|Q6UX04|CWC27_HUMAN	Peptidyl-prolyl cis-trans isomerase CWC27 homolog OS=Homo sapiens GN=CWC27 PE=1 SV=1			1.555e-06		4.123e-08	rep1-un Only	rep1-un Only	rep1-un Only	0.0265145
sp|P06493-2|CDK1_HUMAN	Isoform 2 of Cyclin-dependent kinase 1 OS=Homo sapiens GN=CDK1	7.527e-08	6.698e-08		2.818e-08	4.215e-06	rep1-phS Only	rep1-phT Only	rep1-cystein Only	rep1-input Only
sp|P24941-2|CDK2_HUMAN	Isoform 2 of Cyclin-dependent kinase 2 OS=Homo sapiens GN=CDK2		1.812e-08			8.053e-07		rep1-phT Only		rep1-input Only
sp|Q9NW13-2|RBM28_HUMAN	Isoform 2 of RNA-binding protein 28 OS=Homo sapiens GN=RBM28	1.063e-07	8.143e-09	4.183e-07			0.254124	0.0194669	rep1-un Only	rep1-un Only
sp|Q9NWH9|SLTM_HUMAN	SAFB-like transcription modulator OS=Homo sapiens GN=SLTM PE=1 SV=2	4.38e-08	1.327e-08	1.259e-07		6.458e-08	0.347895	0.105401	rep1-un Only	0.512947
sp|Q6VN20-3|RBP10_HUMAN	Isoform 3 of Ran-binding protein 10 OS=Homo sapiens GN=RANBP10	3.065e-07	1.576e-07	9.249e-08			3.31387	1.70397	rep1-un Only	rep1-un Only
sp|P49750-4|YLPM1_HUMAN	Isoform 4 of YLP motif-containing protein 1 OS=Homo sapiens GN=YLPM1					8.612e-08				rep1-input Only
sp|Q9NX58|LYAR_HUMAN	Cell growth-regulating nucleolar protein OS=Homo sapiens GN=LYAR PE=1 SV=2	7.871e-07	5.541e-07	2.248e-06	2.181e-08	3.717e-08	0.350133	0.246486	0.00970196	0.0165347
sp|P06733|ENOA_HUMAN	Alpha-enolase OS=Homo sapiens GN=ENO1 PE=1 SV=2		1.105e-07		1.636e-07	2.373e-05		rep1-phT Only	rep1-cystein Only	rep1-input Only
sp|Q9NXG2|THUM1_HUMAN	THUMP domain-containing protein 1 OS=Homo sapiens GN=THUMPD1 PE=1 SV=2			4.38e-08		8.201e-08	rep1-un Only	rep1-un Only	rep1-un Only	1.87237
sp|Q6WCQ1-2|MPRIP_HUMAN	Isoform 2 of Myosin phosphatase Rho-interacting protein OS=Homo sapiens GN=MPRIP	2.608e-07		1.104e-07			2.36232	rep1-un Only	rep1-un Only	rep1-un Only
sp|Q9NXV6|CARF_HUMAN	CDKN2A-interacting protein OS=Homo sapiens GN=CDKN2AIP PE=1 SV=3	7.677e-09		8.979e-09		6.122e-08	0.854995	rep1-un Only	rep1-un Only	6.81813
sp|P49756|RBM25_HUMAN	RNA-binding protein 25 OS=Homo sapiens GN=RBM25 PE=1 SV=3	1.125e-07	1.301e-08	1.989e-07	2.317e-09	1.294e-06	0.565611	0.0654098	0.0116491	6.50578
sp|Q70J99-3|UN13D_HUMAN	Isoform 3 of Protein unc-13 homolog D OS=Homo sapiens GN=UNC13D					6.379e-08				rep1-input Only
sp|P06744-2|G6PI_HUMAN	Isoform 2 of Glucose-6-phosphate isomerase OS=Homo sapiens GN=GPI					4.782e-06				rep1-input Only
sp|Q7KZ85|SPT6H_HUMAN	Transcription elongation factor SPT6 OS=Homo sapiens GN=SUPT6H PE=1 SV=2					5.088e-08				rep1-input Only
sp|Q7KZF4|SND1_HUMAN	Staphylococcal nuclease domain-containing protein 1 OS=Homo sapiens GN=SND1 PE=1 SV=1	5.451e-10				6.205e-07	rep1-phS Only			rep1-input Only
sp|P49792|RBP2_HUMAN	E3 SUMO-protein ligase RanBP2 OS=Homo sapiens GN=RANBP2 PE=1 SV=2	2.25e-08	5.203e-09	4.446e-08		2.482e-07	0.506073	0.117027	rep1-un Only	5.58255
sp|P06748-2|NPM_HUMAN	Isoform 2 of Nucleophosmin OS=Homo sapiens GN=NPM1		4.668e-07	6.012e-07	1.661e-08	9.343e-06	rep1-un Only	0.776447	0.0276281	15.5406
sp|P41252|SYIC_HUMAN	Isoleucine--tRNA ligase, cytoplasmic OS=Homo sapiens GN=IARS PE=1 SV=2					1.148e-07				rep1-input Only
sp|Q96LJ7|DHRS1_HUMAN	Dehydrogenase/reductase SDR family member 1 OS=Homo sapiens GN=DHRS1 PE=1 SV=1					1.21e-08				rep1-input Only
sp|Q7L014|DDX46_HUMAN	Probable ATP-dependent RNA helicase DDX46 OS=Homo sapiens GN=DDX46 PE=1 SV=2		1.781e-09	1.175e-07		1.522e-06	rep1-un Only	0.0151574	rep1-un Only	12.9532
sp|Q9NYV4-2|CDK12_HUMAN	Isoform 2 of Cyclin-dependent kinase 12 OS=Homo sapiens GN=CDK12	5.244e-09		6.839e-08		8.449e-08	0.0766779	rep1-un Only	rep1-un Only	1.23541
sp|Q14004-2|CDK13_HUMAN	Isoform 2 of Cyclin-dependent kinase 13 OS=Homo sapiens GN=CDK13			1.031e-08			rep1-un Only	rep1-un Only	rep1-un Only	rep1-un Only
sp|Q7L2H7|EIF3M_HUMAN	Eukaryotic translation initiation factor 3 subunit M OS=Homo sapiens GN=EIF3M PE=1 SV=1			1.586e-07		5.91e-07	rep1-un Only	rep1-un Only	rep1-un Only	3.72636
sp|P07195|LDHB_HUMAN	L-lactate dehydrogenase B chain OS=Homo sapiens GN=LDHB PE=1 SV=2		2.813e-08			2.012e-05		rep1-phT Only		rep1-input Only
sp|Q7L4I2-2|RSRC2_HUMAN	Isoform 2 of Arginine/serine-rich coiled-coil protein 2 OS=Homo sapiens GN=RSRC2			1.948e-08		6.768e-07	rep1-un Only	rep1-un Only	rep1-un Only	34.7433
sp|Q9NZI8|IF2B1_HUMAN	Insulin-like growth factor 2 mRNA-binding protein 1 OS=Homo sapiens GN=IGF2BP1 PE=1 SV=2			1.311e-07			rep1-un Only	rep1-un Only	rep1-un Only	rep1-un Only
sp|P49916|DNLI3_HUMAN	DNA ligase 3 OS=Homo sapiens GN=LIG3 PE=1 SV=2	1.385e-08				3.372e-07	rep1-phS Only			rep1-input Only
sp|P07237|PDIA1_HUMAN	Protein disulfide-isomerase OS=Homo sapiens GN=P4HB PE=1 SV=3					8.413e-07				rep1-input Only
sp|Q9NZM1-2|MYOF_HUMAN	Isoform 2 of Myoferlin OS=Homo sapiens GN=MYOF					7.973e-09				rep1-input Only
sp|P07339|CATD_HUMAN	Cathepsin D OS=Homo sapiens GN=CTSD PE=1 SV=1	1.597e-08	1.37e-08			2.207e-07	rep1-phS Only	rep1-phT Only		rep1-input Only
sp|P50395-2|GDIB_HUMAN	Isoform 2 of Rab GDP dissociation inhibitor beta OS=Homo sapiens GN=GDI2					4.07e-06				rep1-input Only
sp|P31150|GDIA_HUMAN	Rab GDP dissociation inhibitor alpha OS=Homo sapiens GN=GDI1 PE=1 SV=2					8.914e-08				rep1-input Only
sp|Q7Z2W4|ZCCHV_HUMAN	Zinc finger CCCH-type antiviral protein 1 OS=Homo sapiens GN=ZC3HAV1 PE=1 SV=3	5.39e-08	2.555e-08	3.56e-07			0.151404	0.0717697	rep1-un Only	rep1-un Only
sp|Q9P0J7|KCMF1_HUMAN	E3 ubiquitin-protein ligase KCMF1 OS=Homo sapiens GN=KCMF1 PE=1 SV=2	8.594e-08		2.687e-07			0.319836	rep1-un Only	rep1-un Only	rep1-un Only
sp|Q9P0K7-2|RAI14_HUMAN	Isoform 2 of Ankycorbin OS=Homo sapiens GN=RAI14	1.062e-07		2.127e-08			4.99295	rep1-un Only	rep1-un Only	rep1-un Only
sp|P50416-2|CPT1A_HUMAN	Isoform 2 of Carnitine O-palmitoyltransferase 1, liver isoform OS=Homo sapiens GN=CPT1A					2.411e-07				rep1-input Only
sp|Q9P289-3|MST4_HUMAN	Isoform 3 of Serine/threonine-protein kinase MST4 OS=Homo sapiens GN=MST4					6.418e-07				rep1-input Only
sp|Q9Y6E0-2|STK24_HUMAN	Isoform A of Serine/threonine-protein kinase 24 OS=Homo sapiens GN=STK24					9.51e-08				rep1-input Only
sp|P50552|VASP_HUMAN	Vasodilator-stimulated phosphoprotein OS=Homo sapiens GN=VASP PE=1 SV=3					6.712e-07				rep1-input Only
sp|Q7Z3K3-2|POGZ_HUMAN	Isoform 2 of Pogo transposable element with ZNF domain OS=Homo sapiens GN=POGZ					1.383e-07				rep1-input Only
sp|P50570-2|DYN2_HUMAN	Isoform 2 of Dynamin-2 OS=Homo sapiens GN=DNM2					1.068e-06				rep1-input Only
sp|Q9P2N5|RBM27_HUMAN	RNA-binding protein 27 OS=Homo sapiens GN=RBM27 PE=1 SV=2	1.174e-07	1.546e-08	6.015e-08	3.993e-09		1.95179	0.257024	0.066384	rep1-un Only
sp|Q7Z4S6-2|KI21A_HUMAN	Isoform 2 of Kinesin-like protein KIF21A OS=Homo sapiens GN=KIF21A		2.854e-08			1.08e-07		rep1-phT Only		rep1-input Only
sp|P07355|ANXA2_HUMAN	Annexin A2 OS=Homo sapiens GN=ANXA2 PE=1 SV=2	2.752e-07	6.334e-07	6.197e-07	1.657e-07	2.722e-05	0.444086	1.02211	0.267387	43.9245
sp|Q9P2R3-2|ANFY1_HUMAN	Isoform 2 of Ankyrin repeat and FYVE domain-containing protein 1 OS=Homo sapiens GN=ANKFY1					1.092e-07				rep1-input Only
sp|P50914|RL14_HUMAN	60S ribosomal protein L14 OS=Homo sapiens GN=RPL14 PE=1 SV=4	9.515e-06	2.66e-06	3.548e-05	4.398e-08		0.268179	0.0749718	0.00123957	rep1-un Only
sp|Q9UBB4|ATX10_HUMAN	Ataxin-10 OS=Homo sapiens GN=ATXN10 PE=1 SV=1					1.719e-07				rep1-input Only
sp|Q9UBB9|TFP11_HUMAN	Tuftelin-interacting protein 11 OS=Homo sapiens GN=TFIP11 PE=1 SV=1			5.177e-08			rep1-un Only	rep1-un Only	rep1-un Only	rep1-un Only
sp|Q7Z5K2-2|WAPL_HUMAN	Isoform 2 of Wings apart-like protein homolog OS=Homo sapiens GN=WAPAL			3.904e-09		1.654e-07	rep1-un Only	rep1-un Only	rep1-un Only	42.3668
sp|P50990-2|TCPQ_HUMAN	Isoform 2 of T-complex protein 1 subunit theta OS=Homo sapiens GN=CCT8			1.09e-08	3.521e-09	4.747e-06	rep1-un Only	rep1-un Only	0.323028	435.505
sp|Q9UBK8-2|MTRR_HUMAN	Isoform B of Methionine synthase reductase OS=Homo sapiens GN=MTRR					6.294e-08				rep1-input Only
sp|Q7Z6Z7-2|HUWE1_HUMAN	Isoform 2 of E3 ubiquitin-protein ligase HUWE1 OS=Homo sapiens GN=HUWE1					1.048e-07				rep1-input Only
sp|Q9UBL3-2|ASH2L_HUMAN	Isoform 2 of Set1/Ash2 histone methyltransferase complex subunit ASH2 OS=Homo sapiens GN=ASH2L			7.501e-09		9.999e-08	rep1-un Only	rep1-un Only	rep1-un Only	13.3302
sp|Q9UBM7|DHCR7_HUMAN	7-dehydrocholesterol reductase OS=Homo sapiens GN=DHCR7 PE=1 SV=1					9.921e-08				rep1-input Only
sp|P51114-2|FXR1_HUMAN	Isoform 2 of Fragile X mental retardation syndrome-related protein 1 OS=Homo sapiens GN=FXR1	1.178e-07	7.956e-08	2.495e-07		3.295e-08	0.472144	0.318878	rep1-un Only	0.132064
sp|Q9UBQ7|GRHPR_HUMAN	Glyoxylate reductase/hydroxypyruvate reductase OS=Homo sapiens GN=GRHPR PE=1 SV=1					7.041e-07				rep1-input Only
sp|Q86TI2-2|DPP9_HUMAN	Isoform 2 of Dipeptidyl peptidase 9 OS=Homo sapiens GN=DPP9	5.613e-07	1.641e-07	4.858e-07			1.15541	0.337793	rep1-un Only	rep1-un Only
sp|Q9UBU9|NXF1_HUMAN	Nuclear RNA export factor 1 OS=Homo sapiens GN=NXF1 PE=1 SV=1	1.182e-06	2.109e-07	4.256e-06			0.277726	0.0495536	rep1-un Only	rep1-un Only
sp|P51148-2|RAB5C_HUMAN	Isoform 2 of Ras-related protein Rab-5C OS=Homo sapiens GN=RAB5C					6.2e-07				rep1-input Only
tr|K7ERQ8|K7ERQ8_HUMAN	Uncharacterized protein (Fragment) OS=Homo sapiens PE=3 SV=1					6.731e-08				rep1-input Only
sp|P51532-2|SMCA4_HUMAN	Isoform 2 of Transcription activator BRG1 OS=Homo sapiens GN=SMARCA4	4.203e-08		6.006e-08		7.242e-07	0.6998	rep1-un Only	rep1-un Only	12.0579
sp|P51531-2|SMCA2_HUMAN	Isoform Short of Probable global transcription activator SNF2L2 OS=Homo sapiens GN=SMARCA2	4.062e-09		4.04e-09		2.841e-07	1.00545	rep1-un Only	rep1-un Only	70.3218
sp|Q86U42-2|PABP2_HUMAN	Isoform 2 of Polyadenylate-binding protein 2 OS=Homo sapiens GN=PABPN1			9.965e-07	7.165e-08	4.54e-07	rep1-un Only	rep1-un Only	0.0719017	0.455595
sp|Q9UBW7|ZMYM2_HUMAN	Zinc finger MYM-type protein 2 OS=Homo sapiens GN=ZMYM2 PE=1 SV=1					7.656e-08				rep1-input Only
sp|Q86U86-2|PB1_HUMAN	Isoform 2 of Protein polybromo-1 OS=Homo sapiens GN=PBRM1	1.169e-08		1.311e-07		2.07e-07	0.0891686	rep1-un Only	rep1-un Only	1.57895
sp|P07384|CAN1_HUMAN	Calpain-1 catalytic subunit OS=Homo sapiens GN=CAPN1 PE=1 SV=1					2.532e-07				rep1-input Only
sp|Q9UDY2-3|ZO2_HUMAN	Isoform C1 of Tight junction protein ZO-2 OS=Homo sapiens GN=TJP2	9.019e-09		9.362e-09		2.732e-08	0.963363	rep1-un Only	rep1-un Only	2.91818
sp|P51610-4|HCFC1_HUMAN	Isoform 4 of Host cell factor 1 OS=Homo sapiens GN=HCFC1					8.073e-09				rep1-input Only
sp|P51610|HCFC1_HUMAN	Host cell factor 1 OS=Homo sapiens GN=HCFC1 PE=1 SV=2					5.236e-08				rep1-input Only
sp|Q86UV5-2|UBP48_HUMAN	Isoform 2 of Ubiquitin carboxyl-terminal hydrolase 48 OS=Homo sapiens GN=USP48					1.583e-07				rep1-input Only
sp|Q9UFC0|LRWD1_HUMAN	Leucine-rich repeat and WD repeat-containing protein 1 OS=Homo sapiens GN=LRWD1 PE=1 SV=2					4.253e-07				rep1-input Only
sp|Q9UG63-2|ABCF2_HUMAN	Isoform 2 of ATP-binding cassette sub-family F member 2 OS=Homo sapiens GN=ABCF2	6.403e-08	3.682e-08	4.617e-07	2.119e-08	1.291e-07	0.138683	0.0797488	0.0458956	0.279619
sp|Q86V97|KBTB6_HUMAN	Kelch repeat and BTB domain-containing protein 6 OS=Homo sapiens GN=KBTBD6 PE=1 SV=1	1.595e-06	5.587e-07	2.658e-06			0.600075	0.210196	rep1-un Only	rep1-un Only
sp|P51858|HDGF_HUMAN	Hepatoma-derived growth factor OS=Homo sapiens GN=HDGF PE=1 SV=1			2.81e-07	4.795e-08	1.4e-06	rep1-un Only	rep1-un Only	0.170641	4.98221
sp|Q9UHB7|AFF4_HUMAN	AF4/FMR2 family member 4 OS=Homo sapiens GN=AFF4 PE=1 SV=1			1.023e-07		6.176e-08	rep1-un Only	rep1-un Only	rep1-un Only	0.603715
sp|P51991|ROA3_HUMAN	Heterogeneous nuclear ribonucleoprotein A3 OS=Homo sapiens GN=HNRNPA3 PE=1 SV=2	1.725e-07	1.962e-07	2.4e-06	1.139e-07	1.003e-06	0.071875	0.08175	0.0474583	0.417917
sp|P51991-2|ROA3_HUMAN	Isoform 2 of Heterogeneous nuclear ribonucleoprotein A3 OS=Homo sapiens GN=HNRNPA3	6.819e-08	6.654e-08	6.343e-07	7.358e-09	1.988e-07	0.107504	0.104903	0.0116002	0.313416
sp|Q86VM9|ZCH18_HUMAN	Zinc finger CCCH domain-containing protein 18 OS=Homo sapiens GN=ZC3H18 PE=1 SV=2			7.206e-07		4.652e-07	rep1-un Only	rep1-un Only	rep1-un Only	0.645573
sp|Q9UHB9|SRP68_HUMAN	Signal recognition particle subunit SRP68 OS=Homo sapiens GN=SRP68 PE=1 SV=2	1.051e-07	1.515e-08	3.115e-06		4.95e-07	0.03374	0.00486356	rep1-un Only	0.158909
sp|P07437|TBB5_HUMAN	Tubulin beta chain OS=Homo sapiens GN=TUBB PE=1 SV=2	1.362e-06	1.518e-06	2.926e-06	1.988e-08	8.56e-06	0.465482	0.518797	0.00679426	2.9255
sp|P68371|TBB4B_HUMAN	Tubulin beta-4B chain OS=Homo sapiens GN=TUBB4B PE=1 SV=1	9.598e-07	1.513e-07	1.818e-06	1.425e-08	1.147e-06	0.527943	0.0832233	0.00783828	0.630913
sp|Q13885|TBB2A_HUMAN	Tubulin beta-2A chain OS=Homo sapiens GN=TUBB2A PE=1 SV=1	6.931e-08	2.774e-08	1.136e-07			0.610123	0.24419	rep1-un Only	rep1-un Only
sp|Q9BUF5|TBB6_HUMAN	Tubulin beta-6 chain OS=Homo sapiens GN=TUBB6 PE=1 SV=1			5.183e-08			rep1-un Only	rep1-un Only	rep1-un Only	rep1-un Only
sp|Q86VP6|CAND1_HUMAN	Cullin-associated NEDD8-dissociated protein 1 OS=Homo sapiens GN=CAND1 PE=1 SV=2					7.695e-07				rep1-input Only
sp|P52209-2|6PGD_HUMAN	Isoform 2 of 6-phosphogluconate dehydrogenase, decarboxylating OS=Homo sapiens GN=PGD					4.132e-06				rep1-input Only
sp|Q86W42-2|THOC6_HUMAN	Isoform 2 of THO complex subunit 6 homolog OS=Homo sapiens GN=THOC6					1.01e-06				rep1-input Only
sp|Q86WB0|NIPA_HUMAN	Nuclear-interacting partner of ALK OS=Homo sapiens GN=ZC3HC1 PE=1 SV=1					3.665e-07				rep1-input Only
sp|Q9UHD1-2|CHRD1_HUMAN	Isoform 2 of Cysteine and histidine-rich domain-containing protein 1 OS=Homo sapiens GN=CHORDC1					1.04e-06				rep1-input Only
sp|Q86XP3|DDX42_HUMAN	ATP-dependent RNA helicase DDX42 OS=Homo sapiens GN=DDX42 PE=1 SV=1	4.957e-09				8.369e-07	rep1-phS Only			rep1-input Only
sp|P52272-2|HNRPM_HUMAN	Isoform 2 of Heterogeneous nuclear ribonucleoprotein M OS=Homo sapiens GN=HNRNPM	1.222e-06	4.213e-07	6.678e-07	8.524e-08	2.982e-06	1.82989	0.630878	0.127643	4.46541
tr|M0QZM1|M0QZM1_HUMAN	Heterogeneous nuclear ribonucleoprotein M (Fragment) OS=Homo sapiens GN=HNRNPM PE=1 SV=1	2.123e-07		2.179e-07			0.9743	rep1-un Only	rep1-un Only	rep1-un Only
sp|Q9UHD8-2|SEPT9_HUMAN	Isoform 2 of Septin-9 OS=Homo sapiens GN=SEPT9	1.912e-07	1.612e-07	8.49e-08	7.662e-08	4.905e-06	2.25206	1.8987	0.902473	57.7739
sp|Q86XZ4|SPAS2_HUMAN	Spermatogenesis-associated serine-rich protein 2 OS=Homo sapiens GN=SPATS2 PE=1 SV=1			8.16e-08			rep1-un Only	rep1-un Only	rep1-un Only	rep1-un Only
sp|Q86YP4-2|P66A_HUMAN	Isoform 2 of Transcriptional repressor p66-alpha OS=Homo sapiens GN=GATAD2A	3.329e-08	3.408e-08	8.379e-08		1.415e-06	0.397303	0.406731	rep1-un Only	16.8875
sp|Q8IUR7-7|ARMC8_HUMAN	Isoform 7 of Armadillo repeat-containing protein 8 OS=Homo sapiens GN=ARMC8	1.084e-07	2.938e-08	8.237e-08			1.31601	0.356683	rep1-un Only	rep1-un Only
sp|Q9UHR5-2|S30BP_HUMAN	Isoform 2 of SAP30-binding protein OS=Homo sapiens GN=SAP30BP	6.674e-08		3.613e-07	9.234e-09	4.736e-07	0.184722	rep1-un Only	0.0255577	1.31082
sp|P52292|IMA1_HUMAN	Importin subunit alpha-1 OS=Homo sapiens GN=KPNA2 PE=1 SV=1	2.06e-07	4.644e-08	9.069e-07		1.376e-06	0.227147	0.0512074	rep1-un Only	1.51726
sp|Q8IVI9-4|NOSTN_HUMAN	Isoform 4 of Nostrin OS=Homo sapiens GN=NOSTRIN	5.002e-09	8.599e-09	7.243e-07			0.00690598	0.0118722	rep1-un Only	rep1-un Only
sp|P52294|IMA5_HUMAN	Importin subunit alpha-5 OS=Homo sapiens GN=KPNA1 PE=1 SV=3	2.835e-08		1.563e-07		1.707e-07	0.181382	rep1-un Only	rep1-un Only	1.09213
sp|O60684|IMA7_HUMAN	Importin subunit alpha-7 OS=Homo sapiens GN=KPNA6 PE=1 SV=1	1.289e-08		5.934e-08		1.791e-07	0.217223	rep1-un Only	rep1-un Only	3.0182
sp|Q9UHX1-2|PUF60_HUMAN	Isoform 2 of Poly(U)-binding-splicing factor PUF60 OS=Homo sapiens GN=PUF60	4.97e-07	2.302e-07	1.185e-06	2.951e-08	3.316e-06	0.419409	0.194262	0.024903	2.79831
sp|Q8IWS0|PHF6_HUMAN	PHD finger protein 6 OS=Homo sapiens GN=PHF6 PE=1 SV=1	1.962e-08		5.06e-07			0.0387747	rep1-un Only	rep1-un Only	rep1-un Only
sp|P52565|GDIR1_HUMAN	Rho GDP-dissociation inhibitor 1 OS=Homo sapiens GN=ARHGDIA PE=1 SV=3					7.672e-06				rep1-input Only
sp|P52701-3|MSH6_HUMAN	Isoform 3 of DNA mismatch repair protein Msh6 OS=Homo sapiens GN=MSH6			6.125e-08		3.888e-07	rep1-un Only	rep1-un Only	rep1-un Only	6.34776
sp|Q8IWV7|UBR1_HUMAN	E3 ubiquitin-protein ligase UBR1 OS=Homo sapiens GN=UBR1 PE=1 SV=1	1.402e-06	4.807e-07	1.705e-06			0.822287	0.281935	rep1-un Only	rep1-un Only
sp|P52789|HXK2_HUMAN	Hexokinase-2 OS=Homo sapiens GN=HK2 PE=1 SV=2					1.57e-07				rep1-input Only
sp|P52888|THOP1_HUMAN	Thimet oligopeptidase OS=Homo sapiens GN=THOP1 PE=1 SV=2					2.747e-07				rep1-input Only
sp|Q9UI10|EI2BD_HUMAN	Translation initiation factor eIF-2B subunit delta OS=Homo sapiens GN=EIF2B4 PE=1 SV=2			4.253e-08		2.88e-08	rep1-un Only	rep1-un Only	rep1-un Only	0.677169
sp|P07814|SYEP_HUMAN	Bifunctional glutamate/proline--tRNA ligase OS=Homo sapiens GN=EPRS PE=1 SV=5	1.516e-09		4.22e-08	3.271e-09	1.202e-06	0.0359242	rep1-un Only	0.0775118	28.4834
sp|P53350|PLK1_HUMAN	Serine/threonine-protein kinase PLK1 OS=Homo sapiens GN=PLK1 PE=1 SV=1		8.012e-07	1.723e-07		2.306e-07	rep1-un Only	4.65003	rep1-un Only	1.33836
sp|Q9UI30-2|TR112_HUMAN	Isoform 2 of Multifunctional methyltransferase subunit TRM112-like protein OS=Homo sapiens GN=TRMT112					6.172e-07				rep1-input Only
sp|P53396|ACLY_HUMAN	ATP-citrate synthase OS=Homo sapiens GN=ACLY PE=1 SV=3					9.843e-07				rep1-input Only
sp|Q9UJU6-2|DBNL_HUMAN	Isoform 2 of Drebrin-like protein OS=Homo sapiens GN=DBNL					1.038e-06				rep1-input Only
sp|P07951-2|TPM2_HUMAN	Isoform 2 of Tropomyosin beta chain OS=Homo sapiens GN=TPM2	1.56e-07		6.979e-08			2.23528	rep1-un Only	rep1-un Only	rep1-un Only
sp|P67936|TPM4_HUMAN	Tropomyosin alpha-4 chain OS=Homo sapiens GN=TPM4 PE=1 SV=3	3.947e-08					rep1-phS Only
sp|P53618|COPB_HUMAN	Coatomer subunit beta OS=Homo sapiens GN=COPB1 PE=1 SV=3			4.202e-08		9.332e-07	rep1-un Only	rep1-un Only	rep1-un Only	22.2085
sp|Q9UKK9|NUDT5_HUMAN	ADP-sugar pyrophosphatase OS=Homo sapiens GN=NUDT5 PE=1 SV=1					1.598e-06				rep1-input Only
sp|Q9UKN8|TF3C4_HUMAN	General transcription factor 3C polypeptide 4 OS=Homo sapiens GN=GTF3C4 PE=1 SV=2	2.059e-08	1.26e-08	5.303e-08		1.973e-07	0.388271	0.237601	rep1-un Only	3.72054
sp|P53992|SC24C_HUMAN	Protein transport protein Sec24C OS=Homo sapiens GN=SEC24C PE=1 SV=3					4.936e-07				rep1-input Only
sp|Q9UKS6|PACN3_HUMAN	Protein kinase C and casein kinase substrate in neurons protein 3 OS=Homo sapiens GN=PACSIN3 PE=1 SV=2					6.629e-07				rep1-input Only
sp|P53999|TCP4_HUMAN	Activated RNA polymerase II transcriptional coactivator p15 OS=Homo sapiens GN=SUB1 PE=1 SV=3	3.146e-07	1.595e-06	1.065e-05	1.261e-06	1.501e-05	0.0295399	0.149765	0.118404	1.40939
sp|Q8IWV8-4|UBR2_HUMAN	Isoform 4 of E3 ubiquitin-protein ligase UBR2 OS=Homo sapiens GN=UBR2	9.2e-07	5.85e-07	1.089e-06			0.844812	0.53719	rep1-un Only	rep1-un Only
sp|Q9UKY7-2|CDV3_HUMAN	Isoform 2 of Protein CDV3 homolog OS=Homo sapiens GN=CDV3					1.272e-07				rep1-input Only
sp|P54132|BLM_HUMAN	Bloom syndrome protein OS=Homo sapiens GN=BLM PE=1 SV=1	1.785e-08	2.341e-09	1.704e-07		3.775e-08	0.104754	0.0137383	rep1-un Only	0.221538
sp|Q9UL63|MKLN1_HUMAN	Muskelin OS=Homo sapiens GN=MKLN1 PE=1 SV=2	9.097e-09	1.05e-07	1.18e-07			0.0770932	0.889831	rep1-un Only	rep1-un Only
sp|Q9ULK4-3|MED23_HUMAN	Isoform 3 of Mediator of RNA polymerase II transcription subunit 23 OS=Homo sapiens GN=MED23					4.489e-08				rep1-input Only
sp|P08047-3|SP1_HUMAN	Isoform 3 of Transcription factor Sp1 OS=Homo sapiens GN=SP1			3.713e-08		1.605e-07	rep1-un Only	rep1-un Only	rep1-un Only	4.32265
sp|Q9ULT8|HECD1_HUMAN	E3 ubiquitin-protein ligase HECTD1 OS=Homo sapiens GN=HECTD1 PE=1 SV=3					7.92e-09				rep1-input Only
sp|P54136|SYRC_HUMAN	Arginine--tRNA ligase, cytoplasmic OS=Homo sapiens GN=RARS PE=1 SV=2			6.12e-08		3.556e-07	rep1-un Only	rep1-un Only	rep1-un Only	5.81046
sp|P08133-2|ANXA6_HUMAN	Isoform 2 of Annexin A6 OS=Homo sapiens GN=ANXA6					2.708e-07				rep1-input Only
sp|Q9ULV4-2|COR1C_HUMAN	Isoform 2 of Coronin-1C OS=Homo sapiens GN=CORO1C	3.246e-07	1.858e-08		6.109e-09	2.584e-06	rep1-phS Only	rep1-phT Only	rep1-cystein Only	rep1-input Only
sp|P08174-2|DAF_HUMAN	Isoform 1 of Complement decay-accelerating factor OS=Homo sapiens GN=CD55	5.295e-08		3.103e-08	1.315e-08	1.318e-07	1.70641	rep1-un Only	0.423783	4.2475
sp|P55010|IF5_HUMAN	Eukaryotic translation initiation factor 5 OS=Homo sapiens GN=EIF5 PE=1 SV=2					3.696e-07				rep1-input Only
sp|Q8IWZ8|SUGP1_HUMAN	SURP and G-patch domain-containing protein 1 OS=Homo sapiens GN=SUGP1 PE=1 SV=2					4.254e-08				rep1-input Only
sp|P08195-2|4F2_HUMAN	Isoform 2 of 4F2 cell-surface antigen heavy chain OS=Homo sapiens GN=SLC3A2					1.979e-07				rep1-input Only
sp|P55060-3|XPO2_HUMAN	Isoform 3 of Exportin-2 OS=Homo sapiens GN=CSE1L					8.474e-07				rep1-input Only
sp|Q8IX12-2|CCAR1_HUMAN	Isoform 2 of Cell division cycle and apoptosis regulator protein 1 OS=Homo sapiens GN=CCAR1	4.338e-08	3.232e-09	1.005e-07		9.34e-07	0.431642	0.0321592	rep1-un Only	9.29353
sp|P08237-2|PFKAM_HUMAN	Isoform 2 of ATP-dependent 6-phosphofructokinase, muscle type OS=Homo sapiens GN=PFKM			1.416e-08		6.492e-07	rep1-un Only	rep1-un Only	rep1-un Only	45.8475
sp|Q9UMS4|PRP19_HUMAN	Pre-mRNA-processing factor 19 OS=Homo sapiens GN=PRPF19 PE=1 SV=1	1.485e-06	6.801e-07	2.859e-06	3.214e-08	6.138e-06	0.519412	0.23788	0.0112417	2.1469
sp|Q8IY37|DHX37_HUMAN	Probable ATP-dependent RNA helicase DHX37 OS=Homo sapiens GN=DHX37 PE=1 SV=1	5.424e-08		2.754e-07			0.19695	rep1-un Only	rep1-un Only	rep1-un Only
sp|P55072|TERA_HUMAN	Transitional endoplasmic reticulum ATPase OS=Homo sapiens GN=VCP PE=1 SV=4			3.21e-06		5.007e-06	rep1-un Only	rep1-un Only	rep1-un Only	1.55981
sp|Q8IYB3-2|SRRM1_HUMAN	Isoform 2 of Serine/arginine repetitive matrix protein 1 OS=Homo sapiens GN=SRRM1	1.474e-08				2.111e-07	rep1-phS Only			rep1-input Only
sp|Q9UN86-2|G3BP2_HUMAN	Isoform B of Ras GTPase-activating protein-binding protein 2 OS=Homo sapiens GN=G3BP2	9.189e-08	5.693e-08	2.656e-07		1.578e-07	0.345971	0.214345	rep1-un Only	0.594127
sp|Q8IZH2-2|XRN1_HUMAN	Isoform 2 of 5'-3' exoribonuclease 1 OS=Homo sapiens GN=XRN1					3.038e-08				rep1-input Only
sp|P08238|HS90B_HUMAN	Heat shock protein HSP 90-beta OS=Homo sapiens GN=HSP90AB1 PE=1 SV=4					1.148e-05				rep1-input Only
sp|P07900-2|HS90A_HUMAN	Isoform 2 of Heat shock protein HSP 90-alpha OS=Homo sapiens GN=HSP90AA1	4.82e-09	6.455e-08		3.517e-09	9.777e-06	rep1-phS Only	rep1-phT Only	rep1-cystein Only	rep1-input Only
sp|P14625|ENPL_HUMAN	Endoplasmin OS=Homo sapiens GN=HSP90B1 PE=1 SV=1					4.42e-06				rep1-input Only
sp|Q12931-2|TRAP1_HUMAN	Isoform 2 of Heat shock protein 75 kDa, mitochondrial OS=Homo sapiens GN=TRAP1					2.272e-07				rep1-input Only
sp|Q8IZL8|PELP1_HUMAN	Proline-, glutamic acid- and leucine-rich protein 1 OS=Homo sapiens GN=PELP1 PE=1 SV=2	8.88e-09		1.069e-07		6.161e-07	0.0830683	rep1-un Only	rep1-un Only	5.76333
sp|Q9UNH7|SNX6_HUMAN	Sorting nexin-6 OS=Homo sapiens GN=SNX6 PE=1 SV=1				1.777e-07	1.397e-07			rep1-cystein Only	rep1-input Only
sp|P55196-1|AFAD_HUMAN	Isoform 2 of Afadin OS=Homo sapiens GN=MLLT4					6.119e-08				rep1-input Only
sp|Q9UNS2-2|CSN3_HUMAN	Isoform 2 of COP9 signalosome complex subunit 3 OS=Homo sapiens GN=COPS3					3.402e-07				rep1-input Only
sp|P55265-4|DSRAD_HUMAN	Isoform 4 of Double-stranded RNA-specific adenosine deaminase OS=Homo sapiens GN=ADAR	5.975e-09		6.093e-08		4.307e-07	0.0980634	rep1-un Only	rep1-un Only	7.06877
sp|Q9UPN3-2|MACF1_HUMAN	Isoform 2 of Microtubule-actin cross-linking factor 1, isoforms 1/2/3/5 OS=Homo sapiens GN=MACF1		8.732e-10			2.536e-08		rep1-phT Only		rep1-input Only
sp|Q8N163|CCAR2_HUMAN	Cell cycle and apoptosis regulator protein 2 OS=Homo sapiens GN=CCAR2 PE=1 SV=2					6.947e-07				rep1-input Only
sp|P55735-2|SEC13_HUMAN	Isoform 2 of Protein SEC13 homolog OS=Homo sapiens GN=SEC13					7.041e-07				rep1-input Only
sp|Q9UPN9|TRI33_HUMAN	E3 ubiquitin-protein ligase TRIM33 OS=Homo sapiens GN=TRIM33 PE=1 SV=3					1.03e-07				rep1-input Only
sp|P55884-2|EIF3B_HUMAN	Isoform 2 of Eukaryotic translation initiation factor 3 subunit B OS=Homo sapiens GN=EIF3B			1.739e-07		1.335e-06	rep1-un Only	rep1-un Only	rep1-un Only	7.67683
sp|Q9UPP1-2|PHF8_HUMAN	Isoform 2 of Histone lysine demethylase PHF8 OS=Homo sapiens GN=PHF8			2.761e-08		2.662e-09	rep1-un Only	rep1-un Only	rep1-un Only	0.0964143
sp|Q8N3C0|ASCC3_HUMAN	Activating signal cointegrator 1 complex subunit 3 OS=Homo sapiens GN=ASCC3 PE=1 SV=3					2.935e-08				rep1-input Only
sp|P56192-2|SYMC_HUMAN	Isoform 2 of Methionine--tRNA ligase, cytoplasmic OS=Homo sapiens GN=MARS					2.143e-07				rep1-input Only
sp|Q9UPQ0-10|LIMC1_HUMAN	Isoform 10 of LIM and calponin homology domains-containing protein 1 OS=Homo sapiens GN=LIMCH1	1.67e-07	2.791e-08	8.706e-08			1.91822	0.320584	rep1-un Only	rep1-un Only
sp|P56270-2|MAZ_HUMAN	Isoform 2 of Myc-associated zinc finger protein OS=Homo sapiens GN=MAZ			1.084e-07		9.209e-09	rep1-un Only	rep1-un Only	rep1-un Only	0.0849539
sp|Q8N3D4|EH1L1_HUMAN	EH domain-binding protein 1-like protein 1 OS=Homo sapiens GN=EHBP1L1 PE=1 SV=2					7.49e-08				rep1-input Only
sp|P56537-2|IF6_HUMAN	Isoform 2 of Eukaryotic translation initiation factor 6 OS=Homo sapiens GN=EIF6			2.35e-08		1.3e-06	rep1-un Only	rep1-un Only	rep1-un Only	55.3191
sp|P58107|EPIPL_HUMAN	Epiplakin OS=Homo sapiens GN=EPPK1 PE=1 SV=2					7.142e-08				rep1-input Only
sp|P08243-2|ASNS_HUMAN	Isoform 2 of Asparagine synthetase [glutamine-hydrolyzing] OS=Homo sapiens GN=ASNS					8.866e-08				rep1-input Only
sp|P60174-1|TPIS_HUMAN	Isoform 2 of Triosephosphate isomerase OS=Homo sapiens GN=TPI1		1.689e-08			1.764e-05		rep1-phT Only		rep1-input Only
sp|P08621-2|RU17_HUMAN	Isoform 2 of U1 small nuclear ribonucleoprotein 70 kDa OS=Homo sapiens GN=SNRNP70	5.021e-08	1.216e-08	6.069e-07		5.576e-06	0.0827319	0.0200362	rep1-un Only	9.18768
sp|Q8N5C6|SRBD1_HUMAN	S1 RNA-binding domain-containing protein 1 OS=Homo sapiens GN=SRBD1 PE=1 SV=2			1.898e-07			rep1-un Only	rep1-un Only	rep1-un Only	rep1-un Only
sp|Q8N684-2|CPSF7_HUMAN	Isoform 2 of Cleavage and polyadenylation specificity factor subunit 7 OS=Homo sapiens GN=CPSF7	1.919e-07		2.863e-07	3.634e-08	5.444e-07	0.670276	rep1-un Only	0.12693	1.9015
sp|Q9UPT5-1|EXOC7_HUMAN	Isoform 1 of Exocyst complex component 7 OS=Homo sapiens GN=EXOC7	1.089e-07	2.092e-08	4.898e-07			0.222336	0.0427113	rep1-un Only	rep1-un Only
sp|P60228|EIF3E_HUMAN	Eukaryotic translation initiation factor 3 subunit E OS=Homo sapiens GN=EIF3E PE=1 SV=1			9.115e-08		4.527e-07	rep1-un Only	rep1-un Only	rep1-un Only	4.96654
sp|P08708|RS17_HUMAN	40S ribosomal protein S17 OS=Homo sapiens GN=RPS17 PE=1 SV=2	8.462e-06	2.596e-07	9.658e-06	2.074e-07		0.876165	0.0268793	0.0214744	rep1-un Only
sp|P60468|SC61B_HUMAN	Protein transport protein Sec61 subunit beta OS=Homo sapiens GN=SEC61B PE=1 SV=2			5.541e-07			rep1-un Only	rep1-un Only	rep1-un Only	rep1-un Only
sp|Q8N7H5-2|PAF1_HUMAN	Isoform 2 of RNA polymerase II-associated factor 1 homolog OS=Homo sapiens GN=PAF1			4.347e-08		1.82e-07	rep1-un Only	rep1-un Only	rep1-un Only	4.1868
sp|P60660-2|MYL6_HUMAN	Isoform Smooth muscle of Myosin light polypeptide 6 OS=Homo sapiens GN=MYL6	5.149e-06	1.168e-06	5.714e-06	8.654e-08		0.90112	0.20441	0.0151453	rep1-un Only
sp|Q8N9T8|KRI1_HUMAN	Protein KRI1 homolog OS=Homo sapiens GN=KRI1 PE=1 SV=3			4.269e-08		5.162e-09	rep1-un Only	rep1-un Only	rep1-un Only	0.120918
sp|Q9UPX8-3|SHAN2_HUMAN	Isoform 3 of SH3 and multiple ankyrin repeat domains protein 2 OS=Homo sapiens GN=SHANK2	1.201e-08	2.813e-09	3.019e-08			0.397814	0.0931765	rep1-un Only	rep1-un Only
sp|P08754|GNAI3_HUMAN	Guanine nucleotide-binding protein G(k) subunit alpha OS=Homo sapiens GN=GNAI3 PE=1 SV=3					2.94e-07				rep1-input Only
sp|Q8NC51-3|PAIRB_HUMAN	Isoform 3 of Plasminogen activator inhibitor 1 RNA-binding protein OS=Homo sapiens GN=SERBP1	9.959e-07	2.005e-07	9.398e-07			1.05969	0.213343	rep1-un Only	rep1-un Only
sp|Q8NC51|PAIRB_HUMAN	Plasminogen activator inhibitor 1 RNA-binding protein OS=Homo sapiens GN=SERBP1 PE=1 SV=2	7.508e-08					rep1-phS Only
sp|P09012|SNRPA_HUMAN	U1 small nuclear ribonucleoprotein A OS=Homo sapiens GN=SNRPA PE=1 SV=3	1.393e-07		3.993e-07	1.549e-07	5.243e-06	0.348861	rep1-un Only	0.387929	13.1305
sp|Q9UQ35|SRRM2_HUMAN	Serine/arginine repetitive matrix protein 2 OS=Homo sapiens GN=SRRM2 PE=1 SV=2	4.611e-08	2.755e-09	3.193e-06		1.554e-06	0.014441	0.000862825	rep1-un Only	0.48669
sp|P09327|VILI_HUMAN	Villin-1 OS=Homo sapiens GN=VIL1 PE=1 SV=4	2.492e-07	1.274e-08	1.426e-07		5.842e-08	1.74755	0.0893408	rep1-un Only	0.409677
sp|Q8NCA5-2|FA98A_HUMAN	Isoform 2 of Protein FAM98A OS=Homo sapiens GN=FAM98A	3.011e-08		2.798e-07			0.107613	rep1-un Only	rep1-un Only	rep1-un Only
sp|P09429|HMGB1_HUMAN	High mobility group protein B1 OS=Homo sapiens GN=HMGB1 PE=1 SV=3	4.066e-07	1.384e-07	1.93e-06	7.877e-07	3.821e-06	0.210674	0.0717098	0.408135	1.97979
sp|P26583|HMGB2_HUMAN	High mobility group protein B2 OS=Homo sapiens GN=HMGB2 PE=1 SV=2				5.522e-08	1.261e-07			rep1-cystein Only	rep1-input Only
sp|Q8ND56-2|LS14A_HUMAN	Isoform 2 of Protein LSM14 homolog A OS=Homo sapiens GN=LSM14A	3.606e-07	1.065e-07	5.317e-07	9.445e-08		0.678202	0.200301	0.177638	rep1-un Only
sp|P60709|ACTB_HUMAN	Actin, cytoplasmic 1 OS=Homo sapiens GN=ACTB PE=1 SV=1	6.653e-05	3.112e-05	2.668e-05	1.222e-05	8.821e-05	2.49363	1.16642	0.458021	3.30622
sp|Q562R1|ACTBL_HUMAN	Beta-actin-like protein 2 OS=Homo sapiens GN=ACTBL2 PE=1 SV=2	2.751e-07			3.124e-08	8.729e-08	rep1-phS Only		rep1-cystein Only	rep1-input Only
sp|Q8NE71|ABCF1_HUMAN	ATP-binding cassette sub-family F member 1 OS=Homo sapiens GN=ABCF1 PE=1 SV=2	2.434e-07	1.903e-07	1.41e-06	8.346e-08	1.161e-06	0.172624	0.134965	0.0591915	0.823404
sp|Q9UQ80|PA2G4_HUMAN	Proliferation-associated protein 2G4 OS=Homo sapiens GN=PA2G4 PE=1 SV=3				1.036e-08	9.296e-06			rep1-cystein Only	rep1-input Only
sp|P09651|ROA1_HUMAN	Heterogeneous nuclear ribonucleoprotein A1 OS=Homo sapiens GN=HNRNPA1 PE=1 SV=5					1.056e-07				rep1-input Only
sp|P09651-2|ROA1_HUMAN	Isoform A1-A of Heterogeneous nuclear ribonucleoprotein A1 OS=Homo sapiens GN=HNRNPA1	1.823e-07		7.198e-07		9.211e-07	0.253265	rep1-un Only	rep1-un Only	1.27966
sp|Q8NEM2|SHCBP_HUMAN	SHC SH2 domain-binding protein 1 OS=Homo sapiens GN=SHCBP1 PE=1 SV=3			9.926e-08			rep1-un Only	rep1-un Only	rep1-un Only	rep1-un Only
sp|Q8NFC6|BD1L1_HUMAN	Biorientation of chromosomes in cell division protein 1-like 1 OS=Homo sapiens GN=BOD1L1 PE=1 SV=2					7.141e-08				rep1-input Only
sp|Q9Y230|RUVB2_HUMAN	RuvB-like 2 OS=Homo sapiens GN=RUVBL2 PE=1 SV=3	4.769e-08	3.597e-07	2.32e-06		2.911e-06	0.020556	0.155043	rep1-un Only	1.25474
sp|Q8NFW8|NEUA_HUMAN	N-acylneuraminate cytidylyltransferase OS=Homo sapiens GN=CMAS PE=1 SV=2	1.424e-07	1.052e-07	2.34e-07		1.096e-06	0.608547	0.449573	rep1-un Only	4.68376
sp|Q8NHM4|TRY6_HUMAN	Putative trypsin-6 OS=Homo sapiens GN=PRSS3P2 PE=5 SV=2	5.472e-06	1.886e-05		4.752e-06	1.144e-06	rep1-phS Only	rep1-phT Only	rep1-cystein Only	rep1-input Only
sp|Q8NHQ9|DDX55_HUMAN	ATP-dependent RNA helicase DDX55 OS=Homo sapiens GN=DDX55 PE=1 SV=3	2.683e-08		2.562e-07			0.104723	rep1-un Only	rep1-un Only	rep1-un Only
sp|Q9Y232-2|CDYL1_HUMAN	Isoform 2 of Chromodomain Y-like protein OS=Homo sapiens GN=CDYL			2.66e-08		1.187e-07	rep1-un Only	rep1-un Only	rep1-un Only	4.46241
sp|Q8NI27|THOC2_HUMAN	THO complex subunit 2 OS=Homo sapiens GN=THOC2 PE=1 SV=2			5.529e-09		3.962e-08	rep1-un Only	rep1-un Only	rep1-un Only	7.16585
sp|Q9Y237-2|PIN4_HUMAN	Isoform 2 of Peptidyl-prolyl cis-trans isomerase NIMA-interacting 4 OS=Homo sapiens GN=PIN4	6.168e-07	4.584e-07	1.286e-06	1.032e-07	6.643e-07	0.479627	0.356454	0.0802488	0.516563
sp|Q9Y262-2|EIF3L_HUMAN	Isoform 2 of Eukaryotic translation initiation factor 3 subunit L OS=Homo sapiens GN=EIF3L			1.936e-07		6.174e-07	rep1-un Only	rep1-un Only	rep1-un Only	3.18905
sp|P09661|RU2A_HUMAN	U2 small nuclear ribonucleoprotein A' OS=Homo sapiens GN=SNRPA1 PE=1 SV=2	2.133e-07	4.444e-07	5.164e-07	1.438e-07	8.243e-06	0.413052	0.860573	0.278466	15.9624
sp|Q9Y263|PLAP_HUMAN	Phospholipase A-2-activating protein OS=Homo sapiens GN=PLAA PE=1 SV=2					4.493e-07				rep1-input Only
sp|P09874|PARP1_HUMAN	Poly [ADP-ribose] polymerase 1 OS=Homo sapiens GN=PARP1 PE=1 SV=4	2.205e-07	3.09e-07	5.948e-07	3.753e-07	1.222e-05	0.370713	0.519502	0.630968	20.5447
sp|P51116|FXR2_HUMAN	Fragile X mental retardation syndrome-related protein 2 OS=Homo sapiens GN=FXR2 PE=1 SV=2	8.058e-09	1.422e-08				rep1-phS Only	rep1-phT Only
sp|Q9Y265-2|RUVB1_HUMAN	Isoform 2 of RuvB-like 1 OS=Homo sapiens GN=RUVBL1	2.335e-07	4.684e-07	1.014e-06		2.216e-06	0.230276	0.461933	rep1-un Only	2.1854
sp|P60866-2|RS20_HUMAN	Isoform 2 of 40S ribosomal protein S20 OS=Homo sapiens GN=RPS20	1.245e-06		2.234e-06	5.239e-07		0.557296	rep1-un Only	0.234512	rep1-un Only
sp|Q13451|FKBP5_HUMAN	Peptidyl-prolyl cis-trans isomerase FKBP5 OS=Homo sapiens GN=FKBP5 PE=1 SV=2	1.069e-07			9.988e-08	2.571e-08	rep1-phS Only		rep1-cystein Only	rep1-input Only
sp|Q96BP2|CHCH1_HUMAN	Coiled-coil-helix-coiled-coil-helix domain-containing protein 1 OS=Homo sapiens GN=CHCHD1 PE=1 SV=1			4.156e-07			rep1-un Only	rep1-un Only	rep1-un Only	rep1-un Only
sp|P60900-2|PSA6_HUMAN	Isoform 2 of Proteasome subunit alpha type-6 OS=Homo sapiens GN=PSMA6					2.361e-06				rep1-input Only
sp|Q9H9Y6-3|RPA2_HUMAN	Isoform 3 of DNA-directed RNA polymerase I subunit RPA2 OS=Homo sapiens GN=POLR1B	9.071e-09	2.56e-09	2.551e-08		2.466e-08	0.355586	0.100353	rep1-un Only	0.96668
sp|Q9Y285|SYFA_HUMAN	Phenylalanine--tRNA ligase alpha subunit OS=Homo sapiens GN=FARSA PE=1 SV=3	2.699e-08	2.912e-08	1.727e-07	2.052e-08	1.08e-06	0.156283	0.168616	0.118819	6.25362
sp|P09960|LKHA4_HUMAN	Leukotriene A-4 hydrolase OS=Homo sapiens GN=LTA4H PE=1 SV=2					1.186e-06				rep1-input Only
sp|Q9P2I0|CPSF2_HUMAN	Cleavage and polyadenylation specificity factor subunit 2 OS=Homo sapiens GN=CPSF2 PE=1 SV=2	2.657e-08		3.385e-08			0.784934	rep1-un Only	rep1-un Only	rep1-un Only
sp|Q9Y277|VDAC3_HUMAN	Voltage-dependent anion-selective channel protein 3 OS=Homo sapiens GN=VDAC3 PE=1 SV=1					1.769e-07				rep1-input Only
sp|O95163|ELP1_HUMAN	Elongator complex protein 1 OS=Homo sapiens GN=IKBKAP PE=1 SV=3			9.054e-10		1.309e-08	rep1-un Only	rep1-un Only	rep1-un Only	14.4577
sp|Q9Y2D4|EXC6B_HUMAN	Exocyst complex component 6B OS=Homo sapiens GN=EXOC6B PE=1 SV=3	8.506e-08		3.075e-07			0.276618	rep1-un Only	rep1-un Only	rep1-un Only
sp|P48059-2|LIMS1_HUMAN	Isoform 2 of LIM and senescent cell antigen-like-containing domain protein 1 OS=Homo sapiens GN=LIMS1					4.485e-08				rep1-input Only
sp|P62841|RS15_HUMAN	40S ribosomal protein S15 OS=Homo sapiens GN=RPS15 PE=1 SV=2	2.418e-07		6.729e-07			0.35934	rep1-un Only	rep1-un Only	rep1-un Only
sp|P10155-3|RO60_HUMAN	Isoform 3 of 60 kDa SS-A/Ro ribonucleoprotein OS=Homo sapiens GN=TROVE2					3.239e-07				rep1-input Only
sp|Q5VZK9-2|LR16A_HUMAN	Isoform 2 of Leucine-rich repeat-containing protein 16A OS=Homo sapiens GN=LRRC16A					3.648e-08				rep1-input Only
sp|P60981|DEST_HUMAN	Destrin OS=Homo sapiens GN=DSTN PE=1 SV=3		2.132e-07		2.806e-07	1.469e-05		rep1-phT Only	rep1-cystein Only	rep1-input Only
sp|Q96RE7|NACC1_HUMAN	Nucleus accumbens-associated protein 1 OS=Homo sapiens GN=NACC1 PE=1 SV=1					6.858e-08				rep1-input Only
sp|P37802-2|TAGL2_HUMAN	Isoform 2 of Transgelin-2 OS=Homo sapiens GN=TAGLN2					1.394e-06				rep1-input Only
sp|Q9Y2L1|RRP44_HUMAN	Exosome complex exonuclease RRP44 OS=Homo sapiens GN=DIS3 PE=1 SV=2			3.953e-08		1.25e-06	rep1-un Only	rep1-un Only	rep1-un Only	31.6216
sp|P61011|SRP54_HUMAN	Signal recognition particle 54 kDa protein OS=Homo sapiens GN=SRP54 PE=1 SV=1			1.225e-07		2.871e-07	rep1-un Only	rep1-un Only	rep1-un Only	2.34367
sp|P53365-3|ARFP2_HUMAN	Isoform 3 of Arfaptin-2 OS=Homo sapiens GN=ARFIP2					6.238e-08				rep1-input Only
sp|P10768|ESTD_HUMAN	S-formylglutathione hydrolase OS=Homo sapiens GN=ESD PE=1 SV=2					4.642e-07				rep1-input Only
sp|P61158|ARP3_HUMAN	Actin-related protein 3 OS=Homo sapiens GN=ACTR3 PE=1 SV=3					3.206e-06				rep1-input Only
sp|Q9C0C9|UBE2O_HUMAN	E2/E3 hybrid ubiquitin-protein ligase UBE2O OS=Homo sapiens GN=UBE2O PE=1 SV=3					5.343e-08				rep1-input Only
sp|P10809|CH60_HUMAN	60 kDa heat shock protein, mitochondrial OS=Homo sapiens GN=HSPD1 PE=1 SV=2	4.937e-08		3.745e-07		1.082e-06	0.131829	rep1-un Only	rep1-un Only	2.88919
sp|P48507|GSH0_HUMAN	Glutamate--cysteine ligase regulatory subunit OS=Homo sapiens GN=GCLM PE=1 SV=1					6.784e-07				rep1-input Only
sp|P16383|GCFC2_HUMAN	GC-rich sequence DNA-binding factor 2 OS=Homo sapiens GN=GCFC2 PE=1 SV=2	6.533e-08				4.639e-09	rep1-phS Only			rep1-input Only
sp|Q9Y2Q3-4|GSTK1_HUMAN	Isoform 4 of Glutathione S-transferase kappa 1 OS=Homo sapiens GN=GSTK1					2.765e-07				rep1-input Only
sp|P61160-2|ARP2_HUMAN	Isoform 2 of Actin-related protein 2 OS=Homo sapiens GN=ACTR2					5.69e-07				rep1-input Only
sp|Q13887-2|KLF5_HUMAN	Isoform 2 of Krueppel-like factor 5 OS=Homo sapiens GN=KLF5	4.066e-08		9.679e-08		1.443e-07	0.420085	rep1-un Only	rep1-un Only	1.49086
sp|Q9Y2X3|NOP58_HUMAN	Nucleolar protein 58 OS=Homo sapiens GN=NOP58 PE=1 SV=1	1.831e-07	3.213e-08	1.292e-06		3.04e-07	0.141718	0.0248684	rep1-un Only	0.235294
sp|P61221|ABCE1_HUMAN	ATP-binding cassette sub-family E member 1 OS=Homo sapiens GN=ABCE1 PE=1 SV=1					7.376e-07				rep1-input Only
sp|P11021|GRP78_HUMAN	78 kDa glucose-regulated protein OS=Homo sapiens GN=HSPA5 PE=1 SV=2	4.599e-07	3.281e-07	7.593e-07		5.037e-06	0.605689	0.432109	rep1-un Only	6.63374
sp|Q96CP2|FWCH2_HUMAN	FLYWCH family member 2 OS=Homo sapiens GN=FLYWCH2 PE=1 SV=1					3.456e-07				rep1-input Only
sp|Q9UJA5|TRM6_HUMAN	tRNA (adenine(58)-N(1))-methyltransferase non-catalytic subunit TRM6 OS=Homo sapiens GN=TRMT6 PE=1 SV=1					1.031e-07				rep1-input Only
sp|Q9Y314|NOSIP_HUMAN	Nitric oxide synthase-interacting protein OS=Homo sapiens GN=NOSIP PE=1 SV=1			1.087e-07		4.28e-07	rep1-un Only	rep1-un Only	rep1-un Only	3.93744
sp|Q9UNN5|FAF1_HUMAN	FAS-associated factor 1 OS=Homo sapiens GN=FAF1 PE=1 SV=2					6.286e-08				rep1-input Only
sp|Q9Y3B2|EXOS1_HUMAN	Exosome complex component CSL4 OS=Homo sapiens GN=EXOSC1 PE=1 SV=1	2.936e-07		8.956e-07		4.034e-07	0.327825	rep1-un Only	rep1-un Only	0.450424
sp|P61764-2|STXB1_HUMAN	Isoform 2 of Syntaxin-binding protein 1 OS=Homo sapiens GN=STXBP1					5.669e-08				rep1-input Only
sp|Q03111|ENL_HUMAN	Protein ENL OS=Homo sapiens GN=MLLT1 PE=1 SV=2			2.11e-07			rep1-un Only	rep1-un Only	rep1-un Only	rep1-un Only
sp|Q9Y3B7-2|RM11_HUMAN	Isoform 2 of 39S ribosomal protein L11, mitochondrial OS=Homo sapiens GN=MRPL11			2.606e-07			rep1-un Only	rep1-un Only	rep1-un Only	rep1-un Only
sp|Q9GZR2|REXO4_HUMAN	RNA exonuclease 4 OS=Homo sapiens GN=REXO4 PE=1 SV=2			1.337e-07			rep1-un Only	rep1-un Only	rep1-un Only	rep1-un Only
tr|E7ET48|E7ET48_HUMAN	Absent in melanoma 1-like protein (Fragment) OS=Homo sapiens GN=AIM1L PE=4 SV=1					2.602e-07				rep1-input Only
sp|Q9Y3F4|STRAP_HUMAN	Serine-threonine kinase receptor-associated protein OS=Homo sapiens GN=STRAP PE=1 SV=1	3.206e-08	2.096e-08	2.821e-07		2.4e-06	0.113648	0.0742999	rep1-un Only	8.50762
sp|O00505|IMA4_HUMAN	Importin subunit alpha-4 OS=Homo sapiens GN=KPNA3 PE=1 SV=2	5.309e-09		7.351e-08		9.089e-08	0.0722215	rep1-un Only	rep1-un Only	1.23643
sp|P61247|RS3A_HUMAN	40S ribosomal protein S3a OS=Homo sapiens GN=RPS3A PE=1 SV=2	5.979e-06	1.473e-06	1.635e-05	5.09e-08	2.491e-06	0.365688	0.0900917	0.00311315	0.152355
sp|Q9Y3U8|RL36_HUMAN	60S ribosomal protein L36 OS=Homo sapiens GN=RPL36 PE=1 SV=3	3.048e-06	2.592e-07	2.779e-05		3.488e-06	0.10968	0.0093271	rep1-un Only	0.125513
sp|Q9Y3Y2-3|CHTOP_HUMAN	Isoform 2 of Chromatin target of PRMT1 protein OS=Homo sapiens GN=CHTOP	7.15e-08	2.564e-08	1.259e-06		1.719e-06	0.0567911	0.0203654	rep1-un Only	1.36537
sp|O60869-2|EDF1_HUMAN	Isoform 2 of Endothelial differentiation-related factor 1 OS=Homo sapiens GN=EDF1			2.248e-07	5.335e-08	2.333e-07	rep1-un Only	rep1-un Only	0.237322	1.03781
sp|Q9Y446-2|PKP3_HUMAN	Isoform PKP3b of Plakophilin-3 OS=Homo sapiens GN=PKP3	1.919e-07	1.057e-08	1.475e-07		2.399e-07	1.30102	0.071661	rep1-un Only	1.62644
sp|Q9NTK5-2|OLA1_HUMAN	Isoform 2 of Obg-like ATPase 1 OS=Homo sapiens GN=OLA1					5.167e-07				rep1-input Only
sp|Q92979|NEP1_HUMAN	Ribosomal RNA small subunit methyltransferase NEP1 OS=Homo sapiens GN=EMG1 PE=1 SV=4			3.052e-07		6.169e-08	rep1-un Only	rep1-un Only	rep1-un Only	0.20213
tr|H0YLY0|H0YLY0_HUMAN	Serine/threonine-protein kinase MRCK beta (Fragment) OS=Homo sapiens GN=CDC42BPB PE=1 SV=2					3.673e-08				rep1-input Only
sp|Q08188|TGM3_HUMAN	Protein-glutamine gamma-glutamyltransferase E OS=Homo sapiens GN=TGM3 PE=1 SV=4	4.405e-09	1.668e-08				rep1-phS Only	rep1-phT Only
sp|P53985|MOT1_HUMAN	Monocarboxylate transporter 1 OS=Homo sapiens GN=SLC16A1 PE=1 SV=3			1.696e-08		2.827e-08	rep1-un Only	rep1-un Only	rep1-un Only	1.66686
sp|Q9Y490|TLN1_HUMAN	Talin-1 OS=Homo sapiens GN=TLN1 PE=1 SV=3					4.557e-07				rep1-input Only
sp|Q9Y4G6|TLN2_HUMAN	Talin-2 OS=Homo sapiens GN=TLN2 PE=1 SV=4					2.936e-09				rep1-input Only
sp|Q9NYU2-2|UGGG1_HUMAN	Isoform 2 of UDP-glucose:glycoprotein glucosyltransferase 1 OS=Homo sapiens GN=UGGT1					2.419e-08				rep1-input Only
sp|Q9Y676|RT18B_HUMAN	28S ribosomal protein S18b, mitochondrial OS=Homo sapiens GN=MRPS18B PE=1 SV=1			1.848e-07			rep1-un Only	rep1-un Only	rep1-un Only	rep1-un Only
sp|Q96P63-2|SPB12_HUMAN	Isoform 2 of Serpin B12 OS=Homo sapiens GN=SERPINB12		4.431e-08					rep1-phT Only
sp|P11142|HSP7C_HUMAN	Heat shock cognate 71 kDa protein OS=Homo sapiens GN=HSPA8 PE=1 SV=1	2.704e-06	1.584e-06	3.568e-06	2.656e-08	2.155e-05	0.757848	0.443946	0.00744395	6.0398
sp|P08107|HSP71_HUMAN	Heat shock 70 kDa protein 1A/1B OS=Homo sapiens GN=HSPA1A PE=1 SV=5	8.123e-07	8.046e-07	2.094e-06	4.802e-09	3.89e-06	0.387918	0.384241	0.00229322	1.85769
sp|Q9UPN7|PP6R1_HUMAN	Serine/threonine-protein phosphatase 6 regulatory subunit 1 OS=Homo sapiens GN=PPP6R1 PE=1 SV=5					2.676e-08				rep1-input Only
sp|Q5F1R6-2|DJC21_HUMAN	Isoform 2 of DnaJ homolog subfamily C member 21 OS=Homo sapiens GN=DNAJC21			1.818e-08		2.358e-08	rep1-un Only	rep1-un Only	rep1-un Only	1.29703
sp|Q7Z478|DHX29_HUMAN	ATP-dependent RNA helicase DHX29 OS=Homo sapiens GN=DHX29 PE=1 SV=2					8.822e-09				rep1-input Only
sp|Q9Y4B5-2|MTCL1_HUMAN	Isoform 2 of Microtubule cross-linking factor 1 OS=Homo sapiens GN=MTCL1	6.906e-09				1.185e-08	rep1-phS Only			rep1-input Only
sp|Q92621|NU205_HUMAN	Nuclear pore complex protein Nup205 OS=Homo sapiens GN=NUP205 PE=1 SV=3					5.968e-09				rep1-input Only
sp|P43121|MUC18_HUMAN	Cell surface glycoprotein MUC18 OS=Homo sapiens GN=MCAM PE=1 SV=2					8.301e-08				rep1-input Only
sp|Q9Y4B6-2|VPRBP_HUMAN	Isoform 2 of Protein VPRBP OS=Homo sapiens GN=VPRBP			8.014e-08			rep1-un Only	rep1-un Only	rep1-un Only	rep1-un Only
sp|Q13330-3|MTA1_HUMAN	Isoform 3 of Metastasis-associated protein MTA1 OS=Homo sapiens GN=MTA1			6.39e-08		9.256e-08	rep1-un Only	rep1-un Only	rep1-un Only	1.44851
sp|Q9NW64-2|RBM22_HUMAN	Isoform 2 of Pre-mRNA-splicing factor RBM22 OS=Homo sapiens GN=RBM22	3.556e-08	1.199e-08				rep1-phS Only	rep1-phT Only
sp|P61254|RL26_HUMAN	60S ribosomal protein L26 OS=Homo sapiens GN=RPL26 PE=1 SV=1	1.694e-06	1.798e-07	2.412e-06			0.702322	0.0745439	rep1-un Only	rep1-un Only
sp|Q9Y4E8-2|UBP15_HUMAN	Isoform 2 of Ubiquitin carboxyl-terminal hydrolase 15 OS=Homo sapiens GN=USP15					1.128e-08				rep1-input Only
sp|Q9Y4L1|HYOU1_HUMAN	Hypoxia up-regulated protein 1 OS=Homo sapiens GN=HYOU1 PE=1 SV=1					3.817e-07				rep1-input Only
sp|Q9Y4W2-2|LAS1L_HUMAN	Isoform 2 of Ribosomal biogenesis protein LAS1L OS=Homo sapiens GN=LAS1L		4.601e-09	6.899e-08		1.066e-07	rep1-un Only	0.0666908	rep1-un Only	1.54515
sp|Q9Y4X5|ARI1_HUMAN	E3 ubiquitin-protein ligase ARIH1 OS=Homo sapiens GN=ARIH1 PE=1 SV=2					2.796e-07				rep1-input Only
sp|P61313|RL15_HUMAN	60S ribosomal protein L15 OS=Homo sapiens GN=RPL15 PE=1 SV=2	1.985e-06		2.928e-06			0.677937	rep1-un Only	rep1-un Only	rep1-un Only
sp|Q9Y520-2|PRC2C_HUMAN	Isoform 2 of Protein PRRC2C OS=Homo sapiens GN=PRRC2C			2.123e-08		1.455e-08	rep1-un Only	rep1-un Only	rep1-un Only	0.685351
sp|P61326|MGN_HUMAN	Protein mago nashi homolog OS=Homo sapiens GN=MAGOH PE=1 SV=1		7.459e-08			4.862e-06		rep1-phT Only		rep1-input Only
sp|Q9Y5A7-2|NUB1_HUMAN	Isoform 2 of NEDD8 ultimate buster 1 OS=Homo sapiens GN=NUB1					1.187e-07				rep1-input Only
sp|P61353|RL27_HUMAN	60S ribosomal protein L27 OS=Homo sapiens GN=RPL27 PE=1 SV=2	3.831e-06		7.729e-06		4.199e-06	0.495666	rep1-un Only	rep1-un Only	0.543279
sp|Q9Y5A9-2|YTHD2_HUMAN	Isoform 2 of YTH domain-containing family protein 2 OS=Homo sapiens GN=YTHDF2					9.702e-08				rep1-input Only
sp|P61513|RL37A_HUMAN	60S ribosomal protein L37a OS=Homo sapiens GN=RPL37A PE=1 SV=2	1.125e-06	1.444e-07	1.075e-05		8.3e-07	0.104651	0.0134326	rep1-un Only	0.0772093
sp|Q9Y5J1|UTP18_HUMAN	U3 small nucleolar RNA-associated protein 18 homolog OS=Homo sapiens GN=UTP18 PE=1 SV=3	2.738e-08		1.146e-07		1.5e-08	0.238918	rep1-un Only	rep1-un Only	0.13089
sp|P61962|DCAF7_HUMAN	DDB1- and CUL4-associated factor 7 OS=Homo sapiens GN=DCAF7 PE=1 SV=1	9.259e-08		7.491e-07			0.123602	rep1-un Only	rep1-un Only	rep1-un Only
sp|P61964|WDR5_HUMAN	WD repeat-containing protein 5 OS=Homo sapiens GN=WDR5 PE=1 SV=1	2.326e-07		4.266e-07		9.343e-07	0.545241	rep1-un Only	rep1-un Only	2.19011
sp|O15226-2|NKRF_HUMAN	Isoform 2 of NF-kappa-B-repressing factor OS=Homo sapiens GN=NKRF			9.061e-08			rep1-un Only	rep1-un Only	rep1-un Only	rep1-un Only
sp|Q9Y5K5-2|UCHL5_HUMAN	Isoform 2 of Ubiquitin carboxyl-terminal hydrolase isozyme L5 OS=Homo sapiens GN=UCHL5					4.146e-07				rep1-input Only
sp|Q9Y5Q9|TF3C3_HUMAN	General transcription factor 3C polypeptide 3 OS=Homo sapiens GN=GTF3C3 PE=1 SV=1	8.887e-09		1.639e-07		9.241e-08	0.0542221	rep1-un Only	rep1-un Only	0.563819
sp|P61978-2|HNRPK_HUMAN	Isoform 2 of Heterogeneous nuclear ribonucleoprotein K OS=Homo sapiens GN=HNRNPK	3.189e-06	4.592e-06	9.658e-06	3.595e-06	2.248e-05	0.330193	0.475461	0.37223	2.3276
sp|Q9Y5V0|ZN706_HUMAN	Zinc finger protein 706 OS=Homo sapiens GN=ZNF706 PE=1 SV=1			3.323e-06	4.251e-07		rep1-un Only	rep1-un Only	0.127927	rep1-un Only
sp|Q9Y608-2|LRRF2_HUMAN	Isoform 2 of Leucine-rich repeat flightless-interacting protein 2 OS=Homo sapiens GN=LRRFIP2	7.447e-07	2.112e-07	1.13e-06	1.476e-08		0.659027	0.186903	0.0130619	rep1-un Only
sp|P11177-2|ODPB_HUMAN	Isoform 2 of Pyruvate dehydrogenase E1 component subunit beta, mitochondrial OS=Homo sapiens GN=PDHB					2.481e-07				rep1-input Only
sp|P62081|RS7_HUMAN	40S ribosomal protein S7 OS=Homo sapiens GN=RPS7 PE=1 SV=1	5.375e-06	1.463e-06	8.572e-07	1.208e-06		6.27042	1.70672	1.40924	rep1-un Only
sp|P11387|TOP1_HUMAN	DNA topoisomerase 1 OS=Homo sapiens GN=TOP1 PE=1 SV=2	2.017e-06	6.609e-07	4.457e-06	1.246e-07	1.177e-06	0.452547	0.148284	0.027956	0.264079
sp|P62191-2|PRS4_HUMAN	Isoform 2 of 26S protease regulatory subunit 4 OS=Homo sapiens GN=PSMC1					1.259e-06				rep1-input Only
sp|Q9Y618-3|NCOR2_HUMAN	Isoform 3 of Nuclear receptor corepressor 2 OS=Homo sapiens GN=NCOR2	4.577e-07		1.175e-06	8.987e-11	8.238e-10	0.389532	rep1-un Only	7.64851e-05	0.000701106
sp|P62195|PRS8_HUMAN	26S protease regulatory subunit 8 OS=Homo sapiens GN=PSMC5 PE=1 SV=1					7.397e-07				rep1-input Only
sp|P62241|RS8_HUMAN	40S ribosomal protein S8 OS=Homo sapiens GN=RPS8 PE=1 SV=2	8.717e-06	7.657e-07	4.012e-05		1.071e-05	0.217273	0.0190852	rep1-un Only	0.266949
sp|P62244|RS15A_HUMAN	40S ribosomal protein S15a OS=Homo sapiens GN=RPS15A PE=1 SV=2	1.588e-07		2.106e-07		2.886e-07	0.754036	rep1-un Only	rep1-un Only	1.37037
sp|P62249|RS16_HUMAN	40S ribosomal protein S16 OS=Homo sapiens GN=RPS16 PE=1 SV=2	3.599e-06		1.471e-05	2.87e-07		0.244663	rep1-un Only	0.0195105	rep1-un Only
sp|P11388-2|TOP2A_HUMAN	Isoform 2 of DNA topoisomerase 2-alpha OS=Homo sapiens GN=TOP2A	4.1e-07	1.019e-07	1.309e-06		5.358e-07	0.313216	0.0778457	rep1-un Only	0.40932
sp|Q02880-2|TOP2B_HUMAN	Isoform Beta-1 of DNA topoisomerase 2-beta OS=Homo sapiens GN=TOP2B	5.344e-08	3.034e-09	5.104e-07		4.943e-08	0.104702	0.00594436	rep1-un Only	0.0968456
sp|P62258|1433E_HUMAN	14-3-3 protein epsilon OS=Homo sapiens GN=YWHAE PE=1 SV=1	1.349e-07	0.0007431	1.454e-07		1.229e-05	0.927785	5110.73	rep1-un Only	84.5254
sp|P11413-2|G6PD_HUMAN	Isoform Long of Glucose-6-phosphate 1-dehydrogenase OS=Homo sapiens GN=G6PD					3.668e-07				rep1-input Only
sp|P11908-2|PRPS2_HUMAN	Isoform 2 of Ribose-phosphate pyrophosphokinase 2 OS=Homo sapiens GN=PRPS2					3.536e-07				rep1-input Only
sp|Q9Y678|COPG1_HUMAN	Coatomer subunit gamma-1 OS=Homo sapiens GN=COPG1 PE=1 SV=1					2.738e-06				rep1-input Only
sp|P11940|PABP1_HUMAN	Polyadenylate-binding protein 1 OS=Homo sapiens GN=PABPC1 PE=1 SV=2	9.114e-08	4.699e-08		1.229e-08	7.404e-07	rep1-phS Only	rep1-phT Only	rep1-cystein Only	rep1-input Only
sp|Q13310-2|PABP4_HUMAN	Isoform 2 of Polyadenylate-binding protein 4 OS=Homo sapiens GN=PABPC4	1.285e-08					rep1-phS Only
sp|Q9Y6D9-3|MD1L1_HUMAN	Isoform 2 of Mitotic spindle assembly checkpoint protein MAD1 OS=Homo sapiens GN=MAD1L1					8.195e-08				rep1-input Only
sp|Q9Y6I4-2|UBP3_HUMAN	Isoform 2 of Ubiquitin carboxyl-terminal hydrolase 3 OS=Homo sapiens GN=USP3					3.88e-07				rep1-input Only
sp|P62263|RS14_HUMAN	40S ribosomal protein S14 OS=Homo sapiens GN=RPS14 PE=1 SV=3	2.815e-06	2.422e-06	4.514e-05	3.482e-06	7.314e-06	0.0623615	0.0536553	0.0771378	0.162029
sp|P12235|ADT1_HUMAN	ADP/ATP translocase 1 OS=Homo sapiens GN=SLC25A4 PE=1 SV=4			8.103e-08		1.005e-07	rep1-un Only	rep1-un Only	rep1-un Only	1.24028
sp|P12268|IMDH2_HUMAN	Inosine-5'-monophosphate dehydrogenase 2 OS=Homo sapiens GN=IMPDH2 PE=1 SV=2					2.435e-07				rep1-input Only
sp|P62266|RS23_HUMAN	40S ribosomal protein S23 OS=Homo sapiens GN=RPS23 PE=1 SV=3	1.654e-06		2.533e-06			0.652981	rep1-un Only	rep1-un Only	rep1-un Only
sp|Q9Y6V7|DDX49_HUMAN	Probable ATP-dependent RNA helicase DDX49 OS=Homo sapiens GN=DDX49 PE=1 SV=1	3.565e-08	9.311e-08	2.319e-07		8.156e-08	0.15373	0.401509	rep1-un Only	0.351703
sp|P62269|RS18_HUMAN	40S ribosomal protein S18 OS=Homo sapiens GN=RPS18 PE=1 SV=3	4.523e-06	5.193e-06	5.143e-06	6.455e-06	6e-06	0.879448	1.00972	1.2551	1.16663
sp|P12270|TPR_HUMAN	Nucleoprotein TPR OS=Homo sapiens GN=TPR PE=1 SV=3	9.545e-10				1.227e-06	rep1-phS Only			rep1-input Only
sp|Q9Y6Y8-2|S23IP_HUMAN	Isoform 2 of SEC23-interacting protein OS=Homo sapiens GN=SEC23IP					1.11e-07				rep1-input Only
sp|P62277|RS13_HUMAN	40S ribosomal protein S13 OS=Homo sapiens GN=RPS13 PE=1 SV=2	4.936e-06	8.815e-07	1.699e-05	1.098e-07	1.299e-08	0.290524	0.0518835	0.00646263	0.000764567
tr|E9PAU2|E9PAU2_HUMAN	Ribonucleoprotein PTB-binding 1 OS=Homo sapiens GN=RAVER1 PE=1 SV=1					1.273e-07				rep1-input Only
tr|F2Z2U4|F2Z2U4_HUMAN	Transformation/transcription domain-associated protein OS=Homo sapiens GN=TRRAP PE=1 SV=3			3.872e-09		2.926e-08	rep1-un Only	rep1-un Only	rep1-un Only	7.55682
sp|P12277|KCRB_HUMAN	Creatine kinase B-type OS=Homo sapiens GN=CKB PE=1 SV=1					1.264e-05				rep1-input Only
sp|P12532-2|KCRU_HUMAN	Isoform 2 of Creatine kinase U-type, mitochondrial OS=Homo sapiens GN=CKMT1A					1.47e-07				rep1-input Only
sp|P62280|RS11_HUMAN	40S ribosomal protein S11 OS=Homo sapiens GN=RPS11 PE=1 SV=3	4.4e-06	8.688e-07	3.137e-05	9.031e-07	6.884e-07	0.140261	0.0276953	0.0287887	0.0219445
tr|F8VQZ7|F8VQZ7_HUMAN	Methionine aminopeptidase 2 OS=Homo sapiens GN=METAP2 PE=1 SV=1			2.034e-08		8.123e-08	rep1-un Only	rep1-un Only	rep1-un Only	3.99361
sp|P50579|MAP2_HUMAN	Methionine aminopeptidase 2 OS=Homo sapiens GN=METAP2 PE=1 SV=1			1.271e-07		3.729e-07	rep1-un Only	rep1-un Only	rep1-un Only	2.93391
sp|P12956|XRCC6_HUMAN	X-ray repair cross-complementing protein 6 OS=Homo sapiens GN=XRCC6 PE=1 SV=2	7.128e-07	3.251e-08	2.527e-06	1.263e-08	5.37e-06	0.282074	0.0128651	0.00499802	2.12505
sp|P62314|SMD1_HUMAN	Small nuclear ribonucleoprotein Sm D1 OS=Homo sapiens GN=SNRPD1 PE=1 SV=1			6.66e-07	3.338e-07	3.871e-06	rep1-un Only	rep1-un Only	0.501201	5.81231
sp|P62316|SMD2_HUMAN	Small nuclear ribonucleoprotein Sm D2 OS=Homo sapiens GN=SNRPD2 PE=1 SV=1	2.294e-06	1.114e-06	7.406e-06	1.187e-06	3.676e-06	0.309749	0.150419	0.160275	0.496354
sp|P62318-2|SMD3_HUMAN	Isoform 2 of Small nuclear ribonucleoprotein Sm D3 OS=Homo sapiens GN=SNRPD3	2.633e-06	5.41e-07	9.303e-06	8.629e-07	9.296e-06	0.283027	0.0581533	0.092755	0.999248
sp|P13010|XRCC5_HUMAN	X-ray repair cross-complementing protein 5 OS=Homo sapiens GN=XRCC5 PE=1 SV=3	4.223e-07		7.718e-07		2.4e-06	0.547162	rep1-un Only	rep1-un Only	3.10961
tr|K7EIG1|K7EIG1_HUMAN	Clustered mitochondria protein homolog (Fragment) OS=Homo sapiens GN=CLUH PE=1 SV=2					1.03e-07				rep1-input Only
tr|I3L2B0|I3L2B0_HUMAN	Clustered mitochondria protein homolog (Fragment) OS=Homo sapiens GN=CLUH PE=1 SV=2					2.02e-07				rep1-input Only
sp|P62424|RL7A_HUMAN	60S ribosomal protein L7a OS=Homo sapiens GN=RPL7A PE=1 SV=2	2.954e-06	1.645e-06	8.442e-06		9.175e-07	0.349917	0.194859	rep1-un Only	0.108683
sp|P13489|RINI_HUMAN	Ribonuclease inhibitor OS=Homo sapiens GN=RNH1 PE=1 SV=2					3.167e-07				rep1-input Only
sp|P62495-2|ERF1_HUMAN	Isoform 2 of Eukaryotic peptide chain release factor subunit 1 OS=Homo sapiens GN=ETF1					1.016e-06				rep1-input Only
tr|S4R3H4|S4R3H4_HUMAN	Apoptotic chromatin condensation inducer in the nucleus OS=Homo sapiens GN=ACIN1 PE=1 SV=1	4.982e-08		1.366e-06		4.218e-07	0.0364714	rep1-un Only	rep1-un Only	0.308785
sp|P13693|TCTP_HUMAN	Translationally-controlled tumor protein OS=Homo sapiens GN=TPT1 PE=1 SV=1					1.598e-06				rep1-input Only
sp|P62633-4|CNBP_HUMAN	Isoform 4 of Cellular nucleic acid-binding protein OS=Homo sapiens GN=CNBP		3.195e-08	7.715e-07		5.535e-08	rep1-un Only	0.0414128	rep1-un Only	0.0717434
sp|P62633-2|CNBP_HUMAN	Isoform 2 of Cellular nucleic acid-binding protein OS=Homo sapiens GN=CNBP	9.618e-08		3.541e-07		9.893e-08	0.271618	rep1-un Only	rep1-un Only	0.279384
sp|P13797|PLST_HUMAN	Plastin-3 OS=Homo sapiens GN=PLS3 PE=1 SV=4					3.429e-06				rep1-input Only
sp|Q14651|PLSI_HUMAN	Plastin-1 OS=Homo sapiens GN=PLS1 PE=1 SV=2					4.753e-07				rep1-input Only
DECOY1_sp|Q8WZ42-11|TITIN_HUMAN	Reversed decoy version of sp Q8WZ42-11 TITIN_HUMAN			6.298e-10	6.633e-11		rep1-un Only	rep1-un Only	0.105319	rep1-un Only
sp|P62701|RS4X_HUMAN	40S ribosomal protein S4, X isoform OS=Homo sapiens GN=RPS4X PE=1 SV=2	3.943e-06	1.521e-06	5.936e-06	8.634e-07	9.377e-07	0.664252	0.256233	0.145451	0.157968
sp|P09884|DPOLA_HUMAN	DNA polymerase alpha catalytic subunit OS=Homo sapiens GN=POLA1 PE=1 SV=2					3.465e-08				rep1-input Only
sp|Q5D862|FILA2_HUMAN	Filaggrin-2 OS=Homo sapiens GN=FLG2 PE=1 SV=1	9.278e-09	3.401e-09	1.666e-09	2.668e-09		5.56903	2.04142	1.60144	rep1-un Only
sp|Q6UXN9|WDR82_HUMAN	WD repeat-containing protein 82 OS=Homo sapiens GN=WDR82 PE=1 SV=1			2.195e-07			rep1-un Only	rep1-un Only	rep1-un Only	rep1-un Only
sp|Q8WVC0-2|LEO1_HUMAN	Isoform 2 of RNA polymerase-associated protein LEO1 OS=Homo sapiens GN=LEO1					1.854e-08				rep1-input Only
sp|Q96JH7|VCIP1_HUMAN	Deubiquitinating protein VCIP135 OS=Homo sapiens GN=VCPIP1 PE=1 SV=2					5.685e-09				rep1-input Only
sp|Q9H582-2|ZN644_HUMAN	Isoform 2 of Zinc finger protein 644 OS=Homo sapiens GN=ZNF644					1.096e-08				rep1-input Only
sp|P14314-2|GLU2B_HUMAN	Isoform 2 of Glucosidase 2 subunit beta OS=Homo sapiens GN=PRKCSH					3.147e-07				rep1-input Only
sp|Q9UBQ0-2|VPS29_HUMAN	Isoform 2 of Vacuolar protein sorting-associated protein 29 OS=Homo sapiens GN=VPS29					1.237e-06				rep1-input Only
sp|P62750|RL23A_HUMAN	60S ribosomal protein L23a OS=Homo sapiens GN=RPL23A PE=1 SV=1	3.23e-06	4.443e-07	2.949e-06	1.209e-07	4.692e-07	1.09529	0.150661	0.0409969	0.159105
sp|P30085|KCY_HUMAN	UMP-CMP kinase OS=Homo sapiens GN=CMPK1 PE=1 SV=3					4.579e-08				rep1-input Only
sp|P62753|RS6_HUMAN	40S ribosomal protein S6 OS=Homo sapiens GN=RPS6 PE=1 SV=1	3.398e-06	1.917e-06	3.524e-05	7.999e-08	7.711e-07	0.0964245	0.0543984	0.00226986	0.0218814
sp|P49585|PCY1A_HUMAN	Choline-phosphate cytidylyltransferase A OS=Homo sapiens GN=PCYT1A PE=1 SV=2					2.15e-07				rep1-input Only
sp|P62826|RAN_HUMAN	GTP-binding nuclear protein Ran OS=Homo sapiens GN=RAN PE=1 SV=3	1.308e-06	1.986e-06	4.405e-06	2.058e-06	4.33e-05	0.296935	0.450851	0.467196	9.82974
sp|P14618|KPYM_HUMAN	Pyruvate kinase PKM OS=Homo sapiens GN=PKM PE=1 SV=4	3.14e-08	5.79e-08		6.95e-09	7.001e-05	rep1-phS Only	rep1-phT Only	rep1-cystein Only	rep1-input Only
sp|P62829|RL23_HUMAN	60S ribosomal protein L23 OS=Homo sapiens GN=RPL23 PE=1 SV=1	3.712e-07	1.854e-06	8.026e-06	4.269e-07	5.6e-06	0.0462497	0.230999	0.0531896	0.697732
sp|P62854|RS26_HUMAN	40S ribosomal protein S26 OS=Homo sapiens GN=RPS26 PE=1 SV=3	9.755e-07		3.177e-06			0.307051	rep1-un Only	rep1-un Only	rep1-un Only
sp|P62888|RL30_HUMAN	60S ribosomal protein L30 OS=Homo sapiens GN=RPL30 PE=1 SV=2	1.567e-05	3.183e-06	4.636e-05	9.693e-07	2.464e-06	0.338007	0.0686583	0.0209081	0.0531493
sp|P62899-2|RL31_HUMAN	Isoform 2 of 60S ribosomal protein L31 OS=Homo sapiens GN=RPL31	3.2e-06	1.149e-06	7.612e-06			0.420389	0.150946	rep1-un Only	rep1-un Only
sp|P62910|RL32_HUMAN	60S ribosomal protein L32 OS=Homo sapiens GN=RPL32 PE=1 SV=2	8.816e-07		8.916e-07		3.976e-06	0.988784	rep1-un Only	rep1-un Only	4.4594
sp|P62913|RL11_HUMAN	60S ribosomal protein L11 OS=Homo sapiens GN=RPL11 PE=1 SV=2	5.191e-06	5.919e-07	5.152e-06	4.053e-07	3.185e-06	1.00757	0.114887	0.0786685	0.618207
sp|P14635|CCNB1_HUMAN	G2/mitotic-specific cyclin-B1 OS=Homo sapiens GN=CCNB1 PE=1 SV=1			2.878e-07		1.222e-07	rep1-un Only	rep1-un Only	rep1-un Only	0.4246
sp|P62917|RL8_HUMAN	60S ribosomal protein L8 OS=Homo sapiens GN=RPL8 PE=1 SV=2	3.759e-06	1.726e-06	1.109e-06		1.099e-06	3.38954	1.55636	rep1-un Only	0.990983
sp|P14678-2|RSMB_HUMAN	Isoform SM-B of Small nuclear ribonucleoprotein-associated proteins B and B' OS=Homo sapiens GN=SNRPB	6.038e-07	3.746e-08	1.837e-06	1.843e-07	3.982e-06	0.328688	0.0203919	0.100327	2.16766
sp|P14735|IDE_HUMAN	Insulin-degrading enzyme OS=Homo sapiens GN=IDE PE=1 SV=4	2.42e-06	3.61e-06	2.124e-06			1.13936	1.69962	rep1-un Only	rep1-un Only
sp|P62937|PPIA_HUMAN	Peptidyl-prolyl cis-trans isomerase A OS=Homo sapiens GN=PPIA PE=1 SV=2	3.278e-08				4.972e-05	rep1-phS Only			rep1-input Only
sp|P14859-5|PO2F1_HUMAN	Isoform 5 of POU domain, class 2, transcription factor 1 OS=Homo sapiens GN=POU2F1					7.951e-08				rep1-input Only
sp|P62979|RS27A_HUMAN	Ubiquitin-40S ribosomal protein S27a OS=Homo sapiens GN=RPS27A PE=1 SV=2	3.892e-06	1.481e-06	7.809e-06	2.321e-07	7.761e-06	0.498399	0.189653	0.0297221	0.993853
sp|P14866|HNRPL_HUMAN	Heterogeneous nuclear ribonucleoprotein L OS=Homo sapiens GN=HNRNPL PE=1 SV=2	2.189e-07	2.166e-08	5.608e-07	5.777e-09	6.062e-06	0.390335	0.0386234	0.0103014	10.8096
sp|P62995-3|TRA2B_HUMAN	Isoform 3 of Transformer-2 protein homolog beta OS=Homo sapiens GN=TRA2B	3.276e-07		3.883e-07		1.663e-06	0.843678	rep1-un Only	rep1-un Only	4.28277
sp|P63010-2|AP2B1_HUMAN	Isoform 2 of AP-2 complex subunit beta OS=Homo sapiens GN=AP2B1	7.945e-08		6.902e-08		1.47e-07	1.15112	rep1-un Only	rep1-un Only	2.12982
sp|Q10567-2|AP1B1_HUMAN	Isoform B of AP-1 complex subunit beta-1 OS=Homo sapiens GN=AP1B1	3.394e-08		3.115e-08		1.759e-07	1.08957	rep1-un Only	rep1-un Only	5.64687
sp|P63092-2|GNAS2_HUMAN	Isoform Gnas-2 of Guanine nucleotide-binding protein G(s) subunit alpha isoforms short OS=Homo sapiens GN=GNAS					4.761e-07				rep1-input Only
sp|P14868-2|SYDC_HUMAN	Isoform 2 of Aspartate--tRNA ligase, cytoplasmic OS=Homo sapiens GN=DARS			1.111e-07		1.955e-07	rep1-un Only	rep1-un Only	rep1-un Only	1.75968
sp|P15170-2|ERF3A_HUMAN	Isoform 2 of Eukaryotic peptide chain release factor GTP-binding subunit ERF3A OS=Homo sapiens GN=GSPT1					6.225e-07				rep1-input Only
sp|P15880|RS2_HUMAN	40S ribosomal protein S2 OS=Homo sapiens GN=RPS2 PE=1 SV=2	3.802e-06		1.675e-05	1.059e-07	2.688e-07	0.226985	rep1-un Only	0.00632239	0.0160478
sp|Q9NYL9|TMOD3_HUMAN	Tropomodulin-3 OS=Homo sapiens GN=TMOD3 PE=1 SV=1	6.235e-08					rep1-phS Only
sp|P63151|2ABA_HUMAN	Serine/threonine-protein phosphatase 2A 55 kDa regulatory subunit B alpha isoform OS=Homo sapiens GN=PPP2R2A PE=1 SV=1	5.035e-07	1.889e-07	1.488e-06		4.452e-07	0.338374	0.126949	rep1-un Only	0.299194
sp|P15924|DESP_HUMAN	Desmoplakin OS=Homo sapiens GN=DSP PE=1 SV=3	5.959e-07	3.113e-07	4.592e-07	2.25e-07	1.664e-07	1.29769	0.677918	0.489983	0.362369
sp|P16152|CBR1_HUMAN	Carbonyl reductase [NADPH] 1 OS=Homo sapiens GN=CBR1 PE=1 SV=3					1.847e-06				rep1-input Only
sp|P16401|H15_HUMAN	Histone H1.5 OS=Homo sapiens GN=HIST1H1B PE=1 SV=3	6.057e-07		1.98e-06		7.285e-07	0.305909	rep1-un Only	rep1-un Only	0.367929
sp|P16403|H12_HUMAN	Histone H1.2 OS=Homo sapiens GN=HIST1H1C PE=1 SV=2	1.769e-06	4.037e-07	4.783e-06	1.312e-07	1.357e-06	0.369852	0.0844031	0.0274305	0.283713
sp|P10412|H14_HUMAN	Histone H1.4 OS=Homo sapiens GN=HIST1H1E PE=1 SV=2	2.273e-07				2.235e-07	rep1-phS Only			rep1-input Only
sp|P16615-2|AT2A2_HUMAN	Isoform 2 of Sarcoplasmic/endoplasmic reticulum calcium ATPase 2 OS=Homo sapiens GN=ATP2A2					2.618e-07				rep1-input Only
sp|P04083|ANXA1_HUMAN	Annexin A1 OS=Homo sapiens GN=ANXA1 PE=1 SV=2					8.555e-07				rep1-input Only
sp|P17096|HMGA1_HUMAN	High mobility group protein HMG-I/HMG-Y OS=Homo sapiens GN=HMGA1 PE=1 SV=3	9.399e-07	7.393e-08	3.221e-06		2.017e-07	0.291804	0.0229525	rep1-un Only	0.0626203
sp|P17096-2|HMGA1_HUMAN	Isoform HMG-Y of High mobility group protein HMG-I/HMG-Y OS=Homo sapiens GN=HMGA1			6.605e-07			rep1-un Only	rep1-un Only	rep1-un Only	rep1-un Only
sp|P17480|UBF1_HUMAN	Nucleolar transcription factor 1 OS=Homo sapiens GN=UBTF PE=1 SV=1	5.803e-07	3.461e-07	2.882e-05	1.185e-07	8.999e-07	0.0201353	0.012009	0.00411173	0.0312248
sp|Q9P287-3|BCCIP_HUMAN	Isoform 3 of BRCA2 and CDKN1A-interacting protein OS=Homo sapiens GN=BCCIP					8.405e-08				rep1-input Only
sp|Q9BW19|KIFC1_HUMAN	Kinesin-like protein KIFC1 OS=Homo sapiens GN=KIFC1 PE=1 SV=2	7.24e-09				1.378e-08	rep1-phS Only			rep1-input Only
sp|P17812|PYRG1_HUMAN	CTP synthase 1 OS=Homo sapiens GN=CTPS1 PE=1 SV=2			6.553e-08		3.634e-07	rep1-un Only	rep1-un Only	rep1-un Only	5.54555
sp|P17980|PRS6A_HUMAN	26S protease regulatory subunit 6A OS=Homo sapiens GN=PSMC3 PE=1 SV=3					5.208e-07				rep1-input Only
sp|P17987|TCPA_HUMAN	T-complex protein 1 subunit alpha OS=Homo sapiens GN=TCP1 PE=1 SV=1					7.864e-06				rep1-input Only
sp|P18077|RL35A_HUMAN	60S ribosomal protein L35a OS=Homo sapiens GN=RPL35A PE=1 SV=2	4.49e-06	6.279e-07				rep1-phS Only	rep1-phT Only
sp|P18085|ARF4_HUMAN	ADP-ribosylation factor 4 OS=Homo sapiens GN=ARF4 PE=1 SV=3	1.587e-07	1.429e-07	1.104e-06	1.013e-07	9.219e-07	0.14375	0.129438	0.0917572	0.835054
sp|P84085|ARF5_HUMAN	ADP-ribosylation factor 5 OS=Homo sapiens GN=ARF5 PE=1 SV=2					8.128e-07				rep1-input Only
sp|P18124|RL7_HUMAN	60S ribosomal protein L7 OS=Homo sapiens GN=RPL7 PE=1 SV=1	8.631e-06	2.228e-06	2.656e-05	8.02e-08	2.801e-07	0.324962	0.0838855	0.00301958	0.0105459
sp|Q16186|ADRM1_HUMAN	Proteasomal ubiquitin receptor ADRM1 OS=Homo sapiens GN=ADRM1 PE=1 SV=2					1.291e-08				rep1-input Only
sp|Q92759|TF2H4_HUMAN	General transcription factor IIH subunit 4 OS=Homo sapiens GN=GTF2H4 PE=2 SV=1			5.996e-09		2.691e-08	rep1-un Only	rep1-un Only	rep1-un Only	4.48799
sp|Q7Z460-2|CLAP1_HUMAN	Isoform 2 of CLIP-associating protein 1 OS=Homo sapiens GN=CLASP1	3.785e-09				5.763e-09	rep1-phS Only			rep1-input Only
sp|Q96RP9-2|EFGM_HUMAN	Isoform 2 of Elongation factor G, mitochondrial OS=Homo sapiens GN=GFM1					3.045e-08				rep1-input Only
tr|J3KNL6|J3KNL6_HUMAN	Protein transport protein Sec16A OS=Homo sapiens GN=SEC16A PE=1 SV=1			1.11e-09		3.249e-09	rep1-un Only	rep1-un Only	rep1-un Only	2.92703
sp|O94826|TOM70_HUMAN	Mitochondrial import receptor subunit TOM70 OS=Homo sapiens GN=TOMM70A PE=1 SV=1					1.177e-08				rep1-input Only
sp|Q9ULW0|TPX2_HUMAN	Targeting protein for Xklp2 OS=Homo sapiens GN=TPX2 PE=1 SV=2		9.449e-09					rep1-phT Only
sp|Q9BYW2|SETD2_HUMAN	Histone-lysine N-methyltransferase SETD2 OS=Homo sapiens GN=SETD2 PE=1 SV=3		2.875e-09			7.041e-09		rep1-phT Only		rep1-input Only
sp|Q9P107-2|GMIP_HUMAN	Isoform 2 of GEM-interacting protein OS=Homo sapiens GN=GMIP					1.645e-08				rep1-input Only
sp|P22061-2|PIMT_HUMAN	Isoform 2 of Protein-L-isoaspartate(D-aspartate) O-methyltransferase OS=Homo sapiens GN=PCMT1			1.407e-08			rep1-un Only	rep1-un Only	rep1-un Only	rep1-un Only

## Sheet: rep2
Protein	Description	rep2-phS	rep2-phT	rep2-un	rep2-phS/rep2-un	rep2-phT/rep2-un
sp|O15355|PPM1G_HUMAN	Protein phosphatase 1G OS=Homo sapiens GN=PPM1G PE=1 SV=1	5.054e-07			rep2-phS Only
sp|Q12874|SF3A3_HUMAN	Splicing factor 3A subunit 3 OS=Homo sapiens GN=SF3A3 PE=1 SV=1	4.302e-07	3.478e-07	5.176e-07	0.831144	0.671947
sp|O43143|DHX15_HUMAN	Putative pre-mRNA-splicing factor ATP-dependent RNA helicase DHX15 OS=Homo sapiens GN=DHX15 PE=1 SV=2	2.611e-06	1.208e-06	2.397e-06	1.08928	0.503963
sp|O43159|RRP8_HUMAN	Ribosomal RNA-processing protein 8 OS=Homo sapiens GN=RRP8 PE=1 SV=2	2.548e-07	1.481e-07	1.696e-07	1.50236	0.873231
sp|O43172-2|PRP4_HUMAN	Isoform 2 of U4/U6 small nuclear ribonucleoprotein Prp4 OS=Homo sapiens GN=PRPF4	7.164e-07	3.431e-07	3.586e-07	1.99777	0.956776
sp|O60841|IF2P_HUMAN	Eukaryotic translation initiation factor 5B OS=Homo sapiens GN=EIF5B PE=1 SV=4	3.696e-07		2.222e-07	1.66337	rep2-un Only
sp|O75694-2|NU155_HUMAN	Isoform 2 of Nuclear pore complex protein Nup155 OS=Homo sapiens GN=NUP155	4.774e-07			rep2-phS Only
sp|O94906-2|PRP6_HUMAN	Isoform 2 of Pre-mRNA-processing factor 6 OS=Homo sapiens GN=PRPF6	9.567e-07	5.624e-08	1.571e-06	0.608975	0.0357989
sp|O95218-2|ZRAB2_HUMAN	Isoform 2 of Zinc finger Ran-binding domain-containing protein 2 OS=Homo sapiens GN=ZRANB2	9.458e-07	2.934e-07	3.462e-06	0.273195	0.0847487
sp|P01036|CYTS_HUMAN	Cystatin-S OS=Homo sapiens GN=CST4 PE=1 SV=3	3.643e-05	2.812e-05		rep2-phS Only	rep2-phT Only
sp|A8MWD9|RUXGL_HUMAN	Small nuclear ribonucleoprotein G-like protein OS=Homo sapiens PE=3 SV=2	9.421e-07		1.24e-06	0.759758	rep2-un Only
sp|P01037|CYTN_HUMAN	Cystatin-SN OS=Homo sapiens GN=CST1 PE=1 SV=3	6.356e-05	3.054e-05		rep2-phS Only	rep2-phT Only
sp|P55072|TERA_HUMAN	Transitional endoplasmic reticulum ATPase OS=Homo sapiens GN=VCP PE=1 SV=4	1.039e-05	1.405e-06	5.305e-06	1.95853	0.264844
sp|P01833|PIGR_HUMAN	Polymeric immunoglobulin receptor OS=Homo sapiens GN=PIGR PE=1 SV=4	5.079e-06	2.463e-06		rep2-phS Only	rep2-phT Only
sp|Q96JP5-2|ZFP91_HUMAN	Isoform 2 of E3 ubiquitin-protein ligase ZFP91 OS=Homo sapiens GN=ZFP91	3.49e-07	1.898e-07	5.07e-07	0.688363	0.374359
sp|Q9Y2T2|AP3M1_HUMAN	AP-3 complex subunit mu-1 OS=Homo sapiens GN=AP3M1 PE=1 SV=1	3.751e-07		1.332e-06	0.281607	rep2-un Only
sp|P01834|IGKC_HUMAN	Ig kappa chain C region OS=Homo sapiens GN=IGKC PE=1 SV=1	1.963e-05	7.414e-06		rep2-phS Only	rep2-phT Only
sp|P01876|IGHA1_HUMAN	Ig alpha-1 chain C region OS=Homo sapiens GN=IGHA1 PE=1 SV=2	3.112e-05	9.545e-06		rep2-phS Only	rep2-phT Only
sp|P55884-2|EIF3B_HUMAN	Isoform 2 of Eukaryotic translation initiation factor 3 subunit B OS=Homo sapiens GN=EIF3B	7.322e-07	1.672e-07	1.327e-06	0.551771	0.125998
sp|P60174-1|TPIS_HUMAN	Isoform 2 of Triosephosphate isomerase OS=Homo sapiens GN=TPI1	1.367e-06	3.706e-07		rep2-phS Only	rep2-phT Only
sp|P01877|IGHA2_HUMAN	Ig alpha-2 chain C region OS=Homo sapiens GN=IGHA2 PE=1 SV=3	1.51e-06	1.428e-06		rep2-phS Only	rep2-phT Only
sp|P60228|EIF3E_HUMAN	Eukaryotic translation initiation factor 3 subunit E OS=Homo sapiens GN=EIF3E PE=1 SV=1	2.905e-06	2.831e-07	1.754e-06	1.65621	0.161403
sp|P02814|SMR3B_HUMAN	Submaxillary gland androgen-regulated protein 3B OS=Homo sapiens GN=SMR3B PE=1 SV=2	6.859e-05	3.868e-05		rep2-phS Only	rep2-phT Only
sp|P03973|SLPI_HUMAN	Antileukoproteinase OS=Homo sapiens GN=SLPI PE=1 SV=2	2.928e-06			rep2-phS Only
sp|P04040|CATA_HUMAN	Catalase OS=Homo sapiens GN=CAT PE=1 SV=3	1.916e-07			rep2-phS Only
sp|P04080|CYTB_HUMAN	Cystatin-B OS=Homo sapiens GN=CSTB PE=1 SV=2	1.39e-05	3.951e-06		rep2-phS Only	rep2-phT Only
sp|P05089-2|ARGI1_HUMAN	Isoform 2 of Arginase-1 OS=Homo sapiens GN=ARG1	4.571e-07	2.73e-07	3.227e-07	1.41649	0.845987
sp|P05109|S10A8_HUMAN	Protein S100-A8 OS=Homo sapiens GN=S100A8 PE=1 SV=1	4.639e-06	3.782e-06	1.261e-06	3.67883	2.99921
sp|P06702|S10A9_HUMAN	Protein S100-A9 OS=Homo sapiens GN=S100A9 PE=1 SV=1	3.91e-06	4.49e-06		rep2-phS Only	rep2-phT Only
sp|P09211|GSTP1_HUMAN	Glutathione S-transferase P OS=Homo sapiens GN=GSTP1 PE=1 SV=2	1.532e-06	7.984e-07		rep2-phS Only	rep2-phT Only
sp|P09228|CYTT_HUMAN	Cystatin-SA OS=Homo sapiens GN=CST2 PE=1 SV=1	2.312e-06	2.562e-06		rep2-phS Only	rep2-phT Only
sp|P12004|PCNA_HUMAN	Proliferating cell nuclear antigen OS=Homo sapiens GN=PCNA PE=1 SV=1	7.255e-06		2.933e-06	2.47358	rep2-un Only
sp|P12273|PIP_HUMAN	Prolactin-inducible protein OS=Homo sapiens GN=PIP PE=1 SV=1	2.494e-06	2.577e-06		rep2-phS Only	rep2-phT Only
sp|P60709|ACTB_HUMAN	Actin, cytoplasmic 1 OS=Homo sapiens GN=ACTB PE=1 SV=1	1.302e-05	6.235e-06	5.675e-07	22.9427	10.9868
sp|Q562R1|ACTBL_HUMAN	Beta-actin-like protein 2 OS=Homo sapiens GN=ACTBL2 PE=1 SV=2	1.582e-07			rep2-phS Only
sp|P13639|EF2_HUMAN	Elongation factor 2 OS=Homo sapiens GN=EEF2 PE=1 SV=4	1.001e-06	1.09e-07	1.218e-07	8.21839	0.89491
sp|P18510-2|IL1RA_HUMAN	Isoform 2 of Interleukin-1 receptor antagonist protein OS=Homo sapiens GN=IL1RN	5.89e-07	2.711e-07		rep2-phS Only	rep2-phT Only
sp|P20930|FILA_HUMAN	Filaggrin OS=Homo sapiens GN=FLG PE=1 SV=3	3.106e-07	1.002e-07		rep2-phS Only	rep2-phT Only
sp|P25398|RS12_HUMAN	40S ribosomal protein S12 OS=Homo sapiens GN=RPS12 PE=1 SV=3	1.022e-05	5.357e-06	7.234e-06	1.41277	0.740531
sp|P26641|EF1G_HUMAN	Elongation factor 1-gamma OS=Homo sapiens GN=EEF1G PE=1 SV=3	7.297e-07			rep2-phS Only
sp|P31944|CASPE_HUMAN	Caspase-14 OS=Homo sapiens GN=CASP14 PE=1 SV=2	2.307e-06	2.653e-06	1.191e-06	1.93703	2.22754
sp|P31949|S10AB_HUMAN	Protein S100-A11 OS=Homo sapiens GN=S100A11 PE=1 SV=2	7.945e-06			rep2-phS Only
sp|P40938-2|RFC3_HUMAN	Isoform 2 of Replication factor C subunit 3 OS=Homo sapiens GN=RFC3	1.884e-06	1.681e-06	1.042e-06	1.80806	1.61324
sp|P41743|KPCI_HUMAN	Protein kinase C iota type OS=Homo sapiens GN=PRKCI PE=1 SV=2	2.519e-07	1.277e-07		rep2-phS Only	rep2-phT Only
sp|P42285|SK2L2_HUMAN	Superkiller viralicidic activity 2-like 2 OS=Homo sapiens GN=SKIV2L2 PE=1 SV=3	2.595e-07	2.54e-07	3.734e-07	0.694965	0.680236
sp|P42568|AF9_HUMAN	Protein AF-9 OS=Homo sapiens GN=MLLT3 PE=1 SV=2			2.256e-07	rep2-un Only	rep2-un Only
sp|P47929|LEG7_HUMAN	Galectin-7 OS=Homo sapiens GN=LGALS7 PE=1 SV=2	6.748e-06	2.762e-06		rep2-phS Only	rep2-phT Only
sp|P48643|TCPE_HUMAN	T-complex protein 1 subunit epsilon OS=Homo sapiens GN=CCT5 PE=1 SV=1	1.757e-06			rep2-phS Only
sp|P60866-2|RS20_HUMAN	Isoform 2 of 40S ribosomal protein S20 OS=Homo sapiens GN=RPS20	2.338e-06	1.453e-06	7.448e-06	0.31391	0.195086
sp|P49207|RL34_HUMAN	60S ribosomal protein L34 OS=Homo sapiens GN=RPL34 PE=1 SV=3	2.77e-05	3.353e-06	3.178e-05	0.871617	0.105507
sp|P49327|FAS_HUMAN	Fatty acid synthase OS=Homo sapiens GN=FASN PE=1 SV=3	3.735e-08			rep2-phS Only
sp|P61204|ARF3_HUMAN	ADP-ribosylation factor 3 OS=Homo sapiens GN=ARF3 PE=1 SV=2	3.467e-07	1.538e-07	1.061e-06	0.326767	0.144958
sp|P18085|ARF4_HUMAN	ADP-ribosylation factor 4 OS=Homo sapiens GN=ARF4 PE=1 SV=3	5.435e-07			rep2-phS Only
sp|P50991-2|TCPD_HUMAN	Isoform 2 of T-complex protein 1 subunit delta OS=Homo sapiens GN=CCT4	1.638e-06			rep2-phS Only
sp|P52209|6PGD_HUMAN	6-phosphogluconate dehydrogenase, decarboxylating OS=Homo sapiens GN=PGD PE=1 SV=3	4.971e-07	1.999e-07		rep2-phS Only	rep2-phT Only
sp|P54132|BLM_HUMAN	Bloom syndrome protein OS=Homo sapiens GN=BLM PE=1 SV=1	2.064e-07	7.298e-08		rep2-phS Only	rep2-phT Only
sp|P54886-2|P5CS_HUMAN	Isoform Short of Delta-1-pyrroline-5-carboxylate synthase OS=Homo sapiens GN=ALDH18A1	2.881e-07			rep2-phS Only
sp|P55769|NH2L1_HUMAN	NHP2-like protein 1 OS=Homo sapiens GN=NHP2L1 PE=1 SV=3	4.705e-07	3.634e-07	1.45e-06	0.324483	0.250621
sp|P59665|DEF1_HUMAN	Neutrophil defensin 1 OS=Homo sapiens GN=DEFA1 PE=1 SV=1	1.079e-05	4.941e-06		rep2-phS Only	rep2-phT Only
sp|P62306|RUXF_HUMAN	Small nuclear ribonucleoprotein F OS=Homo sapiens GN=SNRPF PE=1 SV=1	1.083e-06		2.996e-06	0.361482	rep2-un Only
sp|P62805|H4_HUMAN	Histone H4 OS=Homo sapiens GN=HIST1H4A PE=1 SV=2	4.691e-05	3.107e-05	3.4e-05	1.37971	0.913824
sp|P62847-2|RS24_HUMAN	Isoform 2 of 40S ribosomal protein S24 OS=Homo sapiens GN=RPS24	9.916e-06	8.156e-06	2.535e-05	0.391164	0.321736
sp|P62857|RS28_HUMAN	40S ribosomal protein S28 OS=Homo sapiens GN=RPS28 PE=1 SV=1	3.647e-06	2.268e-06		rep2-phS Only	rep2-phT Only
sp|P61247|RS3A_HUMAN	40S ribosomal protein S3a OS=Homo sapiens GN=RPS3A PE=1 SV=2	3.635e-05	3.559e-05	3.839e-05	0.946861	0.927064
sp|P62906|RL10A_HUMAN	60S ribosomal protein L10a OS=Homo sapiens GN=RPL10A PE=1 SV=2	3.647e-05	2.208e-05	4.077e-05	0.89453	0.541575
sp|P83731|RL24_HUMAN	60S ribosomal protein L24 OS=Homo sapiens GN=RPL24 PE=1 SV=1	2.283e-05	1.526e-05	2.487e-05	0.917973	0.613591
sp|Q08188|TGM3_HUMAN	Protein-glutamine gamma-glutamyltransferase E OS=Homo sapiens GN=TGM3 PE=1 SV=4	1.394e-06	2.586e-07		rep2-phS Only	rep2-phT Only
sp|Q08554-2|DSC1_HUMAN	Isoform 1B of Desmocollin-1 OS=Homo sapiens GN=DSC1	5.568e-07	3.17e-07	1.617e-07	3.44341	1.96042
sp|Q09666|AHNK_HUMAN	Neuroblast differentiation-associated protein AHNAK OS=Homo sapiens GN=AHNAK PE=1 SV=2	1.569e-07	2.517e-08		rep2-phS Only	rep2-phT Only
sp|Q12788|TBL3_HUMAN	Transducin beta-like protein 3 OS=Homo sapiens GN=TBL3 PE=1 SV=2	1.581e-06	4.444e-07	1.043e-06	1.51582	0.426079
sp|Q12905|ILF2_HUMAN	Interleukin enhancer-binding factor 2 OS=Homo sapiens GN=ILF2 PE=1 SV=2	2.811e-06	2.03e-06	3.907e-06	0.719478	0.51958
sp|Q13151|ROA0_HUMAN	Heterogeneous nuclear ribonucleoprotein A0 OS=Homo sapiens GN=HNRNPA0 PE=1 SV=1	5.754e-07	3.926e-07	3.268e-07	1.76071	1.20135
sp|Q13835-2|PKP1_HUMAN	Isoform 1 of Plakophilin-1 OS=Homo sapiens GN=PKP1	1.048e-06	4.024e-07	7.404e-08	14.1545	5.4349
sp|Q14566|MCM6_HUMAN	DNA replication licensing factor MCM6 OS=Homo sapiens GN=MCM6 PE=1 SV=1	1.564e-06		8.22e-08	19.0268	rep2-un Only
sp|Q14690|RRP5_HUMAN	Protein RRP5 homolog OS=Homo sapiens GN=PDCD11 PE=1 SV=3	8.914e-08	8.355e-08	1.457e-07	0.611805	0.573439
sp|Q15334|L2GL1_HUMAN	Lethal(2) giant larvae protein homolog 1 OS=Homo sapiens GN=LLGL1 PE=1 SV=3	1.831e-07	7.772e-08		rep2-phS Only	rep2-phT Only
sp|Q16629-2|SRSF7_HUMAN	Isoform 2 of Serine/arginine-rich splicing factor 7 OS=Homo sapiens GN=SRSF7	1.849e-06	2.723e-06	4.322e-06	0.427811	0.630032
sp|Q5D862|FILA2_HUMAN	Filaggrin-2 OS=Homo sapiens GN=FLG2 PE=1 SV=1	9.992e-08	4.055e-08	2.553e-07	0.391383	0.158833
sp|Q5RKV6|EXOS6_HUMAN	Exosome complex component MTR3 OS=Homo sapiens GN=EXOSC6 PE=1 SV=1	1.01e-06	6.714e-07	4.87e-07	2.07392	1.37864
sp|Q5T749|KPRP_HUMAN	Keratinocyte proline-rich protein OS=Homo sapiens GN=KPRP PE=1 SV=1	3.413e-06	3.301e-06	5.004e-07	6.82054	6.59672
sp|Q6NYC1-2|JMJD6_HUMAN	Isoform 2 of Bifunctional arginine demethylase and lysyl-hydroxylase JMJD6 OS=Homo sapiens GN=JMJD6	4.011e-07		6.862e-07	0.584523	rep2-un Only
sp|Q6P1J9|CDC73_HUMAN	Parafibromin OS=Homo sapiens GN=CDC73 PE=1 SV=1	7.632e-07		3.951e-06	0.193166	rep2-un Only
sp|Q86V81|THOC4_HUMAN	THO complex subunit 4 OS=Homo sapiens GN=ALYREF PE=1 SV=3	7.896e-06	6.242e-06	1.056e-05	0.747727	0.591098
sp|Q86YZ3|HORN_HUMAN	Hornerin OS=Homo sapiens GN=HRNR PE=1 SV=2	6.885e-07	3.678e-07	6.527e-07	1.05485	0.563505
sp|Q8N2M8-3|CLASR_HUMAN	Isoform 2 of CLK4-associating serine/arginine rich protein OS=Homo sapiens GN=CLASRP			8.243e-07	rep2-un Only	rep2-un Only
sp|Q8N4F0|BPIB2_HUMAN	BPI fold-containing family B member 2 OS=Homo sapiens GN=BPIFB2 PE=1 SV=2	2.023e-06	9.835e-07		rep2-phS Only	rep2-phT Only
sp|P61254|RL26_HUMAN	60S ribosomal protein L26 OS=Homo sapiens GN=RPL26 PE=1 SV=1	1.747e-05	6.413e-06	2.525e-05	0.691881	0.25398
sp|Q8NAV1|PR38A_HUMAN	Pre-mRNA-splicing factor 38A OS=Homo sapiens GN=PRPF38A PE=1 SV=1	1.091e-06		1.736e-06	0.628456	rep2-un Only
sp|Q8TAX7|MUC7_HUMAN	Mucin-7 OS=Homo sapiens GN=MUC7 PE=1 SV=2	1.604e-06			rep2-phS Only
sp|Q92522|H1X_HUMAN	Histone H1x OS=Homo sapiens GN=H1FX PE=1 SV=1	1.835e-06	4.457e-07	2.355e-06	0.779193	0.189257
sp|Q96EK5|KBP_HUMAN	KIF1-binding protein OS=Homo sapiens GN=KIAA1279 PE=1 SV=1	4.829e-07	3.66e-07		rep2-phS Only	rep2-phT Only
sp|Q96FQ6|S10AG_HUMAN	Protein S100-A16 OS=Homo sapiens GN=S100A16 PE=1 SV=1	1.688e-06	7.854e-07		rep2-phS Only	rep2-phT Only
sp|Q96P63|SPB12_HUMAN	Serpin B12 OS=Homo sapiens GN=SERPINB12 PE=1 SV=1	5.719e-07	8.655e-07	3.954e-07	1.44638	2.18892
sp|Q99459|CDC5L_HUMAN	Cell division cycle 5-like protein OS=Homo sapiens GN=CDC5L PE=1 SV=2	1.362e-06	5.709e-07	8.701e-07	1.56534	0.656131
sp|Q99848|EBP2_HUMAN	Probable rRNA-processing protein EBP2 OS=Homo sapiens GN=EBNA1BP2 PE=1 SV=2	4.753e-06	4.095e-06	4.66e-06	1.01996	0.878755
sp|P61313|RL15_HUMAN	60S ribosomal protein L15 OS=Homo sapiens GN=RPL15 PE=1 SV=2	1.781e-05	9.109e-06	2.318e-05	0.768335	0.392968
sp|Q9BQ39|DDX50_HUMAN	ATP-dependent RNA helicase DDX50 OS=Homo sapiens GN=DDX50 PE=1 SV=1	1.005e-06	6.597e-07	4.096e-07	2.45361	1.6106
sp|Q9H0D6-2|XRN2_HUMAN	Isoform 2 of 5'-3' exoribonuclease 2 OS=Homo sapiens GN=XRN2	3.884e-07	1.648e-07		rep2-phS Only	rep2-phT Only
sp|Q9H9Y6-2|RPA2_HUMAN	Isoform 2 of DNA-directed RNA polymerase I subunit RPA2 OS=Homo sapiens GN=POLR1B			2.035e-07	rep2-un Only	rep2-un Only
sp|Q9HCG8|CWC22_HUMAN	Pre-mRNA-splicing factor CWC22 homolog OS=Homo sapiens GN=CWC22 PE=1 SV=3	9.256e-08	1.251e-07	1.757e-06	0.0526807	0.0712009
sp|Q9HCY8|S10AE_HUMAN	Protein S100-A14 OS=Homo sapiens GN=S100A14 PE=1 SV=1	3.65e-06	1.764e-06		rep2-phS Only	rep2-phT Only
sp|Q9NRL2-2|BAZ1A_HUMAN	Isoform 2 of Bromodomain adjacent to zinc finger domain protein 1A OS=Homo sapiens GN=BAZ1A	2.373e-07	1.978e-08		rep2-phS Only	rep2-phT Only
sp|P61353|RL27_HUMAN	60S ribosomal protein L27 OS=Homo sapiens GN=RPL27 PE=1 SV=2	2.686e-05	2.104e-05	3.805e-05	0.705913	0.552957
sp|Q9NVP1|DDX18_HUMAN	ATP-dependent RNA helicase DDX18 OS=Homo sapiens GN=DDX18 PE=1 SV=2	4.931e-07	7.393e-07	7.718e-07	0.638896	0.957891
sp|Q9NWT1|PK1IP_HUMAN	p21-activated protein kinase-interacting protein 1 OS=Homo sapiens GN=PAK1IP1 PE=1 SV=2	4.821e-07	1.926e-06	3.336e-06	0.144514	0.577338
sp|Q9NZT1|CALL5_HUMAN	Calmodulin-like protein 5 OS=Homo sapiens GN=CALML5 PE=1 SV=2	1.333e-05	7.96e-06	5.618e-07	23.7273	14.1687
sp|P61513|RL37A_HUMAN	60S ribosomal protein L37a OS=Homo sapiens GN=RPL37A PE=1 SV=2	1.534e-05	1.302e-05	2.829e-05	0.542241	0.460233
sp|Q9UBG3|CRNN_HUMAN	Cornulin OS=Homo sapiens GN=CRNN PE=1 SV=1	1.223e-06	9.082e-07		rep2-phS Only	rep2-phT Only
sp|Q9UGM3-2|DMBT1_HUMAN	Isoform 2 of Deleted in malignant brain tumors 1 protein OS=Homo sapiens GN=DMBT1	1.472e-07	4.464e-08		rep2-phS Only	rep2-phT Only
sp|Q9UKD2|MRT4_HUMAN	mRNA turnover protein 4 homolog OS=Homo sapiens GN=MRTO4 PE=1 SV=2	4.079e-07	4.475e-07	1.103e-06	0.36981	0.405712
sp|P61626|LYSC_HUMAN	Lysozyme C OS=Homo sapiens GN=LYZ PE=1 SV=1	3.408e-05	2.061e-05	4.109e-07	82.9399	50.1582
sp|Q9Y2W1|TR150_HUMAN	Thyroid hormone receptor-associated protein 3 OS=Homo sapiens GN=THRAP3 PE=1 SV=2	8.531e-08		1.987e-07	0.429341	rep2-un Only
sp|Q9Y3B4|PM14_HUMAN	Pre-mRNA branch site protein p14 OS=Homo sapiens GN=SF3B14 PE=1 SV=1	1.433e-06	5.361e-07	2.689e-06	0.532912	0.199368
sp|Q9Y4B6-2|VPRBP_HUMAN	Isoform 2 of Protein VPRBP OS=Homo sapiens GN=VPRBP			2.546e-07	rep2-un Only	rep2-un Only
sp|Q9Y6A4|CP080_HUMAN	UPF0468 protein C16orf80 OS=Homo sapiens GN=C16orf80 PE=1 SV=1	2.848e-06		5.468e-06	0.520849	rep2-un Only
sp|P61923|COPZ1_HUMAN	Coatomer subunit zeta-1 OS=Homo sapiens GN=COPZ1 PE=1 SV=1	7.614e-07		6.082e-07	1.25189	rep2-un Only
sp|P62081|RS7_HUMAN	40S ribosomal protein S7 OS=Homo sapiens GN=RPS7 PE=1 SV=1	1.316e-05	1.786e-05	1.064e-05	1.23684	1.67857
sp|P62241|RS8_HUMAN	40S ribosomal protein S8 OS=Homo sapiens GN=RPS8 PE=1 SV=2	2.351e-05	1.59e-05	5.139e-05	0.457482	0.309399
sp|A8K2U0|A2ML1_HUMAN	Alpha-2-macroglobulin-like protein 1 OS=Homo sapiens GN=A2ML1 PE=1 SV=3	1.978e-07			rep2-phS Only
sp|O00203|AP3B1_HUMAN	AP-3 complex subunit beta-1 OS=Homo sapiens GN=AP3B1 PE=1 SV=3	5.204e-07		1.816e-06	0.286564	rep2-un Only
sp|O00303|EIF3F_HUMAN	Eukaryotic translation initiation factor 3 subunit F OS=Homo sapiens GN=EIF3F PE=1 SV=1	5.886e-07		9.005e-07	0.653637	rep2-un Only
sp|P62244|RS15A_HUMAN	40S ribosomal protein S15a OS=Homo sapiens GN=RPS15A PE=1 SV=2	1.894e-05	1.154e-05	7.164e-05	0.264377	0.161083
sp|O00410|IPO5_HUMAN	Importin-5 OS=Homo sapiens GN=IPO5 PE=1 SV=4	2.047e-06	4.992e-08	4.491e-08	45.58	1.11156
sp|P62249|RS16_HUMAN	40S ribosomal protein S16 OS=Homo sapiens GN=RPS16 PE=1 SV=2	4.164e-05	4.159e-05	0.0001448	0.287569	0.287224
sp|P62258|1433E_HUMAN	14-3-3 protein epsilon OS=Homo sapiens GN=YWHAE PE=1 SV=1	2.021e-05	0.0007778	2.268e-07	89.1093	3429.45
sp|O00422|SAP18_HUMAN	Histone deacetylase complex subunit SAP18 OS=Homo sapiens GN=SAP18 PE=1 SV=1	4.845e-07		5.727e-06	0.0845993	rep2-un Only
sp|O00471|EXOC5_HUMAN	Exocyst complex component 5 OS=Homo sapiens GN=EXOC5 PE=1 SV=1	1.65e-07	2.563e-07	5.885e-07	0.280374	0.435514
sp|O00571-2|DDX3X_HUMAN	Isoform 2 of ATP-dependent RNA helicase DDX3X OS=Homo sapiens GN=DDX3X	4.093e-07	1.528e-07	3.902e-07	1.04895	0.391594
sp|O00629|IMA3_HUMAN	Importin subunit alpha-3 OS=Homo sapiens GN=KPNA4 PE=1 SV=1	5.151e-07			rep2-phS Only
sp|O14617-5|AP3D1_HUMAN	Isoform 5 of AP-3 complex subunit delta-1 OS=Homo sapiens GN=AP3D1	5.926e-08		3.472e-07	0.17068	rep2-un Only
sp|O14646-2|CHD1_HUMAN	Isoform 2 of Chromodomain-helicase-DNA-binding protein 1 OS=Homo sapiens GN=CHD1			2.273e-07	rep2-un Only	rep2-un Only
sp|Q9HCK8-2|CHD8_HUMAN	Isoform 2 of Chromodomain-helicase-DNA-binding protein 8 OS=Homo sapiens GN=CHD8			1.164e-07	rep2-un Only	rep2-un Only
sp|O15042-2|SR140_HUMAN	Isoform 2 of U2 snRNP-associated SURP motif-containing protein OS=Homo sapiens GN=U2SURP	1.88e-07		1.03e-07	1.82524	rep2-un Only
sp|O15371|EIF3D_HUMAN	Eukaryotic translation initiation factor 3 subunit D OS=Homo sapiens GN=EIF3D PE=1 SV=1	7.034e-07	1.853e-07	8.771e-07	0.801961	0.211264
sp|O15379-2|HDAC3_HUMAN	Isoform 2 of Histone deacetylase 3 OS=Homo sapiens GN=HDAC3	2.154e-06	6.542e-07	6.046e-07	3.56269	1.08204
sp|P62263|RS14_HUMAN	40S ribosomal protein S14 OS=Homo sapiens GN=RPS14 PE=1 SV=3	2.376e-05	2.017e-05	2.841e-05	0.836325	0.709961
sp|O43149|ZZEF1_HUMAN	Zinc finger ZZ-type and EF-hand domain-containing protein 1 OS=Homo sapiens GN=ZZEF1 PE=1 SV=6	1.502e-06	8.187e-07	2.815e-07	5.3357	2.90835
sp|P62266|RS23_HUMAN	40S ribosomal protein S23 OS=Homo sapiens GN=RPS23 PE=1 SV=3	1.122e-05	2.186e-05	4.499e-05	0.249389	0.485886
sp|P62269|RS18_HUMAN	40S ribosomal protein S18 OS=Homo sapiens GN=RPS18 PE=1 SV=3	2.384e-05	1.549e-05	8.879e-05	0.268499	0.174457
sp|P62277|RS13_HUMAN	40S ribosomal protein S13 OS=Homo sapiens GN=RPS13 PE=1 SV=2	5.875e-05	2.539e-05	8.2e-05	0.716463	0.309634
sp|O43390|HNRPR_HUMAN	Heterogeneous nuclear ribonucleoprotein R OS=Homo sapiens GN=HNRNPR PE=1 SV=1	2.549e-06	3.099e-06	2.663e-06	0.957191	1.16373
sp|O60506-3|HNRPQ_HUMAN	Isoform 3 of Heterogeneous nuclear ribonucleoprotein Q OS=Homo sapiens GN=SYNCRIP	3.841e-06	2.055e-06	1.636e-06	2.3478	1.25611
sp|P62280|RS11_HUMAN	40S ribosomal protein S11 OS=Homo sapiens GN=RPS11 PE=1 SV=3	2.518e-05	2.957e-05	4.725e-05	0.53291	0.62582
sp|P62304|RUXE_HUMAN	Small nuclear ribonucleoprotein E OS=Homo sapiens GN=SNRPE PE=1 SV=1	6.56e-06	1.248e-06	2.214e-05	0.296296	0.0563686
sp|P62314|SMD1_HUMAN	Small nuclear ribonucleoprotein Sm D1 OS=Homo sapiens GN=SNRPD1 PE=1 SV=1	3.529e-06	2.824e-06	1.26e-05	0.280079	0.224127
sp|P62316|SMD2_HUMAN	Small nuclear ribonucleoprotein Sm D2 OS=Homo sapiens GN=SNRPD2 PE=1 SV=1	5.066e-06	3.852e-06	3.21e-05	0.157819	0.12
sp|P62318|SMD3_HUMAN	Small nuclear ribonucleoprotein Sm D3 OS=Homo sapiens GN=SNRPD3 PE=1 SV=1	7.288e-06	4.495e-06	2.69e-05	0.270929	0.1671
sp|P62424|RL7A_HUMAN	60S ribosomal protein L7a OS=Homo sapiens GN=RPL7A PE=1 SV=2	2.694e-05	1.571e-05	3.53e-05	0.763173	0.445042
sp|O43395|PRPF3_HUMAN	U4/U6 small nuclear ribonucleoprotein Prp3 OS=Homo sapiens GN=PRPF3 PE=1 SV=2	1.269e-06	5.012e-07	3.781e-07	3.35625	1.32558
sp|O43660-2|PLRG1_HUMAN	Isoform 2 of Pleiotropic regulator 1 OS=Homo sapiens GN=PLRG1	5.02e-07	8.157e-08	4.497e-07	1.1163	0.181388
sp|P62701|RS4X_HUMAN	40S ribosomal protein S4, X isoform OS=Homo sapiens GN=RPS4X PE=1 SV=2	3.175e-05	2.33e-05	4.811e-05	0.659946	0.484307
sp|P62714|PP2AB_HUMAN	Serine/threonine-protein phosphatase 2A catalytic subunit beta isoform OS=Homo sapiens GN=PPP2CB PE=1 SV=1	2.304e-06	1.248e-06	2.202e-07	10.4632	5.66757
sp|P62750|RL23A_HUMAN	60S ribosomal protein L23a OS=Homo sapiens GN=RPL23A PE=1 SV=1	1.185e-05	1.505e-05	1.195e-05	0.991632	1.25941
sp|O43707|ACTN4_HUMAN	Alpha-actinin-4 OS=Homo sapiens GN=ACTN4 PE=1 SV=2	1.063e-05	1.281e-07	4.739e-06	2.24309	0.027031
sp|P12814|ACTN1_HUMAN	Alpha-actinin-1 OS=Homo sapiens GN=ACTN1 PE=1 SV=2	3.754e-06		1.781e-06	2.1078	rep2-un Only
sp|P62753|RS6_HUMAN	40S ribosomal protein S6 OS=Homo sapiens GN=RPS6 PE=1 SV=1	2.732e-05	2.477e-05	4.304e-05	0.634758	0.575511
sp|P62829|RL23_HUMAN	60S ribosomal protein L23 OS=Homo sapiens GN=RPL23 PE=1 SV=1	2.181e-05	8.808e-06	3.962e-05	0.55048	0.222312
sp|P62841|RS15_HUMAN	40S ribosomal protein S15 OS=Homo sapiens GN=RPS15 PE=1 SV=2	2.219e-05	2.797e-05	4.401e-05	0.504204	0.635537
sp|P62851|RS25_HUMAN	40S ribosomal protein S25 OS=Homo sapiens GN=RPS25 PE=1 SV=1	3.149e-05	3.513e-05	5.668e-05	0.555575	0.619795
sp|P62854|RS26_HUMAN	40S ribosomal protein S26 OS=Homo sapiens GN=RPS26 PE=1 SV=3	8.568e-06	1.838e-05	4.314e-05	0.198609	0.426055
sp|P62861|RS30_HUMAN	40S ribosomal protein S30 OS=Homo sapiens GN=FAU PE=1 SV=1	1.055e-05	3.157e-06	2.032e-05	0.519193	0.155364
sp|P62888|RL30_HUMAN	60S ribosomal protein L30 OS=Homo sapiens GN=RPL30 PE=1 SV=2	2.952e-05	2.31e-05	5.805e-05	0.508527	0.397933
sp|P62899-2|RL31_HUMAN	Isoform 2 of 60S ribosomal protein L31 OS=Homo sapiens GN=RPL31	6.841e-06	1.275e-05	1.27e-05	0.538661	1.00394
sp|P62910|RL32_HUMAN	60S ribosomal protein L32 OS=Homo sapiens GN=RPL32 PE=1 SV=2	7.783e-06	7.754e-06	1.15e-05	0.676783	0.674261
sp|P62913-2|RL11_HUMAN	Isoform 2 of 60S ribosomal protein L11 OS=Homo sapiens GN=RPL11	8.349e-06	4.814e-06	1.212e-05	0.688861	0.397195
sp|P62917|RL8_HUMAN	60S ribosomal protein L8 OS=Homo sapiens GN=RPL8 PE=1 SV=2	2.377e-05	2.791e-05	2.127e-05	1.11754	1.31218
sp|O43847-2|NRDC_HUMAN	Isoform 2 of Nardilysin OS=Homo sapiens GN=NRD1	3.128e-06	2.492e-06	4.078e-06	0.767043	0.611084
sp|P62979|RS27A_HUMAN	Ubiquitin-40S ribosomal protein S27a OS=Homo sapiens GN=RPS27A PE=1 SV=2	7.556e-06	3.743e-06	5.882e-06	1.2846	0.636348
sp|O43865-2|SAHH2_HUMAN	Isoform 2 of Putative adenosylhomocysteinase 2 OS=Homo sapiens GN=AHCYL1	4.649e-07		4.466e-07	1.04098	rep2-un Only
sp|O60231|DHX16_HUMAN	Putative pre-mRNA-splicing factor ATP-dependent RNA helicase DHX16 OS=Homo sapiens GN=DHX16 PE=1 SV=2	3.252e-07			rep2-phS Only
sp|O60264|SMCA5_HUMAN	SWI/SNF-related matrix-associated actin-dependent regulator of chromatin subfamily A member 5 OS=Homo sapiens GN=SMARCA5 PE=1 SV=1	1.188e-07	9.534e-08		rep2-phS Only	rep2-phT Only
sp|O60437|PEPL_HUMAN	Periplakin OS=Homo sapiens GN=PPL PE=1 SV=4	4.323e-07			rep2-phS Only
sp|O60814|H2B1K_HUMAN	Histone H2B type 1-K OS=Homo sapiens GN=HIST1H2BK PE=1 SV=3	3.01e-05	2.822e-05	4.741e-05	0.634887	0.595233
sp|P63104|1433Z_HUMAN	14-3-3 protein zeta/delta OS=Homo sapiens GN=YWHAZ PE=1 SV=1	7.582e-06	0.0001808		rep2-phS Only	rep2-phT Only
sp|Q04917|1433F_HUMAN	14-3-3 protein eta OS=Homo sapiens GN=YWHAH PE=1 SV=4	2.678e-06	0.0001121		rep2-phS Only	rep2-phT Only
sp|P27348|1433T_HUMAN	14-3-3 protein theta OS=Homo sapiens GN=YWHAQ PE=1 SV=1	1.769e-06	3.459e-05		rep2-phS Only	rep2-phT Only
sp|P61981|1433G_HUMAN	14-3-3 protein gamma OS=Homo sapiens GN=YWHAG PE=1 SV=2	6.356e-06	4.058e-05	2.359e-07	26.9436	172.022
sp|P31946-2|1433B_HUMAN	Isoform Short of 14-3-3 protein beta/alpha OS=Homo sapiens GN=YWHAB	2.683e-06	7.362e-05		rep2-phS Only	rep2-phT Only
sp|P31947|1433S_HUMAN	14-3-3 protein sigma OS=Homo sapiens GN=SFN PE=1 SV=1	9.478e-07	1.805e-05		rep2-phS Only	rep2-phT Only
sp|O60832|DKC1_HUMAN	H/ACA ribonucleoprotein complex subunit 4 OS=Homo sapiens GN=DKC1 PE=1 SV=3	5.161e-07	5.44e-07	1.495e-05	0.0345217	0.036388
sp|O75376|NCOR1_HUMAN	Nuclear receptor corepressor 1 OS=Homo sapiens GN=NCOR1 PE=1 SV=2	2.474e-06	1.19e-06	1.681e-06	1.47174	0.707912
sp|O75436|VP26A_HUMAN	Vacuolar protein sorting-associated protein 26A OS=Homo sapiens GN=VPS26A PE=1 SV=2	2.054e-06			rep2-phS Only
sp|O75533|SF3B1_HUMAN	Splicing factor 3B subunit 1 OS=Homo sapiens GN=SF3B1 PE=1 SV=3	2.35e-07	2.161e-07	1.085e-06	0.21659	0.199171
sp|O75643|U520_HUMAN	U5 small nuclear ribonucleoprotein 200 kDa helicase OS=Homo sapiens GN=SNRNP200 PE=1 SV=2	1.754e-06	6.602e-07	2.325e-06	0.754409	0.283957
sp|P63151-2|2ABA_HUMAN	Isoform 2 of Serine/threonine-protein phosphatase 2A 55 kDa regulatory subunit B alpha isoform OS=Homo sapiens GN=PPP2R2A	1.394e-06	7.339e-07	2.649e-06	0.526236	0.277048
sp|Q66LE6|2ABD_HUMAN	Serine/threonine-protein phosphatase 2A 55 kDa regulatory subunit B delta isoform OS=Homo sapiens GN=PPP2R2D PE=2 SV=1		3.674e-07	2.591e-07	rep2-un Only	1.41799
sp|P63173|RL38_HUMAN	60S ribosomal protein L38 OS=Homo sapiens GN=RPL38 PE=1 SV=2	5.64e-05	6.222e-05	0.0001809	0.311774	0.343947
sp|P67809|YBOX1_HUMAN	Nuclease-sensitive element-binding protein 1 OS=Homo sapiens GN=YBX1 PE=1 SV=3	3.808e-07	2.719e-07		rep2-phS Only	rep2-phT Only
sp|P68104|EF1A1_HUMAN	Elongation factor 1-alpha 1 OS=Homo sapiens GN=EEF1A1 PE=1 SV=1	3.022e-06	4.61e-06	1.675e-06	1.80418	2.75224
sp|O76021|RL1D1_HUMAN	Ribosomal L1 domain-containing protein 1 OS=Homo sapiens GN=RSL1D1 PE=1 SV=3	4.98e-06	3.171e-06	4.166e-06	1.19539	0.761162
sp|O76094|SRP72_HUMAN	Signal recognition particle subunit SRP72 OS=Homo sapiens GN=SRP72 PE=1 SV=3	3.751e-06	9.458e-07	6.856e-06	0.547112	0.137952
sp|P68363|TBA1B_HUMAN	Tubulin alpha-1B chain OS=Homo sapiens GN=TUBA1B PE=1 SV=1	1.591e-06	9.997e-07	6.539e-06	0.243309	0.152883
sp|P68366|TBA4A_HUMAN	Tubulin alpha-4A chain OS=Homo sapiens GN=TUBA4A PE=1 SV=1	1.333e-06	3.296e-07	7.622e-07	1.74888	0.432432
sp|O94973-2|AP2A2_HUMAN	Isoform 2 of AP-2 complex subunit alpha-2 OS=Homo sapiens GN=AP2A2	4.31e-07	1.344e-07		rep2-phS Only	rep2-phT Only
sp|O95373|IPO7_HUMAN	Importin-7 OS=Homo sapiens GN=IPO7 PE=1 SV=1	2.343e-06	2.005e-07	7.857e-07	2.98205	0.255186
sp|P00338-3|LDHA_HUMAN	Isoform 3 of L-lactate dehydrogenase A chain OS=Homo sapiens GN=LDHA	1.223e-06	3.924e-07	5.044e-07	2.42466	0.777954
sp|P00558|PGK1_HUMAN	Phosphoglycerate kinase 1 OS=Homo sapiens GN=PGK1 PE=1 SV=3	6.027e-07	2.661e-07		rep2-phS Only	rep2-phT Only
sp|P01040|CYTA_HUMAN	Cystatin-A OS=Homo sapiens GN=CSTA PE=1 SV=1	3.413e-06	2.162e-06	1.883e-06	1.81253	1.14817
sp|P01591|IGJ_HUMAN	Immunoglobulin J chain OS=Homo sapiens GN=IGJ PE=1 SV=4	4.883e-06	4.281e-07		rep2-phS Only	rep2-phT Only
sp|P02545-2|LMNA_HUMAN	Isoform C of Prelamin-A/C OS=Homo sapiens GN=LMNA	1.335e-06	3.918e-07		rep2-phS Only	rep2-phT Only
sp|P02768|ALBU_HUMAN	Serum albumin OS=Homo sapiens GN=ALB PE=1 SV=2	1.311e-05	7.234e-06	6.589e-06	1.98968	1.09789
sp|P68400|CSK21_HUMAN	Casein kinase II subunit alpha OS=Homo sapiens GN=CSNK2A1 PE=1 SV=1	2.498e-06	1.977e-07	5.174e-07	4.82799	0.382103
sp|P68871|HBB_HUMAN	Hemoglobin subunit beta OS=Homo sapiens GN=HBB PE=1 SV=2	7.273e-06	3.347e-06		rep2-phS Only	rep2-phT Only
sp|P69905|HBA_HUMAN	Hemoglobin subunit alpha OS=Homo sapiens GN=HBA1 PE=1 SV=2	3.41e-06	6.863e-07		rep2-phS Only	rep2-phT Only
sp|P78346-2|RPP30_HUMAN	Isoform 2 of Ribonuclease P protein subunit p30 OS=Homo sapiens GN=RPP30	1.137e-06	5.63e-07	8.126e-07	1.39921	0.692838
sp|P02812|PRB2_HUMAN	Basic salivary proline-rich protein 2 OS=Homo sapiens GN=PRB2 PE=1 SV=3	2.41e-06	5.854e-07		rep2-phS Only	rep2-phT Only
sp|P04280|PRP1_HUMAN	Basic salivary proline-rich protein 1 OS=Homo sapiens GN=PRB1 PE=1 SV=2	5.276e-07			rep2-phS Only
sp|P78371|TCPB_HUMAN	T-complex protein 1 subunit beta OS=Homo sapiens GN=CCT2 PE=1 SV=4	1.484e-06			rep2-phS Only
sp|P04083|ANXA1_HUMAN	Annexin A1 OS=Homo sapiens GN=ANXA1 PE=1 SV=2	2.053e-05	5.635e-06		rep2-phS Only	rep2-phT Only
sp|P81605|DCD_HUMAN	Dermcidin OS=Homo sapiens GN=DCD PE=1 SV=2	1.919e-05	5.607e-06	1.997e-05	0.960941	0.280771
sp|P83881|RL36A_HUMAN	60S ribosomal protein L36a OS=Homo sapiens GN=RPL36A PE=1 SV=2	1.109e-06	3.483e-06	1.298e-06	0.854391	2.68336
sp|P84098|RL19_HUMAN	60S ribosomal protein L19 OS=Homo sapiens GN=RPL19 PE=1 SV=1	7.822e-06	7.739e-06	1.645e-05	0.475502	0.470456
sp|Q00610-2|CLH1_HUMAN	Isoform 2 of Clathrin heavy chain 1 OS=Homo sapiens GN=CLTC	1.905e-07	5.068e-08		rep2-phS Only	rep2-phT Only
sp|Q00839-2|HNRPU_HUMAN	Isoform Short of Heterogeneous nuclear ribonucleoprotein U OS=Homo sapiens GN=HNRNPU	1.195e-05	7.459e-06	1.04e-05	1.14904	0.717212
sp|Q01105|SET_HUMAN	Protein SET OS=Homo sapiens GN=SET PE=1 SV=3	3.942e-06	2.697e-06	5.444e-06	0.7241	0.495408
sp|Q01130|SRSF2_HUMAN	Serine/arginine-rich splicing factor 2 OS=Homo sapiens GN=SRSF2 PE=1 SV=4	3.901e-06	4.419e-06	9.703e-07	4.02041	4.55426
sp|Q01469|FABP5_HUMAN	Fatty acid-binding protein, epidermal OS=Homo sapiens GN=FABP5 PE=1 SV=3	1.317e-05	5.439e-06		rep2-phS Only	rep2-phT Only
sp|Q01780-2|EXOSX_HUMAN	Isoform 2 of Exosome component 10 OS=Homo sapiens GN=EXOSC10	2.375e-06	1.258e-06	1.005e-06	2.36318	1.25174
sp|Q02413|DSG1_HUMAN	Desmoglein-1 OS=Homo sapiens GN=DSG1 PE=1 SV=2	4.449e-07	2.295e-07	1.335e-07	3.33258	1.7191
sp|Q02543|RL18A_HUMAN	60S ribosomal protein L18a OS=Homo sapiens GN=RPL18A PE=1 SV=2	1.863e-05	1.464e-05	3.432e-05	0.542832	0.426573
sp|P04264|K2C1_HUMAN	Keratin, type II cytoskeletal 1 OS=Homo sapiens GN=KRT1 PE=1 SV=6	9.991e-05	6.948e-05	0.0001201	0.83189	0.578518
sp|P19013|K2C4_HUMAN	Keratin, type II cytoskeletal 4 OS=Homo sapiens GN=KRT4 PE=1 SV=4	5.438e-05	1.795e-05		rep2-phS Only	rep2-phT Only
sp|P35908|K22E_HUMAN	Keratin, type II cytoskeletal 2 epidermal OS=Homo sapiens GN=KRT2 PE=1 SV=2	6.128e-05	4.553e-05	1.948e-05	3.14579	2.33727
sp|P13647|K2C5_HUMAN	Keratin, type II cytoskeletal 5 OS=Homo sapiens GN=KRT5 PE=1 SV=3	1.253e-05	1.076e-05	3.443e-06	3.63927	3.12518
sp|Q8N1N4|K2C78_HUMAN	Keratin, type II cytoskeletal 78 OS=Homo sapiens GN=KRT78 PE=2 SV=2	3.473e-06	1.57e-06	5.854e-07	5.9327	2.68193
sp|P02538|K2C6A_HUMAN	Keratin, type II cytoskeletal 6A OS=Homo sapiens GN=KRT6A PE=1 SV=3	4.188e-06	2.412e-06	9.472e-07	4.42145	2.54645
sp|Q7Z794|K2C1B_HUMAN	Keratin, type II cytoskeletal 1b OS=Homo sapiens GN=KRT77 PE=2 SV=3	1.053e-06	9.326e-07		rep2-phS Only	rep2-phT Only
sp|P04259|K2C6B_HUMAN	Keratin, type II cytoskeletal 6B OS=Homo sapiens GN=KRT6B PE=1 SV=5	2.204e-06	4.128e-07	5.996e-07	3.67578	0.688459
sp|O43790|KRT86_HUMAN	Keratin, type II cuticular Hb6 OS=Homo sapiens GN=KRT86 PE=1 SV=1	2.47e-07	6.431e-07		rep2-phS Only	rep2-phT Only
sp|P12035|K2C3_HUMAN	Keratin, type II cytoskeletal 3 OS=Homo sapiens GN=KRT3 PE=1 SV=3		5.66e-08			rep2-phT Only
sp|Q5XKE5|K2C79_HUMAN	Keratin, type II cytoskeletal 79 OS=Homo sapiens GN=KRT79 PE=1 SV=2		1.309e-07			rep2-phT Only
sp|P78386|KRT85_HUMAN	Keratin, type II cuticular Hb5 OS=Homo sapiens GN=KRT85 PE=1 SV=1		1.481e-07			rep2-phT Only
sp|Q02878|RL6_HUMAN	60S ribosomal protein L6 OS=Homo sapiens GN=RPL6 PE=1 SV=3	1.564e-05	4.507e-06	1.678e-05	0.932062	0.268594
sp|Q06265-2|EXOS9_HUMAN	Isoform 2 of Exosome complex component RRP45 OS=Homo sapiens GN=EXOSC9	1.203e-06	3.598e-07	8.363e-07	1.43848	0.430228
sp|Q08211|DHX9_HUMAN	ATP-dependent RNA helicase A OS=Homo sapiens GN=DHX9 PE=1 SV=4	6.273e-06	3.502e-06	4.013e-06	1.56317	0.872664
sp|Q08945|SSRP1_HUMAN	FACT complex subunit SSRP1 OS=Homo sapiens GN=SSRP1 PE=1 SV=1	2.931e-06	7.485e-07	2.881e-06	1.01736	0.259806
sp|Q10567-2|AP1B1_HUMAN	Isoform B of AP-1 complex subunit beta-1 OS=Homo sapiens GN=AP1B1	2.528e-07			rep2-phS Only
sp|P63010-2|AP2B1_HUMAN	Isoform 2 of AP-2 complex subunit beta OS=Homo sapiens GN=AP2B1	4.127e-07			rep2-phS Only
sp|Q12800-2|TFCP2_HUMAN	Isoform 2 of Alpha-globin transcription factor CP2 OS=Homo sapiens GN=TFCP2	3.083e-06		3.542e-07	8.70412	rep2-un Only
sp|Q12899|TRI26_HUMAN	Tripartite motif-containing protein 26 OS=Homo sapiens GN=TRIM26 PE=2 SV=1	8.869e-07	2.274e-07	9.981e-07	0.888588	0.227833
sp|Q12906-2|ILF3_HUMAN	Isoform 2 of Interleukin enhancer-binding factor 3 OS=Homo sapiens GN=ILF3	1.475e-06	7.846e-07	1.096e-06	1.3458	0.715876
sp|Q13243-3|SRSF5_HUMAN	Isoform SRP40-4 of Serine/arginine-rich splicing factor 5 OS=Homo sapiens GN=SRSF5			1.308e-07	rep2-un Only	rep2-un Only
sp|Q13247-3|SRSF6_HUMAN	Isoform SRP55-3 of Serine/arginine-rich splicing factor 6 OS=Homo sapiens GN=SRSF6	7.083e-07	7.009e-07	7.827e-07	0.904944	0.89549
sp|Q13427-2|PPIG_HUMAN	Isoform 2 of Peptidyl-prolyl cis-trans isomerase G OS=Homo sapiens GN=PPIG	2.388e-07		8.472e-07	0.28187	rep2-un Only
sp|Q13428-2|TCOF_HUMAN	Isoform 2 of Treacle protein OS=Homo sapiens GN=TCOF1	1.697e-07		1.455e-06	0.116632	rep2-un Only
sp|Q13501|SQSTM_HUMAN	Sequestosome-1 OS=Homo sapiens GN=SQSTM1 PE=1 SV=1	7.23e-06	5.095e-06	2.183e-06	3.31196	2.33394
sp|Q13868|EXOS2_HUMAN	Exosome complex component RRP4 OS=Homo sapiens GN=EXOSC2 PE=1 SV=2	3.783e-06	6.994e-07	2.603e-06	1.45332	0.26869
sp|Q14152|EIF3A_HUMAN	Eukaryotic translation initiation factor 3 subunit A OS=Homo sapiens GN=EIF3A PE=1 SV=1	1.552e-06	2.222e-07	1.848e-06	0.839827	0.120238
sp|Q14676-2|MDC1_HUMAN	Isoform 2 of Mediator of DNA damage checkpoint protein 1 OS=Homo sapiens GN=MDC1	3.629e-07	2.083e-07	2.817e-07	1.28825	0.739439
sp|Q14839-2|CHD4_HUMAN	Isoform 2 of Chromodomain-helicase-DNA-binding protein 4 OS=Homo sapiens GN=CHD4	9.225e-08		5.287e-08	1.74485	rep2-un Only
sp|Q12873-2|CHD3_HUMAN	Isoform 2 of Chromodomain-helicase-DNA-binding protein 3 OS=Homo sapiens GN=CHD3	1.899e-08			rep2-phS Only
sp|Q14974|IMB1_HUMAN	Importin subunit beta-1 OS=Homo sapiens GN=KPNB1 PE=1 SV=2	3.332e-06	5.929e-08	5.283e-07	6.30702	0.112228
sp|P04406-2|G3P_HUMAN	Isoform 2 of Glyceraldehyde-3-phosphate dehydrogenase OS=Homo sapiens GN=GAPDH	3.656e-06	3.626e-06	1.322e-06	2.76551	2.74281
sp|P04745|AMY1_HUMAN	Alpha-amylase 1 OS=Homo sapiens GN=AMY1A PE=1 SV=2	3.003e-06	8.471e-07		rep2-phS Only	rep2-phT Only
sp|Q14978-2|NOLC1_HUMAN	Isoform Beta of Nucleolar and coiled-body phosphoprotein 1 OS=Homo sapiens GN=NOLC1	1.103e-05	3.074e-06	2.216e-05	0.497744	0.138718
tr|S4R341|S4R341_HUMAN	Nucleolar and coiled-body phosphoprotein 1 OS=Homo sapiens GN=NOLC1 PE=4 SV=1	4.901e-06		4.948e-06	0.990501	rep2-un Only
sp|P04792|HSPB1_HUMAN	Heat shock protein beta-1 OS=Homo sapiens GN=HSPB1 PE=1 SV=2	7.598e-06	1.914e-06		rep2-phS Only	rep2-phT Only
sp|P05386|RLA1_HUMAN	60S acidic ribosomal protein P1 OS=Homo sapiens GN=RPLP1 PE=1 SV=1	1.503e-06	2.183e-07	5.583e-07	2.6921	0.391008
sp|P05387|RLA2_HUMAN	60S acidic ribosomal protein P2 OS=Homo sapiens GN=RPLP2 PE=1 SV=1	3.515e-06	8.317e-07		rep2-phS Only	rep2-phT Only
sp|P05388|RLA0_HUMAN	60S acidic ribosomal protein P0 OS=Homo sapiens GN=RPLP0 PE=1 SV=1	1.189e-05	1.753e-05	2.177e-05	0.546164	0.805237
sp|Q15020|SART3_HUMAN	Squamous cell carcinoma antigen recognized by T-cells 3 OS=Homo sapiens GN=SART3 PE=1 SV=1	1.98e-07	7.819e-08	7.839e-07	0.252583	0.0997449
sp|Q15029-2|U5S1_HUMAN	Isoform 2 of 116 kDa U5 small nuclear ribonucleoprotein component OS=Homo sapiens GN=EFTUD2	3.478e-06	3.552e-07	1.067e-06	3.25961	0.332896
sp|P05455|LA_HUMAN	Lupus La protein OS=Homo sapiens GN=SSB PE=1 SV=2	3.2e-06	2.991e-06	7.454e-06	0.4293	0.401261
sp|Q15046-2|SYK_HUMAN	Isoform Mitochondrial of Lysine--tRNA ligase OS=Homo sapiens GN=KARS	2.677e-07		2.707e-07	0.988918	rep2-un Only
sp|Q15059|BRD3_HUMAN	Bromodomain-containing protein 3 OS=Homo sapiens GN=BRD3 PE=1 SV=1	6.186e-07		1.201e-06	0.515071	rep2-un Only
sp|O60885-2|BRD4_HUMAN	Isoform C of Bromodomain-containing protein 4 OS=Homo sapiens GN=BRD4			3.948e-07	rep2-un Only	rep2-un Only
sp|P06733|ENOA_HUMAN	Alpha-enolase OS=Homo sapiens GN=ENO1 PE=1 SV=2	4.279e-06	1.687e-06	4.201e-07	10.1857	4.01571
sp|Q15269|PWP2_HUMAN	Periodic tryptophan protein 2 homolog OS=Homo sapiens GN=PWP2 PE=1 SV=2	1.098e-06	4.623e-07	7.141e-07	1.5376	0.647388
sp|P06748|NPM_HUMAN	Nucleophosmin OS=Homo sapiens GN=NPM1 PE=1 SV=2	1.664e-05	4.01e-06	7.043e-06	2.36263	0.56936
sp|Q15287-2|RNPS1_HUMAN	Isoform 2 of RNA-binding protein with serine-rich domain 1 OS=Homo sapiens GN=RNPS1	1.989e-07	2.261e-07	8.708e-06	0.0228411	0.0259646
sp|Q15365|PCBP1_HUMAN	Poly(rC)-binding protein 1 OS=Homo sapiens GN=PCBP1 PE=1 SV=2	7.133e-07	4.136e-07	6.368e-07	1.12013	0.649497
sp|P57721-2|PCBP3_HUMAN	Isoform 2 of Poly(rC)-binding protein 3 OS=Homo sapiens GN=PCBP3	2.26e-07			rep2-phS Only
sp|Q15393|SF3B3_HUMAN	Splicing factor 3B subunit 3 OS=Homo sapiens GN=SF3B3 PE=1 SV=4	1.194e-06	8.059e-07	2.891e-06	0.413006	0.278762
sp|P07355|ANXA2_HUMAN	Annexin A2 OS=Homo sapiens GN=ANXA2 PE=1 SV=2	5.871e-06	2.721e-06	8.981e-07	6.53713	3.02973
sp|Q16531|DDB1_HUMAN	DNA damage-binding protein 1 OS=Homo sapiens GN=DDB1 PE=1 SV=1	1.193e-06	2.324e-07	1.741e-06	0.685238	0.133487
sp|Q16610-2|ECM1_HUMAN	Isoform 2 of Extracellular matrix protein 1 OS=Homo sapiens GN=ECM1	3.867e-07			rep2-phS Only
sp|Q1KMD3|HNRL2_HUMAN	Heterogeneous nuclear ribonucleoprotein U-like protein 2 OS=Homo sapiens GN=HNRNPUL2 PE=1 SV=1	2.21e-07	5.003e-08	3.42e-07	0.646199	0.146287
sp|Q4G0J3-3|LARP7_HUMAN	Isoform 3 of La-related protein 7 OS=Homo sapiens GN=LARP7			1.291e-06	rep2-un Only	rep2-un Only
sp|Q5JTH9-2|RRP12_HUMAN	Isoform 2 of RRP12-like protein OS=Homo sapiens GN=RRP12	3.681e-07	7.744e-07	4.797e-07	0.767355	1.61434
sp|Q5SSJ5|HP1B3_HUMAN	Heterochromatin protein 1-binding protein 3 OS=Homo sapiens GN=HP1BP3 PE=1 SV=1	9.556e-07	5.557e-07	4.997e-07	1.91235	1.11207
sp|Q5T447|HECD3_HUMAN	E3 ubiquitin-protein ligase HECTD3 OS=Homo sapiens GN=HECTD3 PE=1 SV=1	2.137e-06	8.745e-07	4.566e-07	4.68025	1.91524
sp|Q5T4S7-2|UBR4_HUMAN	Isoform 2 of E3 ubiquitin-protein ligase UBR4 OS=Homo sapiens GN=UBR4	1.09e-06	9.25e-07	2.966e-07	3.67498	3.11868
sp|P07437|TBB5_HUMAN	Tubulin beta chain OS=Homo sapiens GN=TUBB PE=1 SV=2	1.915e-06	3.176e-07	2.969e-06	0.644998	0.106972
sp|P68371|TBB4B_HUMAN	Tubulin beta-4B chain OS=Homo sapiens GN=TUBB4B PE=1 SV=1	1.003e-06		8.928e-07	1.12343	rep2-un Only
sp|Q68CQ4|DIEXF_HUMAN	Digestive organ expansion factor homolog OS=Homo sapiens GN=DIEXF PE=1 SV=2	9.692e-07		1.142e-06	0.848687	rep2-un Only
sp|Q6P2Q9|PRP8_HUMAN	Pre-mRNA-processing-splicing factor 8 OS=Homo sapiens GN=PRPF8 PE=1 SV=2	6.051e-07	1.51e-07	1.91e-06	0.316806	0.0790576
sp|Q6PD62|CTR9_HUMAN	RNA polymerase-associated protein CTR9 homolog OS=Homo sapiens GN=CTR9 PE=1 SV=1	3.745e-07	1.884e-08	7.383e-07	0.507246	0.0255181
sp|Q6ZN66|GBP6_HUMAN	Guanylate-binding protein 6 OS=Homo sapiens GN=GBP6 PE=2 SV=1	1.237e-07			rep2-phS Only
sp|Q7KZ85|SPT6H_HUMAN	Transcription elongation factor SPT6 OS=Homo sapiens GN=SUPT6H PE=1 SV=2	3.311e-07		6.995e-08	4.73338	rep2-un Only
sp|Q7L014|DDX46_HUMAN	Probable ATP-dependent RNA helicase DDX46 OS=Homo sapiens GN=DDX46 PE=1 SV=2			5.553e-07	rep2-un Only	rep2-un Only
sp|Q7L5Y9-2|MAEA_HUMAN	Isoform 2 of Macrophage erythroblast attacher OS=Homo sapiens GN=MAEA		1.248e-06			rep2-phT Only
sp|Q86TI2-2|DPP9_HUMAN	Isoform 2 of Dipeptidyl peptidase 9 OS=Homo sapiens GN=DPP9	1.274e-06	2.176e-06	1.252e-06	1.01757	1.73802
sp|P07910-2|HNRPC_HUMAN	Isoform C1 of Heterogeneous nuclear ribonucleoproteins C1/C2 OS=Homo sapiens GN=HNRNPC	4.227e-07	1.132e-06	6.831e-06	0.0618797	0.165715
sp|Q86V97|KBTB6_HUMAN	Kelch repeat and BTB domain-containing protein 6 OS=Homo sapiens GN=KBTBD6 PE=1 SV=1	7.42e-06	7.723e-06	4.922e-06	1.50752	1.56908
sp|P08238|HS90B_HUMAN	Heat shock protein HSP 90-beta OS=Homo sapiens GN=HSP90AB1 PE=1 SV=4	1.589e-06	1.589e-06	1.646e-06	0.965371	0.965371
sp|P07900-2|HS90A_HUMAN	Isoform 2 of Heat shock protein HSP 90-alpha OS=Homo sapiens GN=HSP90AA1	1.071e-06	1.131e-06	1.21e-06	0.885124	0.934711
sp|P14625|ENPL_HUMAN	Endoplasmin OS=Homo sapiens GN=HSP90B1 PE=1 SV=1	1.013e-07	2.237e-07	3.166e-07	0.319962	0.70657
sp|Q86VM9-2|ZCH18_HUMAN	Isoform 2 of Zinc finger CCCH domain-containing protein 18 OS=Homo sapiens GN=ZC3H18			8.134e-07	rep2-un Only	rep2-un Only
sp|Q8IUR7-2|ARMC8_HUMAN	Isoform 2 of Armadillo repeat-containing protein 8 OS=Homo sapiens GN=ARMC8		5.333e-07			rep2-phT Only
sp|P08579|RU2B_HUMAN	U2 small nuclear ribonucleoprotein B'' OS=Homo sapiens GN=SNRPB2 PE=1 SV=1	1.213e-06	1.624e-06	2.633e-06	0.460691	0.616787
sp|P09012|SNRPA_HUMAN	U1 small nuclear ribonucleoprotein A OS=Homo sapiens GN=SNRPA PE=1 SV=3	4.095e-07	6.753e-07		rep2-phS Only	rep2-phT Only
sp|Q8IWV7|UBR1_HUMAN	E3 ubiquitin-protein ligase UBR1 OS=Homo sapiens GN=UBR1 PE=1 SV=1	2.11e-06	1.415e-06	1.67e-06	1.26347	0.847305
sp|P08708|RS17_HUMAN	40S ribosomal protein S17 OS=Homo sapiens GN=RPS17 PE=1 SV=2	5.909e-05	4.636e-05	6.033e-05	0.979446	0.76844
sp|P09132|SRP19_HUMAN	Signal recognition particle 19 kDa protein OS=Homo sapiens GN=SRP19 PE=1 SV=3	3.312e-06	1.602e-06	1.159e-05	0.285764	0.138223
sp|Q8IWV8-4|UBR2_HUMAN	Isoform 4 of E3 ubiquitin-protein ligase UBR2 OS=Homo sapiens GN=UBR2	9.267e-07	8.535e-07	7.989e-07	1.15997	1.06834
sp|Q8IY81|SPB1_HUMAN	pre-rRNA processing protein FTSJ3 OS=Homo sapiens GN=FTSJ3 PE=1 SV=2	4.656e-07	3.686e-07	5.24e-07	0.88855	0.703435
sp|P09651-2|ROA1_HUMAN	Isoform A1-A of Heterogeneous nuclear ribonucleoprotein A1 OS=Homo sapiens GN=HNRNPA1	7.564e-06	4.1e-06	4.969e-06	1.52224	0.825116
sp|P22626|ROA2_HUMAN	Heterogeneous nuclear ribonucleoproteins A2/B1 OS=Homo sapiens GN=HNRNPA2B1 PE=1 SV=2	3.88e-06	1.325e-06	1.394e-06	2.78336	0.950502
sp|Q8NI36|WDR36_HUMAN	WD repeat-containing protein 36 OS=Homo sapiens GN=WDR36 PE=1 SV=1	1.433e-06	4.205e-07	1.194e-06	1.20017	0.352178
sp|Q8TDN6|BRX1_HUMAN	Ribosome biogenesis protein BRX1 homolog OS=Homo sapiens GN=BRIX1 PE=1 SV=2	2.709e-06	2.496e-06	6.924e-06	0.391248	0.360485
sp|Q8TEX9-2|IPO4_HUMAN	Isoform 2 of Importin-4 OS=Homo sapiens GN=IPO4	3.94e-07			rep2-phS Only
sp|Q8TF01|PNISR_HUMAN	Arginine/serine-rich protein PNISR OS=Homo sapiens GN=PNISR PE=1 SV=2	9.154e-08		1.028e-06	0.0890467	rep2-un Only
sp|P09661|RU2A_HUMAN	U2 small nuclear ribonucleoprotein A' OS=Homo sapiens GN=SNRPA1 PE=1 SV=2	2.76e-06	8.606e-07	8.12e-06	0.339901	0.105985
sp|Q8WYA6|CTBL1_HUMAN	Beta-catenin-like protein 1 OS=Homo sapiens GN=CTNNBL1 PE=1 SV=1	1.114e-06		1.796e-07	6.20267	rep2-un Only
sp|P0CG05|LAC2_HUMAN	Ig lambda-2 chain C regions OS=Homo sapiens GN=IGLC2 PE=1 SV=1	1.616e-05	4.738e-06		rep2-phS Only	rep2-phT Only
sp|B9A064|IGLL5_HUMAN	Immunoglobulin lambda-like polypeptide 5 OS=Homo sapiens GN=IGLL5 PE=2 SV=2	1.011e-06			rep2-phS Only
sp|Q92769|HDAC2_HUMAN	Histone deacetylase 2 OS=Homo sapiens GN=HDAC2 PE=1 SV=2	1.022e-06	3.654e-07	5.566e-07	1.83615	0.656486
sp|P10809|CH60_HUMAN	60 kDa heat shock protein, mitochondrial OS=Homo sapiens GN=HSPD1 PE=1 SV=2	1.599e-06	2.224e-07	4.104e-07	3.8962	0.54191
sp|P11021|GRP78_HUMAN	78 kDa glucose-regulated protein OS=Homo sapiens GN=HSPA5 PE=1 SV=2	1.44e-06	4.963e-07	1.184e-07	12.1622	4.19172
sp|Q93077|H2A1C_HUMAN	Histone H2A type 1-C OS=Homo sapiens GN=HIST1H2AC PE=1 SV=3	4.458e-07	4.803e-07	1.277e-06	0.349099	0.376116
sp|Q96QV6|H2A1A_HUMAN	Histone H2A type 1-A OS=Homo sapiens GN=HIST1H2AA PE=1 SV=3	1.956e-07		2.911e-07	0.671934	rep2-un Only
sp|Q96CW1-2|AP2M1_HUMAN	Isoform 2 of AP-2 complex subunit mu OS=Homo sapiens GN=AP2M1	8.8e-07	3.124e-07	3.287e-07	2.67721	0.950411
sp|Q96DA0|ZG16B_HUMAN	Zymogen granule protein 16 homolog B OS=Homo sapiens GN=ZG16B PE=1 SV=3	2.137e-05	4.893e-06		rep2-phS Only	rep2-phT Only
sp|Q96QK1|VPS35_HUMAN	Vacuolar protein sorting-associated protein 35 OS=Homo sapiens GN=VPS35 PE=1 SV=2	1.28e-06			rep2-phS Only
sp|P11142|HSP7C_HUMAN	Heat shock cognate 71 kDa protein OS=Homo sapiens GN=HSPA8 PE=1 SV=1	3.446e-06	4.846e-06	3.613e-06	0.953778	1.34127
sp|P08107|HSP71_HUMAN	Heat shock 70 kDa protein 1A/1B OS=Homo sapiens GN=HSPA1A PE=1 SV=5	5.153e-06	4.538e-06	4.621e-06	1.11513	0.982039
sp|Q96S59|RANB9_HUMAN	Ran-binding protein 9 OS=Homo sapiens GN=RANBP9 PE=1 SV=1	2.266e-07	2.427e-07	8.998e-08	2.51834	2.69727
sp|Q6VN20|RBP10_HUMAN	Ran-binding protein 10 OS=Homo sapiens GN=RANBP10 PE=1 SV=1	6.706e-08	7.424e-08	8.072e-08	0.830773	0.919722
sp|Q99575|POP1_HUMAN	Ribonucleases P/MRP protein subunit POP1 OS=Homo sapiens GN=POP1 PE=1 SV=2	4.619e-07	8.215e-08	3.284e-07	1.40652	0.250152
sp|Q99613|EIF3C_HUMAN	Eukaryotic translation initiation factor 3 subunit C OS=Homo sapiens GN=EIF3C PE=1 SV=1	2.045e-06	5.65e-07	2.819e-06	0.725435	0.200426
sp|P11387|TOP1_HUMAN	DNA topoisomerase 1 OS=Homo sapiens GN=TOP1 PE=1 SV=2	3.309e-06	3.55e-06	4.758e-06	0.69546	0.746112
sp|Q99661|KIF2C_HUMAN	Kinesin-like protein KIF2C OS=Homo sapiens GN=KIF2C PE=1 SV=2		8.63e-05			rep2-phT Only
sp|O00139-1|KIF2A_HUMAN	Isoform 1 of Kinesin-like protein KIF2A OS=Homo sapiens GN=KIF2A	1.29e-07	9.433e-06		rep2-phS Only	rep2-phT Only
sp|O00139-2|KIF2A_HUMAN	Isoform 2 of Kinesin-like protein KIF2A OS=Homo sapiens GN=KIF2A	1.327e-07	9.611e-06		rep2-phS Only	rep2-phT Only
sp|P11388-2|TOP2A_HUMAN	Isoform 2 of DNA topoisomerase 2-alpha OS=Homo sapiens GN=TOP2A	1.586e-07	3.793e-07	4.189e-07	0.378611	0.905467
sp|Q02880-2|TOP2B_HUMAN	Isoform Beta-1 of DNA topoisomerase 2-beta OS=Homo sapiens GN=TOP2B	2.114e-07	1.674e-07	1.618e-07	1.30655	1.03461
sp|P12956|XRCC6_HUMAN	X-ray repair cross-complementing protein 6 OS=Homo sapiens GN=XRCC6 PE=1 SV=2	8.123e-07	2.44e-07		rep2-phS Only	rep2-phT Only
sp|P13010|XRCC5_HUMAN	X-ray repair cross-complementing protein 5 OS=Homo sapiens GN=XRCC5 PE=1 SV=3	2.965e-07	2.547e-07	4.203e-07	0.705448	0.605996
sp|P13645|K1C10_HUMAN	Keratin, type I cytoskeletal 10 OS=Homo sapiens GN=KRT10 PE=1 SV=6	5.426e-05	4.103e-05	2.732e-05	1.98609	1.50183
sp|P13646|K1C13_HUMAN	Keratin, type I cytoskeletal 13 OS=Homo sapiens GN=KRT13 PE=1 SV=4	5.015e-05	1.467e-05		rep2-phS Only	rep2-phT Only
sp|P14923|PLAK_HUMAN	Junction plakoglobin OS=Homo sapiens GN=JUP PE=1 SV=3	3.559e-06	2.224e-06	6.528e-07	5.4519	3.40686
sp|P02533|K1C14_HUMAN	Keratin, type I cytoskeletal 14 OS=Homo sapiens GN=KRT14 PE=1 SV=4	6.322e-06	3.481e-06	1.256e-06	5.03344	2.7715
sp|P08779|K1C16_HUMAN	Keratin, type I cytoskeletal 16 OS=Homo sapiens GN=KRT16 PE=1 SV=4	4.493e-06	2.868e-06	2.74e-07	16.3978	10.4672
sp|Q04695|K1C17_HUMAN	Keratin, type I cytoskeletal 17 OS=Homo sapiens GN=KRT17 PE=1 SV=2	2.839e-06	3.517e-06	3.924e-07	7.23496	8.96279
sp|Q15323|K1H1_HUMAN	Keratin, type I cuticular Ha1 OS=Homo sapiens GN=KRT31 PE=2 SV=3	2.123e-07	4.601e-07		rep2-phS Only	rep2-phT Only
sp|Q14525|KT33B_HUMAN	Keratin, type I cuticular Ha3-II OS=Homo sapiens GN=KRT33B PE=2 SV=3		2.532e-07			rep2-phT Only
sp|Q99729-2|ROAA_HUMAN	Isoform 2 of Heterogeneous nuclear ribonucleoprotein A/B OS=Homo sapiens GN=HNRNPAB	7.522e-07	1.206e-06	8.203e-07	0.916982	1.47019
sp|Q14103-2|HNRPD_HUMAN	Isoform 2 of Heterogeneous nuclear ribonucleoprotein D0 OS=Homo sapiens GN=HNRNPD	1.215e-07	6.423e-07	2.961e-07	0.410334	2.1692
sp|Q99832-3|TCPH_HUMAN	Isoform 3 of T-complex protein 1 subunit eta OS=Homo sapiens GN=CCT7	1.921e-06			rep2-phS Only
sp|Q9BQG0-2|MBB1A_HUMAN	Isoform 2 of Myb-binding protein 1A OS=Homo sapiens GN=MYBBP1A	1.032e-06	7.719e-07	1.359e-06	0.759382	0.567991
sp|Q9BRJ6|CG050_HUMAN	Uncharacterized protein C7orf50 OS=Homo sapiens GN=C7orf50 PE=1 SV=1	2.35e-07	6.007e-07	1.678e-06	0.140048	0.357986
sp|Q9BT78-2|CSN4_HUMAN	Isoform 2 of COP9 signalosome complex subunit 4 OS=Homo sapiens GN=COPS4	3.28e-07			rep2-phS Only
sp|Q9BTT0-3|AN32E_HUMAN	Isoform 3 of Acidic leucine-rich nuclear phosphoprotein 32 family member E OS=Homo sapiens GN=ANP32E	2.069e-06	8.527e-07	3.082e-06	0.671317	0.276671
sp|Q9BUJ2-2|HNRL1_HUMAN	Isoform 2 of Heterogeneous nuclear ribonucleoprotein U-like protein 1 OS=Homo sapiens GN=HNRNPUL1	2.721e-07	5.216e-07	6.082e-07	0.447386	0.857613
sp|Q9BUQ8|DDX23_HUMAN	Probable ATP-dependent RNA helicase DDX23 OS=Homo sapiens GN=DDX23 PE=1 SV=3	1.806e-06	5.249e-07	3.497e-06	0.516443	0.1501
sp|Q9BVP2-2|GNL3_HUMAN	Isoform 2 of Guanine nucleotide-binding protein-like 3 OS=Homo sapiens GN=GNL3	1.297e-06	2.721e-07	3.857e-07	3.36272	0.705471
sp|Q9BZE4|NOG1_HUMAN	Nucleolar GTP-binding protein 1 OS=Homo sapiens GN=GTPBP4 PE=1 SV=3	3.134e-06	2.494e-06	2.543e-06	1.2324	0.980731
sp|Q9BZK7|TBL1R_HUMAN	F-box-like/WD repeat-containing protein TBL1XR1 OS=Homo sapiens GN=TBL1XR1 PE=1 SV=1	3.285e-06	1.001e-06	9.54e-07	3.4434	1.04927
sp|Q9GZR7|DDX24_HUMAN	ATP-dependent RNA helicase DDX24 OS=Homo sapiens GN=DDX24 PE=1 SV=1	1.527e-06	4.574e-07	1.633e-06	0.935089	0.280098
sp|Q9H2U1-2|DHX36_HUMAN	Isoform 2 of Probable ATP-dependent RNA helicase DHX36 OS=Homo sapiens GN=DHX36	5.8e-07	4.255e-07	5.311e-07	1.09207	0.801167
sp|Q9H307|PININ_HUMAN	Pinin OS=Homo sapiens GN=PNN PE=1 SV=4	4.545e-07	1.158e-06	6.607e-06	0.0687907	0.175269
sp|Q9H6S0|YTDC2_HUMAN	Probable ATP-dependent RNA helicase YTHDC2 OS=Homo sapiens GN=YTHDC2 PE=1 SV=2	5.092e-07	3.242e-07	6.262e-07	0.813159	0.517726
sp|Q9H7D7-2|WDR26_HUMAN	Isoform 2 of WD repeat-containing protein 26 OS=Homo sapiens GN=WDR26	3.762e-07	7.139e-08		rep2-phS Only	rep2-phT Only
sp|Q9HC84|MUC5B_HUMAN	Mucin-5B OS=Homo sapiens GN=MUC5B PE=1 SV=3	6.915e-07	2.654e-07		rep2-phS Only	rep2-phT Only
sp|P14618|KPYM_HUMAN	Pyruvate kinase PKM OS=Homo sapiens GN=PKM PE=1 SV=4	1.413e-06	1.095e-06		rep2-phS Only	rep2-phT Only
sp|Q9NPD3|EXOS4_HUMAN	Exosome complex component RRP41 OS=Homo sapiens GN=EXOSC4 PE=1 SV=3	3.63e-06	1.168e-06	2.572e-07	14.1135	4.54121
sp|P14678-2|RSMB_HUMAN	Isoform SM-B of Small nuclear ribonucleoprotein-associated proteins B and B' OS=Homo sapiens GN=SNRPB	1.042e-06	1.456e-06	3.606e-06	0.288963	0.403771
sp|Q9NPE3|NOP10_HUMAN	H/ACA ribonucleoprotein complex subunit 3 OS=Homo sapiens GN=NOP10 PE=1 SV=1			1.44e-05	rep2-un Only	rep2-un Only
sp|Q9NQT4|EXOS5_HUMAN	Exosome complex component RRP46 OS=Homo sapiens GN=EXOSC5 PE=1 SV=1	2.241e-06	9.974e-07	8.109e-07	2.7636	1.22999
sp|P14735|IDE_HUMAN	Insulin-degrading enzyme OS=Homo sapiens GN=IDE PE=1 SV=4	3.732e-06	9.784e-06	5.76e-06	0.647917	1.69861
sp|Q9NR30|DDX21_HUMAN	Nucleolar RNA helicase 2 OS=Homo sapiens GN=DDX21 PE=1 SV=5	1.782e-05	1.622e-05	2.994e-05	0.59519	0.54175
sp|P15880|RS2_HUMAN	40S ribosomal protein S2 OS=Homo sapiens GN=RPS2 PE=1 SV=2	9.582e-06	1.165e-05	1.992e-05	0.481024	0.584839
sp|Q9NSI2-2|F207A_HUMAN	Isoform B of Protein FAM207A OS=Homo sapiens GN=FAM207A	8.095e-07	1.365e-06	7.292e-07	1.11012	1.87191
sp|Q9NTK5|OLA1_HUMAN	Obg-like ATPase 1 OS=Homo sapiens GN=OLA1 PE=1 SV=2	1.403e-06	1.63e-07	1.153e-06	1.21683	0.14137
sp|Q9NW13|RBM28_HUMAN	RNA-binding protein 28 OS=Homo sapiens GN=RBM28 PE=1 SV=3	1.074e-07	3.253e-07	7.133e-07	0.150568	0.456049
sp|Q9NX24|NHP2_HUMAN	H/ACA ribonucleoprotein complex subunit 2 OS=Homo sapiens GN=NHP2 PE=1 SV=1		1.138e-06	6.29e-06	rep2-un Only	0.180922
sp|P15924|DESP_HUMAN	Desmoplakin OS=Homo sapiens GN=DSP PE=1 SV=3	1.956e-06	9.857e-07	4.24e-07	4.61321	2.32476
sp|Q9NX58|LYAR_HUMAN	Cell growth-regulating nucleolar protein OS=Homo sapiens GN=LYAR PE=1 SV=2	1.212e-07	2.238e-07	1.52e-06	0.0797368	0.147237
sp|Q9UBC9|SPRR3_HUMAN	Small proline-rich protein 3 OS=Homo sapiens GN=SPRR3 PE=1 SV=2	2.775e-05	4.059e-06		rep2-phS Only	rep2-phT Only
sp|P16403|H12_HUMAN	Histone H1.2 OS=Homo sapiens GN=HIST1H1C PE=1 SV=2	4.83e-06	2.123e-06	7.879e-06	0.613022	0.26945
sp|P10412|H14_HUMAN	Histone H1.4 OS=Homo sapiens GN=HIST1H1E PE=1 SV=2	1.169e-06	1.436e-06	1.356e-06	0.862094	1.059
sp|Q9UBU9|NXF1_HUMAN	Nuclear RNA export factor 1 OS=Homo sapiens GN=NXF1 PE=1 SV=1	4.88e-06	9.29e-06	3.371e-06	1.44764	2.75586
sp|P17480|UBF1_HUMAN	Nucleolar transcription factor 1 OS=Homo sapiens GN=UBTF PE=1 SV=1	7.811e-06	2.159e-06	1.6e-05	0.488187	0.134937
sp|P17480-2|UBF1_HUMAN	Isoform UBF2 of Nucleolar transcription factor 1 OS=Homo sapiens GN=UBTF	7.869e-06	1.916e-06	1.427e-05	0.551437	0.134268
sp|Q9UBW8|CSN7A_HUMAN	COP9 signalosome complex subunit 7a OS=Homo sapiens GN=COPS7A PE=1 SV=1	7.988e-07			rep2-phS Only
sp|Q9UHB9|SRP68_HUMAN	Signal recognition particle subunit SRP68 OS=Homo sapiens GN=SRP68 PE=1 SV=2	6.37e-06	2.313e-06	1.298e-05	0.490755	0.178197
sp|P17844|DDX5_HUMAN	Probable ATP-dependent RNA helicase DDX5 OS=Homo sapiens GN=DDX5 PE=1 SV=1	3.403e-06	3.415e-06	4.627e-06	0.735466	0.738059
sp|Q9UKV3-2|ACINU_HUMAN	Isoform 2 of Apoptotic chromatin condensation inducer in the nucleus OS=Homo sapiens GN=ACIN1	4.271e-07	3.999e-07	2.803e-06	0.152372	0.142669
sp|Q9UMS4|PRP19_HUMAN	Pre-mRNA-processing factor 19 OS=Homo sapiens GN=PRPF19 PE=1 SV=1	4.156e-06	1.376e-06	5.128e-07	8.10452	2.68331
sp|P17987|TCPA_HUMAN	T-complex protein 1 subunit alpha OS=Homo sapiens GN=TCP1 PE=1 SV=1	2.676e-06		1.174e-07	22.7939	rep2-un Only
sp|Q9UNX4|WDR3_HUMAN	WD repeat-containing protein 3 OS=Homo sapiens GN=WDR3 PE=1 SV=1	9.861e-07	2.222e-07	8.053e-07	1.22451	0.275922
sp|Q9UPT5-1|EXOC7_HUMAN	Isoform 1 of Exocyst complex component 7 OS=Homo sapiens GN=EXOC7	1.467e-07	5.895e-07	8.718e-07	0.168273	0.676187
sp|P18077|RL35A_HUMAN	60S ribosomal protein L35a OS=Homo sapiens GN=RPL35A PE=1 SV=2	2.425e-05	2.855e-05	6.099e-05	0.397606	0.46811
sp|Q9UQ35|SRRM2_HUMAN	Serine/arginine repetitive matrix protein 2 OS=Homo sapiens GN=SRRM2 PE=1 SV=2	1.935e-07	2.455e-07	4.979e-06	0.0388632	0.0493071
sp|P18124|RL7_HUMAN	60S ribosomal protein L7 OS=Homo sapiens GN=RPL7 PE=1 SV=1	2.809e-05	1.852e-05	4.922e-05	0.570703	0.37627
sp|P18621-3|RL17_HUMAN	Isoform 3 of 60S ribosomal protein L17 OS=Homo sapiens GN=RPL17	1.078e-05	6.389e-06	2.091e-05	0.515543	0.305548
sp|Q9Y221|NIP7_HUMAN	60S ribosome subunit biogenesis protein NIP7 homolog OS=Homo sapiens GN=NIP7 PE=1 SV=1	4.017e-06	3.009e-06	5.153e-06	0.779546	0.583932
sp|Q9Y230|RUVB2_HUMAN	RuvB-like 2 OS=Homo sapiens GN=RUVBL2 PE=1 SV=3	1.284e-05	2.169e-05	6.001e-06	2.13964	3.6144
sp|P19338|NUCL_HUMAN	Nucleolin OS=Homo sapiens GN=NCL PE=1 SV=3	1.995e-05	1.435e-05	1.8e-05	1.10833	0.797222
sp|P19784|CSK22_HUMAN	Casein kinase II subunit alpha' OS=Homo sapiens GN=CSNK2A2 PE=1 SV=1	1.553e-06		2.761e-06	0.562477	rep2-un Only
sp|Q9Y265|RUVB1_HUMAN	RuvB-like 1 OS=Homo sapiens GN=RUVBL1 PE=1 SV=1	8.418e-06	1.256e-05	3.404e-06	2.47297	3.68978
sp|P21127-2|CD11B_HUMAN	Isoform SV1 of Cyclin-dependent kinase 11B OS=Homo sapiens GN=CDK11B	3.807e-06		4.274e-06	0.890735	rep2-un Only
sp|Q9Y2D4|EXC6B_HUMAN	Exocyst complex component 6B OS=Homo sapiens GN=EXOC6B PE=1 SV=3		3.856e-07	7.605e-07	rep2-un Only	0.507035
sp|Q9Y2R4|DDX52_HUMAN	Probable ATP-dependent RNA helicase DDX52 OS=Homo sapiens GN=DDX52 PE=1 SV=3	1.434e-07	2.267e-07	5.094e-07	0.281508	0.445033
sp|Q8TDD1-2|DDX54_HUMAN	Isoform 2 of ATP-dependent RNA helicase DDX54 OS=Homo sapiens GN=DDX54	1.469e-07		2.2e-07	0.667727	rep2-un Only
sp|P21333-2|FLNA_HUMAN	Isoform 2 of Filamin-A OS=Homo sapiens GN=FLNA	1.108e-07		2.414e-07	0.458989	rep2-un Only
sp|Q9Y2X3|NOP58_HUMAN	Nucleolar protein 58 OS=Homo sapiens GN=NOP58 PE=1 SV=1	3.583e-07	1.342e-07	2.281e-06	0.15708	0.0588338
sp|P22087|FBRL_HUMAN	rRNA 2'-O-methyltransferase fibrillarin OS=Homo sapiens GN=FBL PE=1 SV=2	1.369e-06	2.442e-07	1.282e-06	1.06786	0.190484
sp|Q9Y3B2|EXOS1_HUMAN	Exosome complex component CSL4 OS=Homo sapiens GN=EXOSC1 PE=1 SV=1	3.651e-06	2.889e-06	4.686e-06	0.779129	0.616517
sp|P22528|SPR1B_HUMAN	Cornifin-B OS=Homo sapiens GN=SPRR1B PE=1 SV=2	2.119e-06	1.472e-06	7.306e-07	2.90036	2.01478
sp|P35321|SPR1A_HUMAN	Cornifin-A OS=Homo sapiens GN=SPRR1A PE=1 SV=2	6.931e-07	9.599e-07		rep2-phS Only	rep2-phT Only
sp|Q9Y3U8|RL36_HUMAN	60S ribosomal protein L36 OS=Homo sapiens GN=RPL36 PE=1 SV=3	2.659e-05	9.331e-06	2.558e-05	1.03948	0.364777
sp|P22735|TGM1_HUMAN	Protein-glutamine gamma-glutamyltransferase K OS=Homo sapiens GN=TGM1 PE=1 SV=4	3.225e-07	8.177e-08		rep2-phS Only	rep2-phT Only
sp|Q9Y4C8|RBM19_HUMAN	Probable RNA-binding protein 19 OS=Homo sapiens GN=RBM19 PE=1 SV=3	1.003e-07	2.019e-07	1.787e-07	0.561276	1.12983
sp|Q9Y5B9|SP16H_HUMAN	FACT complex subunit SPT16 OS=Homo sapiens GN=SUPT16H PE=1 SV=1	4.358e-06	3.167e-07	3.969e-06	1.09801	0.0797934
sp|P23396|RS3_HUMAN	40S ribosomal protein S3 OS=Homo sapiens GN=RPS3 PE=1 SV=2	1.22e-05	6.962e-06	1.266e-05	0.963665	0.549921
sp|Q9Y5Q8-2|TF3C5_HUMAN	Isoform 2 of General transcription factor 3C polypeptide 5 OS=Homo sapiens GN=GTF3C5	7.78e-07	4.375e-07	8.695e-07	0.894767	0.503163
sp|Q9Y5Q9|TF3C3_HUMAN	General transcription factor 3C polypeptide 3 OS=Homo sapiens GN=GTF3C3 PE=1 SV=1	4.06e-07			rep2-phS Only
sp|Q9Y678|COPG1_HUMAN	Coatomer subunit gamma-1 OS=Homo sapiens GN=COPG1 PE=1 SV=1	1.943e-06		5.408e-07	3.59283	rep2-un Only
sp|P23528|COF1_HUMAN	Cofilin-1 OS=Homo sapiens GN=CFL1 PE=1 SV=3	2.15e-06	2.191e-06	1.702e-06	1.26322	1.28731
sp|P27482|CALL3_HUMAN	Calmodulin-like protein 3 OS=Homo sapiens GN=CALML3 PE=1 SV=2	1.632e-06	4.202e-07		rep2-phS Only	rep2-phT Only
sp|P62699|YPEL5_HUMAN	Protein yippee-like 5 OS=Homo sapiens GN=YPEL5 PE=1 SV=1	6.619e-07	1.012e-06	6.285e-07	1.05314	1.61018
sp|Q15024|EXOS7_HUMAN	Exosome complex component RRP42 OS=Homo sapiens GN=EXOSC7 PE=1 SV=3	4.844e-07	2.679e-07	2.918e-07	1.66004	0.918095
sp|P24928|RPB1_HUMAN	DNA-directed RNA polymerase II subunit RPB1 OS=Homo sapiens GN=POLR2A PE=1 SV=2	1.18e-07		7.868e-07	0.149975	rep2-un Only
sp|Q6UWP8|SBSN_HUMAN	Suprabasin OS=Homo sapiens GN=SBSN PE=2 SV=2	3.741e-07	5.998e-08		rep2-phS Only	rep2-phT Only
sp|Q7Z2W4-2|ZCCHV_HUMAN	Isoform 2 of Zinc finger CCCH-type antiviral protein 1 OS=Homo sapiens GN=ZC3HAV1	3.694e-07	1.68e-07		rep2-phS Only	rep2-phT Only
sp|P07477|TRY1_HUMAN	Trypsin-1 OS=Homo sapiens GN=PRSS1 PE=1 SV=1	1.925e-06	8.589e-07	4.077e-06	0.472161	0.21067
sp|P25311|ZA2G_HUMAN	Zinc-alpha-2-glycoprotein OS=Homo sapiens GN=AZGP1 PE=1 SV=2	8.492e-08	5.376e-07		rep2-phS Only	rep2-phT Only
sp|P10155-3|RO60_HUMAN	Isoform 3 of 60 kDa SS-A/Ro ribonucleoprotein OS=Homo sapiens GN=TROVE2	5.307e-07		1.282e-06	0.413963	rep2-un Only
sp|P11940-2|PABP1_HUMAN	Isoform 2 of Polyadenylate-binding protein 1 OS=Homo sapiens GN=PABPC1	3.95e-07	3.622e-07	1.967e-07	2.00813	1.84138
sp|P22532|SPR2D_HUMAN	Small proline-rich protein 2D OS=Homo sapiens GN=SPRR2D PE=2 SV=2	1.258e-06	2.675e-06	9.951e-07	1.26419	2.68817
sp|P32119|PRDX2_HUMAN	Peroxiredoxin-2 OS=Homo sapiens GN=PRDX2 PE=1 SV=5	7.557e-07	6.464e-07	6.055e-07	1.24806	1.06755
sp|P36952-2|SPB5_HUMAN	Isoform 2 of Serpin B5 OS=Homo sapiens GN=SERPINB5	7.683e-07	2.83e-07		rep2-phS Only	rep2-phT Only
sp|P25440|BRD2_HUMAN	Bromodomain-containing protein 2 OS=Homo sapiens GN=BRD2 PE=1 SV=2	1.786e-06	5.094e-07	9.419e-06	0.189617	0.0540822
sp|P62937|PPIA_HUMAN	Peptidyl-prolyl cis-trans isomerase A OS=Homo sapiens GN=PPIA PE=1 SV=2	9.599e-07	1.001e-06		rep2-phS Only	rep2-phT Only
sp|Q12769|NU160_HUMAN	Nuclear pore complex protein Nup160 OS=Homo sapiens GN=NUP160 PE=1 SV=3	1.003e-07	4.924e-08	3.275e-07	0.30626	0.150351
sp|Q92541|RTF1_HUMAN	RNA polymerase-associated protein RTF1 homolog OS=Homo sapiens GN=RTF1 PE=1 SV=4	1.509e-07		5.271e-07	0.286283	rep2-un Only
sp|Q9H0A0|NAT10_HUMAN	N-acetyltransferase 10 OS=Homo sapiens GN=NAT10 PE=1 SV=2	4.811e-07		2.114e-07	2.27578	rep2-un Only
sp|Q9NR50-2|EI2BG_HUMAN	Isoform 2 of Translation initiation factor eIF-2B subunit gamma OS=Homo sapiens GN=EIF2B3	9.757e-07		6.47e-07	1.50804	rep2-un Only
sp|Q9UHB7|AFF4_HUMAN	AF4/FMR2 family member 4 OS=Homo sapiens GN=AFF4 PE=1 SV=1	9.74e-08		3.75e-07	0.259733	rep2-un Only
sp|Q07955-2|SRSF1_HUMAN	Isoform ASF-2 of Serine/arginine-rich splicing factor 1 OS=Homo sapiens GN=SRSF1	1.92e-07	1.513e-07	7.458e-07	0.257442	0.202869
sp|P55084|ECHB_HUMAN	Trifunctional enzyme subunit beta, mitochondrial OS=Homo sapiens GN=HADHB PE=1 SV=3		1.053e-06	1.113e-06	rep2-un Only	0.946092
sp|Q9HD40|SPCS_HUMAN	O-phosphoseryl-tRNA(Sec) selenium transferase OS=Homo sapiens GN=SEPSECS PE=1 SV=2	3.637e-08		2.909e-06	0.0125026	rep2-un Only
sp|P84103|SRSF3_HUMAN	Serine/arginine-rich splicing factor 3 OS=Homo sapiens GN=SRSF3 PE=1 SV=1	2.338e-06	1.616e-06	7.876e-07	2.96851	2.0518
sp|O00148|DX39A_HUMAN	ATP-dependent RNA helicase DDX39A OS=Homo sapiens GN=DDX39A PE=1 SV=2	3.296e-07	4.457e-07	4.976e-07	0.662379	0.895699
sp|O14744-2|ANM5_HUMAN	Isoform 2 of Protein arginine N-methyltransferase 5 OS=Homo sapiens GN=PRMT5	3.557e-07			rep2-phS Only
sp|P01871-2|IGHM_HUMAN	Isoform 2 of Ig mu chain C region OS=Homo sapiens GN=IGHM	3.017e-07	1.407e-07		rep2-phS Only	rep2-phT Only
sp|P26373|RL13_HUMAN	60S ribosomal protein L13 OS=Homo sapiens GN=RPL13 PE=1 SV=4	1.596e-05	9.851e-06	2.392e-05	0.667224	0.411831
sp|Q96P70|IPO9_HUMAN	Importin-9 OS=Homo sapiens GN=IPO9 PE=1 SV=3	3.87e-07			rep2-phS Only
sp|Q96KR1|ZFR_HUMAN	Zinc finger RNA-binding protein OS=Homo sapiens GN=ZFR PE=1 SV=2	1.241e-07	7.304e-08		rep2-phS Only	rep2-phT Only
sp|O14579-2|COPE_HUMAN	Isoform 2 of Coatomer subunit epsilon OS=Homo sapiens GN=COPE	2.359e-07			rep2-phS Only
sp|P09874|PARP1_HUMAN	Poly [ADP-ribose] polymerase 1 OS=Homo sapiens GN=PARP1 PE=1 SV=4		1.567e-07	7.477e-08	rep2-un Only	2.09576
sp|P46013-2|KI67_HUMAN	Isoform Short of Antigen KI-67 OS=Homo sapiens GN=MKI67	8.134e-08	9.701e-08	1.26e-07	0.645556	0.769921
sp|Q9H0S4-2|DDX47_HUMAN	Isoform 2 of Probable ATP-dependent RNA helicase DDX47 OS=Homo sapiens GN=DDX47	3.397e-07	3.966e-07	5.109e-07	0.664905	0.776277
sp|Q9Y2Q9|RT28_HUMAN	28S ribosomal protein S28, mitochondrial OS=Homo sapiens GN=MRPS28 PE=1 SV=1		5.525e-07	1.464e-06	rep2-un Only	0.377391
sp|P78345|RPP38_HUMAN	Ribonuclease P protein subunit p38 OS=Homo sapiens GN=RPP38 PE=1 SV=2	2.35e-07	1.769e-07	8.049e-07	0.291962	0.219779
sp|Q8WVC0-2|LEO1_HUMAN	Isoform 2 of RNA polymerase-associated protein LEO1 OS=Homo sapiens GN=LEO1			6.641e-07	rep2-un Only	rep2-un Only
sp|Q9NQT5-2|EXOS3_HUMAN	Isoform 2 of Exosome complex component RRP40 OS=Homo sapiens GN=EXOSC3	1.296e-06	4.433e-07		rep2-phS Only	rep2-phT Only
sp|Q6MZM9|CD040_HUMAN	Uncharacterized protein C4orf40 OS=Homo sapiens GN=C4orf40 PE=1 SV=1	1.34e-06			rep2-phS Only
sp|O43719|HTSF1_HUMAN	HIV Tat-specific factor 1 OS=Homo sapiens GN=HTATSF1 PE=1 SV=1			3.035e-07	rep2-un Only	rep2-un Only
sp|Q16576-2|RBBP7_HUMAN	Isoform 2 of Histone-binding protein RBBP7 OS=Homo sapiens GN=RBBP7	2.761e-07			rep2-phS Only
sp|P27635|RL10_HUMAN	60S ribosomal protein L10 OS=Homo sapiens GN=RPL10 PE=1 SV=4	2.606e-05	1.79e-05	2.958e-05	0.881001	0.605139
sp|O75607|NPM3_HUMAN	Nucleoplasmin-3 OS=Homo sapiens GN=NPM3 PE=1 SV=3	6.663e-07		5.719e-07	1.16506	rep2-un Only
sp|P16401|H15_HUMAN	Histone H1.5 OS=Homo sapiens GN=HIST1H1B PE=1 SV=3	5.877e-07	4.391e-07	7.764e-07	0.756955	0.565559
sp|Q06830|PRDX1_HUMAN	Peroxiredoxin-1 OS=Homo sapiens GN=PRDX1 PE=1 SV=1	1.385e-06	5.723e-07		rep2-phS Only	rep2-phT Only
sp|Q13144|EI2BE_HUMAN	Translation initiation factor eIF-2B subunit epsilon OS=Homo sapiens GN=EIF2B5 PE=1 SV=3	9.416e-08		3.845e-08	2.44889	rep2-un Only
sp|P67870|CSK2B_HUMAN	Casein kinase II subunit beta OS=Homo sapiens GN=CSNK2B PE=1 SV=1	1.37e-06	3.09e-07	2.45e-06	0.559184	0.126122
sp|P68431|H31_HUMAN	Histone H3.1 OS=Homo sapiens GN=HIST1H3A PE=1 SV=2	2.49e-06	6.594e-07	5.607e-07	4.44088	1.17603
sp|P61964|WDR5_HUMAN	WD repeat-containing protein 5 OS=Homo sapiens GN=WDR5 PE=1 SV=1	1.162e-07	2.169e-07		rep2-phS Only	rep2-phT Only
sp|Q15459|SF3A1_HUMAN	Splicing factor 3A subunit 1 OS=Homo sapiens GN=SF3A1 PE=1 SV=1	3.137e-08	2.959e-08	1.938e-07	0.161868	0.152683
sp|O94776|MTA2_HUMAN	Metastasis-associated protein MTA2 OS=Homo sapiens GN=MTA2 PE=1 SV=1	2.545e-07		2.835e-07	0.897707	rep2-un Only
sp|Q13330-3|MTA1_HUMAN	Isoform 3 of Metastasis-associated protein MTA1 OS=Homo sapiens GN=MTA1	7.193e-08		1.133e-07	0.634863	rep2-un Only
sp|Q9Y3Y2-3|CHTOP_HUMAN	Isoform 2 of Chromatin target of PRMT1 protein OS=Homo sapiens GN=CHTOP		2.686e-07	1.179e-06	rep2-un Only	0.22782
sp|P29508|SPB3_HUMAN	Serpin B3 OS=Homo sapiens GN=SERPINB3 PE=1 SV=2	2.58e-06	1.79e-06		rep2-phS Only	rep2-phT Only
sp|P30740|ILEU_HUMAN	Leukocyte elastase inhibitor OS=Homo sapiens GN=SERPINB1 PE=1 SV=1	4.922e-07			rep2-phS Only
sp|P48594|SPB4_HUMAN	Serpin B4 OS=Homo sapiens GN=SERPINB4 PE=1 SV=2	3.283e-07			rep2-phS Only
sp|P61201-2|CSN2_HUMAN	Isoform 2 of COP9 signalosome complex subunit 2 OS=Homo sapiens GN=COPS2	2.732e-07		3.55e-07	0.769577	rep2-un Only
sp|P52701|MSH6_HUMAN	DNA mismatch repair protein Msh6 OS=Homo sapiens GN=MSH6 PE=1 SV=2	6.385e-08		1.571e-07	0.406429	rep2-un Only
sp|P26640|SYVC_HUMAN	Valine--tRNA ligase OS=Homo sapiens GN=VARS PE=1 SV=4	1.009e-07			rep2-phS Only
sp|P51825-2|AFF1_HUMAN	Isoform 2 of AF4/FMR2 family member 1 OS=Homo sapiens GN=AFF1			4.512e-08	rep2-un Only	rep2-un Only
sp|Q15517|CDSN_HUMAN	Corneodesmosin OS=Homo sapiens GN=CDSN PE=1 SV=3	2.234e-07			rep2-phS Only
sp|Q12789-3|TF3C1_HUMAN	Isoform 2 of General transcription factor 3C polypeptide 1 OS=Homo sapiens GN=GTF3C1	1.626e-08			rep2-phS Only
sp|Q9UHR5-2|S30BP_HUMAN	Isoform 2 of SAP30-binding protein OS=Homo sapiens GN=SAP30BP	7.728e-07		1.031e-06	0.749564	rep2-un Only
sp|P62826|RAN_HUMAN	GTP-binding nuclear protein Ran OS=Homo sapiens GN=RAN PE=1 SV=3	9.523e-07	4.352e-07	5.274e-07	1.80565	0.82518
sp|Q6P5S2|CF058_HUMAN	UPF0762 protein C6orf58 OS=Homo sapiens GN=C6orf58 PE=1 SV=2	1.12e-06	6.045e-07		rep2-phS Only	rep2-phT Only
sp|P01857|IGHG1_HUMAN	Ig gamma-1 chain C region OS=Homo sapiens GN=IGHG1 PE=1 SV=1	1.07e-06	3.959e-07		rep2-phS Only	rep2-phT Only
sp|P05141|ADT2_HUMAN	ADP/ATP translocase 2 OS=Homo sapiens GN=SLC25A5 PE=1 SV=7	9.206e-07			rep2-phS Only
sp|P57740|NU107_HUMAN	Nuclear pore complex protein Nup107 OS=Homo sapiens GN=NUP107 PE=1 SV=1			3.14e-07	rep2-un Only	rep2-un Only
sp|Q92817|EVPL_HUMAN	Envoplakin OS=Homo sapiens GN=EVPL PE=1 SV=3	1.136e-07			rep2-phS Only
sp|P30050|RL12_HUMAN	60S ribosomal protein L12 OS=Homo sapiens GN=RPL12 PE=1 SV=1	1.126e-05	9.561e-06	2.852e-05	0.394811	0.335238
sp|O00567|NOP56_HUMAN	Nucleolar protein 56 OS=Homo sapiens GN=NOP56 PE=1 SV=4	1.251e-07		1.458e-07	0.858025	rep2-un Only
sp|P19388|RPAB1_HUMAN	DNA-directed RNA polymerases I, II, and III subunit RPABC1 OS=Homo sapiens GN=POLR2E PE=1 SV=4			3.441e-07	rep2-un Only	rep2-un Only
sp|P30153|2AAA_HUMAN	Serine/threonine-protein phosphatase 2A 65 kDa regulatory subunit A alpha isoform OS=Homo sapiens GN=PPP2R1A PE=1 SV=4	4.549e-06	3.914e-06	1.214e-06	3.74712	3.22405
sp|P30876|RPB2_HUMAN	DNA-directed RNA polymerase II subunit RPB2 OS=Homo sapiens GN=POLR2B PE=1 SV=1	2.335e-07		1.006e-06	0.232107	rep2-un Only
sp|P31151|S10A7_HUMAN	Protein S100-A7 OS=Homo sapiens GN=S100A7 PE=1 SV=4	1.037e-05	8.904e-06		rep2-phS Only	rep2-phT Only
sp|P32969|RL9_HUMAN	60S ribosomal protein L9 OS=Homo sapiens GN=RPL9 PE=1 SV=1	7.074e-06	3.209e-06	5.562e-06	1.27184	0.576951
sp|P33991|MCM4_HUMAN	DNA replication licensing factor MCM4 OS=Homo sapiens GN=MCM4 PE=1 SV=5	1.225e-06			rep2-phS Only
sp|P33993|MCM7_HUMAN	DNA replication licensing factor MCM7 OS=Homo sapiens GN=MCM7 PE=1 SV=4	1.786e-06		1.426e-07	12.5245	rep2-un Only
sp|P35249|RFC4_HUMAN	Replication factor C subunit 4 OS=Homo sapiens GN=RFC4 PE=1 SV=2	2.006e-06	2.636e-06	4.26e-06	0.470892	0.618779
sp|P35250-2|RFC2_HUMAN	Isoform 2 of Replication factor C subunit 2 OS=Homo sapiens GN=RFC2	1.74e-06	2.724e-06	1.334e-06	1.30435	2.04198
sp|P35251-2|RFC1_HUMAN	Isoform 2 of Replication factor C subunit 1 OS=Homo sapiens GN=RFC1	1.556e-06	1.037e-06	1.265e-06	1.23004	0.819763
sp|P35268|RL22_HUMAN	60S ribosomal protein L22 OS=Homo sapiens GN=RPL22 PE=1 SV=2	1.872e-05	3.319e-05	6.602e-05	0.28355	0.502726
sp|P35527|K1C9_HUMAN	Keratin, type I cytoskeletal 9 OS=Homo sapiens GN=KRT9 PE=1 SV=3	3.465e-05	3.156e-05	5.843e-05	0.593017	0.540133
sp|P35579|MYH9_HUMAN	Myosin-9 OS=Homo sapiens GN=MYH9 PE=1 SV=4	5.456e-07	7.499e-07	1.713e-07	3.18506	4.3777
sp|P35606|COPB2_HUMAN	Coatomer subunit beta' OS=Homo sapiens GN=COPB2 PE=1 SV=2	2.46e-06	1.458e-06	1.102e-06	2.2323	1.32305
sp|P35659|DEK_HUMAN	Protein DEK OS=Homo sapiens GN=DEK PE=1 SV=1	1.898e-06	2.522e-06	2.946e-06	0.644263	0.856076
sp|P36578|RL4_HUMAN	60S ribosomal protein L4 OS=Homo sapiens GN=RPL4 PE=1 SV=5	2.341e-05	7.848e-06	2.619e-05	0.893853	0.299656
sp|P37108|SRP14_HUMAN	Signal recognition particle 14 kDa protein OS=Homo sapiens GN=SRP14 PE=1 SV=2	1.949e-05	2.268e-05	5.244e-05	0.371663	0.432494
sp|P38646|GRP75_HUMAN	Stress-70 protein, mitochondrial OS=Homo sapiens GN=HSPA9 PE=1 SV=2	2.343e-06	1.551e-06	7.522e-07	3.11486	2.06195
sp|P38919|IF4A3_HUMAN	Eukaryotic initiation factor 4A-III OS=Homo sapiens GN=EIF4A3 PE=1 SV=4	2.945e-07	1.469e-07	3.115e-06	0.0945425	0.0471589
sp|P39019|RS19_HUMAN	40S ribosomal protein S19 OS=Homo sapiens GN=RPS19 PE=1 SV=2	6.597e-06	4.247e-06	8.769e-06	0.752309	0.48432
sp|P39023|RL3_HUMAN	60S ribosomal protein L3 OS=Homo sapiens GN=RPL3 PE=1 SV=2	1.845e-05	2.045e-05	2.318e-05	0.795945	0.882226
sp|P39687|AN32A_HUMAN	Acidic leucine-rich nuclear phosphoprotein 32 family member A OS=Homo sapiens GN=ANP32A PE=1 SV=1	3.764e-06	1.677e-06	4.034e-06	0.933069	0.415716
sp|Q92688-2|AN32B_HUMAN	Isoform 2 of Acidic leucine-rich nuclear phosphoprotein 32 family member B OS=Homo sapiens GN=ANP32B	6.462e-06	1.955e-06	6.512e-06	0.992322	0.300215
sp|P40227|TCPZ_HUMAN	T-complex protein 1 subunit zeta OS=Homo sapiens GN=CCT6A PE=1 SV=3	6.141e-07			rep2-phS Only
sp|P40429|RL13A_HUMAN	60S ribosomal protein L13a OS=Homo sapiens GN=RPL13A PE=1 SV=2	1.565e-05	3.288e-06	1.573e-05	0.994914	0.209027
sp|P40937-2|RFC5_HUMAN	Isoform 2 of Replication factor C subunit 5 OS=Homo sapiens GN=RFC5	4.11e-07	4.755e-07	5.637e-07	0.729111	0.843534
sp|P40939|ECHA_HUMAN	Trifunctional enzyme subunit alpha, mitochondrial OS=Homo sapiens GN=HADHA PE=1 SV=2	2.543e-07	5.573e-07	1.178e-07	2.15874	4.7309
sp|P41091|IF2G_HUMAN	Eukaryotic translation initiation factor 2 subunit 3 OS=Homo sapiens GN=EIF2S3 PE=1 SV=3	6.871e-07	3.764e-07	1.48e-06	0.464257	0.254324
sp|P41250|SYG_HUMAN	Glycine--tRNA ligase OS=Homo sapiens GN=GARS PE=1 SV=3	2.887e-06		1.864e-06	1.54882	rep2-un Only
sp|P42677|RS27_HUMAN	40S ribosomal protein S27 OS=Homo sapiens GN=RPS27 PE=1 SV=3	9.157e-07	2.293e-06	4.751e-06	0.192738	0.482635
sp|P42766|RL35_HUMAN	60S ribosomal protein L35 OS=Homo sapiens GN=RPL35 PE=1 SV=2	2.135e-05	1.255e-05	2.411e-05	0.885525	0.520531
sp|P46087-4|NOP2_HUMAN	Isoform 4 of Putative ribosomal RNA methyltransferase NOP2 OS=Homo sapiens GN=NOP2	5.522e-06	4.18e-06	5.543e-06	0.996211	0.754104
sp|P46776|RL27A_HUMAN	60S ribosomal protein L27a OS=Homo sapiens GN=RPL27A PE=1 SV=2	1.061e-05	5.727e-06	1.958e-05	0.541879	0.292492
sp|P46777|RL5_HUMAN	60S ribosomal protein L5 OS=Homo sapiens GN=RPL5 PE=1 SV=3	2.8e-05	1.108e-05	8.547e-05	0.3276	0.129636
sp|P46778|RL21_HUMAN	60S ribosomal protein L21 OS=Homo sapiens GN=RPL21 PE=1 SV=2	2.17e-05	1.231e-05	1.424e-05	1.52388	0.864466
sp|P46779|RL28_HUMAN	60S ribosomal protein L28 OS=Homo sapiens GN=RPL28 PE=1 SV=3	2.392e-05	1.214e-05	3.651e-05	0.655163	0.332512
sp|P46781|RS9_HUMAN	40S ribosomal protein S9 OS=Homo sapiens GN=RPS9 PE=1 SV=3	4.039e-05	1.79e-05	7.131e-05	0.5664	0.251017
sp|P46782|RS5_HUMAN	40S ribosomal protein S5 OS=Homo sapiens GN=RPS5 PE=1 SV=4	4.106e-06	5.262e-06	4.256e-06	0.964756	1.23637
sp|P46783|RS10_HUMAN	40S ribosomal protein S10 OS=Homo sapiens GN=RPS10 PE=1 SV=1	2.81e-06	2.036e-06	2.955e-06	0.950931	0.689002
sp|P46940|IQGA1_HUMAN	Ras GTPase-activating-like protein IQGAP1 OS=Homo sapiens GN=IQGAP1 PE=1 SV=1	2.245e-06	4.067e-08	5.557e-07	4.03995	0.073187
sp|P48444|COPD_HUMAN	Coatomer subunit delta OS=Homo sapiens GN=ARCN1 PE=1 SV=1	1.868e-06		9.515e-07	1.96322	rep2-un Only
sp|P49368-2|TCPG_HUMAN	Isoform 2 of T-complex protein 1 subunit gamma OS=Homo sapiens GN=CCT3	1.142e-06		1.673e-07	6.82606	rep2-un Only
sp|P49458|SRP09_HUMAN	Signal recognition particle 9 kDa protein OS=Homo sapiens GN=SRP9 PE=1 SV=2	1.966e-06	6.346e-06	8.181e-06	0.240313	0.7757
sp|P49736|MCM2_HUMAN	DNA replication licensing factor MCM2 OS=Homo sapiens GN=MCM2 PE=1 SV=4	1.14e-06		1.305e-07	8.73563	rep2-un Only
sp|P49916|DNLI3_HUMAN	DNA ligase 3 OS=Homo sapiens GN=LIG3 PE=1 SV=2	1.309e-07	2.82e-07	6.233e-07	0.210011	0.452431
sp|P50914|RL14_HUMAN	60S ribosomal protein L14 OS=Homo sapiens GN=RPL14 PE=1 SV=4	1.275e-05	1.395e-05	4.133e-05	0.308493	0.337527
sp|P50990|TCPQ_HUMAN	T-complex protein 1 subunit theta OS=Homo sapiens GN=CCT8 PE=1 SV=4	2.203e-06			rep2-phS Only
sp|P51991|ROA3_HUMAN	Heterogeneous nuclear ribonucleoprotein A3 OS=Homo sapiens GN=HNRNPA3 PE=1 SV=2	1.115e-06	1.284e-06	1.677e-06	0.664878	0.765653
sp|P52272-2|HNRPM_HUMAN	Isoform 2 of Heterogeneous nuclear ribonucleoprotein M OS=Homo sapiens GN=HNRNPM	3.782e-07	2.384e-07	7.073e-07	0.534709	0.337056
sp|P52292|IMA1_HUMAN	Importin subunit alpha-1 OS=Homo sapiens GN=KPNA2 PE=1 SV=1	2.065e-06	9.016e-08	1.551e-06	1.3314	0.0581302
sp|P52294|IMA5_HUMAN	Importin subunit alpha-5 OS=Homo sapiens GN=KPNA1 PE=1 SV=3	9.145e-07		6.726e-07	1.35965	rep2-un Only
sp|P52597|HNRPF_HUMAN	Heterogeneous nuclear ribonucleoprotein F OS=Homo sapiens GN=HNRNPF PE=1 SV=3	1.61e-07			rep2-phS Only
sp|P53350|PLK1_HUMAN	Serine/threonine-protein kinase PLK1 OS=Homo sapiens GN=PLK1 PE=1 SV=1		2.462e-06			rep2-phT Only
sp|P53618|COPB_HUMAN	Coatomer subunit beta OS=Homo sapiens GN=COPB1 PE=1 SV=3	1.174e-06		6.262e-07	1.8748	rep2-un Only
sp|P53621|COPA_HUMAN	Coatomer subunit alpha OS=Homo sapiens GN=COPA PE=1 SV=2	4.979e-06	3.065e-06	3.199e-06	1.55642	0.958112
sp|P53999|TCP4_HUMAN	Activated RNA polymerase II transcriptional coactivator p15 OS=Homo sapiens GN=SUB1 PE=1 SV=3	6.179e-06	1.216e-05	2.276e-05	0.271485	0.534271

## Sheet: rep3
Protein	Description	rep3-phS	rep3-phT	rep3-un	rep3-phS/rep3-un	rep3-phT/rep3-un
sp|O00471|EXOC5_HUMAN	Exocyst complex component 5 OS=Homo sapiens GN=EXOC5 PE=1 SV=1	9.847e-08		8.289e-08	1.18796	rep3-un Only
sp|O00629|IMA3_HUMAN	Importin subunit alpha-3 OS=Homo sapiens GN=KPNA4 PE=1 SV=1			1.303e-07	rep3-un Only	rep3-un Only
sp|O14646-2|CHD1_HUMAN	Isoform 2 of Chromodomain-helicase-DNA-binding protein 1 OS=Homo sapiens GN=CHD1			1.151e-07	rep3-un Only	rep3-un Only
sp|O15347|HMGB3_HUMAN	High mobility group protein B3 OS=Homo sapiens GN=HMGB3 PE=1 SV=4	8.898e-08	2.046e-07		rep3-phS Only	rep3-phT Only
sp|O15446-2|RPA34_HUMAN	Isoform 2 of DNA-directed RNA polymerase I subunit RPA34 OS=Homo sapiens GN=CD3EAP	1.842e-07		6.102e-07	0.301868	rep3-un Only
sp|O43143|DHX15_HUMAN	Putative pre-mRNA-splicing factor ATP-dependent RNA helicase DHX15 OS=Homo sapiens GN=DHX15 PE=1 SV=2	6.197e-07	3.472e-07	3.224e-06	0.192215	0.107692
sp|O43172-2|PRP4_HUMAN	Isoform 2 of U4/U6 small nuclear ribonucleoprotein Prp4 OS=Homo sapiens GN=PRPF4	4.422e-07	3.554e-08	1.839e-06	0.240457	0.0193257
sp|O43290|SNUT1_HUMAN	U4/U6.U5 tri-snRNP-associated protein 1 OS=Homo sapiens GN=SART1 PE=1 SV=1	5.513e-08	1.663e-08		rep3-phS Only	rep3-phT Only
sp|O60264|SMCA5_HUMAN	SWI/SNF-related matrix-associated actin-dependent regulator of chromatin subfamily A member 5 OS=Homo sapiens GN=SMARCA5 PE=1 SV=1	3.215e-08		2.718e-07	0.118286	rep3-un Only
sp|O60841|IF2P_HUMAN	Eukaryotic translation initiation factor 5B OS=Homo sapiens GN=EIF5B PE=1 SV=4	2.131e-07	2.752e-08	1.104e-07	1.93025	0.249275
sp|O75694-2|NU155_HUMAN	Isoform 2 of Nuclear pore complex protein Nup155 OS=Homo sapiens GN=NUP155		6.686e-09	2.944e-08	rep3-un Only	0.227106
sp|O94906-2|PRP6_HUMAN	Isoform 2 of Pre-mRNA-processing factor 6 OS=Homo sapiens GN=PRPF6	7.107e-09	2.037e-08	1.194e-06	0.00595226	0.0170603
sp|O95218-2|ZRAB2_HUMAN	Isoform 2 of Zinc finger Ran-binding domain-containing protein 2 OS=Homo sapiens GN=ZRANB2			1.241e-06	rep3-un Only	rep3-un Only
sp|O95602|RPA1_HUMAN	DNA-directed RNA polymerase I subunit RPA1 OS=Homo sapiens GN=POLR1A PE=1 SV=2			2.825e-08	rep3-un Only	rep3-un Only
sp|P04406-2|G3P_HUMAN	Isoform 2 of Glyceraldehyde-3-phosphate dehydrogenase OS=Homo sapiens GN=GAPDH	8.856e-07	1.132e-06	7.082e-07	1.25049	1.59842
sp|P07814|SYEP_HUMAN	Bifunctional glutamate/proline--tRNA ligase OS=Homo sapiens GN=EPRS PE=1 SV=5			4.462e-08	rep3-un Only	rep3-un Only
sp|P09132|SRP19_HUMAN	Signal recognition particle 19 kDa protein OS=Homo sapiens GN=SRP19 PE=1 SV=3			1.005e-06	rep3-un Only	rep3-un Only
sp|P11021|GRP78_HUMAN	78 kDa glucose-regulated protein OS=Homo sapiens GN=HSPA5 PE=1 SV=2	6.557e-07	5.969e-07	2.983e-07	2.19812	2.00101
sp|P11387|TOP1_HUMAN	DNA topoisomerase 1 OS=Homo sapiens GN=TOP1 PE=1 SV=2	5.838e-07	8.526e-08	2.569e-06	0.227248	0.033188
sp|P54132|BLM_HUMAN	Bloom syndrome protein OS=Homo sapiens GN=BLM PE=1 SV=1	1.478e-08		1.634e-07	0.0904529	rep3-un Only
sp|P54136|SYRC_HUMAN	Arginine--tRNA ligase, cytoplasmic OS=Homo sapiens GN=RARS PE=1 SV=2			1.83e-07	rep3-un Only	rep3-un Only
sp|P12004|PCNA_HUMAN	Proliferating cell nuclear antigen OS=Homo sapiens GN=PCNA PE=1 SV=1			1.224e-06	rep3-un Only	rep3-un Only
sp|P13010|XRCC5_HUMAN	X-ray repair cross-complementing protein 5 OS=Homo sapiens GN=XRCC5 PE=1 SV=3	7.171e-08		1.418e-07	0.505712	rep3-un Only
sp|P55072|TERA_HUMAN	Transitional endoplasmic reticulum ATPase OS=Homo sapiens GN=VCP PE=1 SV=4	1.371e-08		8.35e-06	0.00164192	rep3-un Only
sp|P13639|EF2_HUMAN	Elongation factor 2 OS=Homo sapiens GN=EEF2 PE=1 SV=4		9.964e-09	4.39e-08	rep3-un Only	0.22697
sp|P22626-2|ROA2_HUMAN	Isoform A2 of Heterogeneous nuclear ribonucleoproteins A2/B1 OS=Homo sapiens GN=HNRNPA2B1	1.179e-06	6.947e-07	3.471e-06	0.339672	0.200144
sp|P25398|RS12_HUMAN	40S ribosomal protein S12 OS=Homo sapiens GN=RPS12 PE=1 SV=3	6.596e-06	1.275e-06	1.315e-05	0.501597	0.0969582
sp|P55884-2|EIF3B_HUMAN	Isoform 2 of Eukaryotic translation initiation factor 3 subunit B OS=Homo sapiens GN=EIF3B			4.811e-07	rep3-un Only	rep3-un Only
sp|P27816-2|MAP4_HUMAN	Isoform 2 of Microtubule-associated protein 4 OS=Homo sapiens GN=MAP4	2.166e-08	5.132e-09		rep3-phS Only	rep3-phT Only
sp|P56537|IF6_HUMAN	Eukaryotic translation initiation factor 6 OS=Homo sapiens GN=EIF6 PE=1 SV=1	6.234e-08		4.551e-07	0.136981	rep3-un Only
sp|P60228|EIF3E_HUMAN	Eukaryotic translation initiation factor 3 subunit E OS=Homo sapiens GN=EIF3E PE=1 SV=1			5.142e-07	rep3-un Only	rep3-un Only
sp|P30876|RPB2_HUMAN	DNA-directed RNA polymerase II subunit RPB2 OS=Homo sapiens GN=POLR2B PE=1 SV=1	7.724e-09		5.801e-07	0.0133149	rep3-un Only
sp|P31689-2|DNJA1_HUMAN	Isoform 2 of DnaJ homolog subfamily A member 1 OS=Homo sapiens GN=DNAJA1	1.206e-07	4.825e-08	7.534e-07	0.160074	0.064043
sp|P60660-2|MYL6_HUMAN	Isoform Smooth muscle of Myosin light polypeptide 6 OS=Homo sapiens GN=MYL6	2.167e-06	5.226e-07	1.235e-06	1.75466	0.423158
sp|P38432|COIL_HUMAN	Coilin OS=Homo sapiens GN=COIL PE=1 SV=1	2.518e-07	2.811e-08		rep3-phS Only	rep3-phT Only
sp|P40938-2|RFC3_HUMAN	Isoform 2 of Replication factor C subunit 3 OS=Homo sapiens GN=RFC3	1.442e-07		4.078e-07	0.353605	rep3-un Only
sp|Q16790|CAH9_HUMAN	Carbonic anhydrase 9 OS=Homo sapiens GN=CA9 PE=1 SV=2	2.689e-08			rep3-phS Only
sp|P41743|KPCI_HUMAN	Protein kinase C iota type OS=Homo sapiens GN=PRKCI PE=1 SV=2	3.535e-07	4.116e-07	3.22e-07	1.09783	1.27826
sp|P42766|RL35_HUMAN	60S ribosomal protein L35 OS=Homo sapiens GN=RPL35 PE=1 SV=2			3.48e-06	rep3-un Only	rep3-un Only
sp|P48634-2|PRC2A_HUMAN	Isoform 2 of Protein PRRC2A OS=Homo sapiens GN=PRRC2A			3.983e-08	rep3-un Only	rep3-un Only
sp|P49207|RL34_HUMAN	60S ribosomal protein L34 OS=Homo sapiens GN=RPL34 PE=1 SV=3			4.515e-06	rep3-un Only	rep3-un Only
sp|P53621-2|COPA_HUMAN	Isoform 2 of Coatomer subunit alpha OS=Homo sapiens GN=COPA		2.66e-08	4.452e-07	rep3-un Only	0.0597484
sp|P55769|NH2L1_HUMAN	NHP2-like protein 1 OS=Homo sapiens GN=NHP2L1 PE=1 SV=3	2.983e-07	2.275e-07	2.775e-07	1.07495	0.81982
sp|P62805|H4_HUMAN	Histone H4 OS=Homo sapiens GN=HIST1H4A PE=1 SV=2	4.461e-07	2.952e-07	5.103e-06	0.0874192	0.0578483
sp|P62841|RS15_HUMAN	40S ribosomal protein S15 OS=Homo sapiens GN=RPS15 PE=1 SV=2	7.144e-07	3.115e-07	4.064e-06	0.175787	0.0766486
sp|P62847-2|RS24_HUMAN	Isoform 2 of 40S ribosomal protein S24 OS=Homo sapiens GN=RPS24	6.353e-07	4.397e-08	1.452e-06	0.437534	0.0302824
sp|Q8NB90-2|SPAT5_HUMAN	Isoform 2 of Spermatogenesis-associated protein 5 OS=Homo sapiens GN=SPATA5			8.538e-08	rep3-un Only	rep3-un Only
sp|P62851|RS25_HUMAN	40S ribosomal protein S25 OS=Homo sapiens GN=RPS25 PE=1 SV=1	2.342e-07	1.082e-06	3.21e-07	0.729595	3.37072
sp|P62906|RL10A_HUMAN	60S ribosomal protein L10a OS=Homo sapiens GN=RPL10A PE=1 SV=2	4.631e-06	9.484e-07	2.27e-05	0.204009	0.0417797
sp|P60709|ACTB_HUMAN	Actin, cytoplasmic 1 OS=Homo sapiens GN=ACTB PE=1 SV=1	1.296e-06	1.48e-06	2.64e-06	0.490909	0.560606
sp|P63261|ACTG_HUMAN	Actin, cytoplasmic 2 OS=Homo sapiens GN=ACTG1 PE=1 SV=1	3.552e-07	2.437e-07	9.657e-07	0.367816	0.252356
sp|Q562R1|ACTBL_HUMAN	Beta-actin-like protein 2 OS=Homo sapiens GN=ACTBL2 PE=1 SV=2	5.713e-08		1.77e-07	0.322768	rep3-un Only
sp|P67870|CSK2B_HUMAN	Casein kinase II subunit beta OS=Homo sapiens GN=CSNK2B PE=1 SV=1			4.761e-07	rep3-un Only	rep3-un Only
sp|P84103-2|SRSF3_HUMAN	Isoform 2 of Serine/arginine-rich splicing factor 3 OS=Homo sapiens GN=SRSF3	1.41e-07	3.697e-07	8.668e-07	0.162667	0.426511
sp|Q02413|DSG1_HUMAN	Desmoglein-1 OS=Homo sapiens GN=DSG1 PE=1 SV=2	1.142e-08	1.39e-07		rep3-phS Only	rep3-phT Only
sp|Q09666|AHNK_HUMAN	Neuroblast differentiation-associated protein AHNAK OS=Homo sapiens GN=AHNAK PE=1 SV=2	5.532e-09	2.611e-09		rep3-phS Only	rep3-phT Only
sp|Q10570|CPSF1_HUMAN	Cleavage and polyadenylation specificity factor subunit 1 OS=Homo sapiens GN=CPSF1 PE=1 SV=2		6.752e-09	1.667e-08	rep3-un Only	0.405039
sp|Q12874|SF3A3_HUMAN	Splicing factor 3A subunit 3 OS=Homo sapiens GN=SF3A3 PE=1 SV=1	7.671e-08		3.443e-07	0.2228	rep3-un Only
sp|Q12905|ILF2_HUMAN	Interleukin enhancer-binding factor 2 OS=Homo sapiens GN=ILF2 PE=1 SV=2	7.875e-07	6.074e-09	1.613e-06	0.488221	0.00376565
sp|Q13112|CAF1B_HUMAN	Chromatin assembly factor 1 subunit B OS=Homo sapiens GN=CHAF1B PE=1 SV=1		6.96e-08	4.432e-06	rep3-un Only	0.015704
sp|Q13151|ROA0_HUMAN	Heterogeneous nuclear ribonucleoprotein A0 OS=Homo sapiens GN=HNRNPA0 PE=1 SV=1	1.155e-07	1.599e-08	1.263e-06	0.0914489	0.0126603
sp|Q13347|EIF3I_HUMAN	Eukaryotic translation initiation factor 3 subunit I OS=Homo sapiens GN=EIF3I PE=1 SV=1			5.329e-07	rep3-un Only	rep3-un Only
sp|Q13618-2|CUL3_HUMAN	Isoform 2 of Cullin-3 OS=Homo sapiens GN=CUL3	9.192e-08			rep3-phS Only
sp|Q13823|NOG2_HUMAN	Nucleolar GTP-binding protein 2 OS=Homo sapiens GN=GNL2 PE=1 SV=1			1.376e-07	rep3-un Only	rep3-un Only
sp|Q13868-2|EXOS2_HUMAN	Isoform 2 of Exosome complex component RRP4 OS=Homo sapiens GN=EXOSC2			2.379e-07	rep3-un Only	rep3-un Only
sp|Q14152-2|EIF3A_HUMAN	Isoform 2 of Eukaryotic translation initiation factor 3 subunit A OS=Homo sapiens GN=EIF3A			4.584e-07	rep3-un Only	rep3-un Only
sp|Q14562|DHX8_HUMAN	ATP-dependent RNA helicase DHX8 OS=Homo sapiens GN=DHX8 PE=1 SV=1	1.704e-08		8.733e-08	0.195122	rep3-un Only
sp|Q14684-2|RRP1B_HUMAN	Isoform 2 of Ribosomal RNA processing protein 1 homolog B OS=Homo sapiens GN=RRP1B	4.131e-08		3.331e-07	0.124017	rep3-un Only
sp|Q14690|RRP5_HUMAN	Protein RRP5 homolog OS=Homo sapiens GN=PDCD11 PE=1 SV=3			1.234e-07	rep3-un Only	rep3-un Only
sp|Q15024|EXOS7_HUMAN	Exosome complex component RRP42 OS=Homo sapiens GN=EXOSC7 PE=1 SV=3	1.352e-07		1.025e-06	0.131902	rep3-un Only
sp|Q15084-2|PDIA6_HUMAN	Isoform 2 of Protein disulfide-isomerase A6 OS=Homo sapiens GN=PDIA6		1.877e-07			rep3-phT Only
sp|Q15287-2|RNPS1_HUMAN	Isoform 2 of RNA-binding protein with serine-rich domain 1 OS=Homo sapiens GN=RNPS1			1.37e-06	rep3-un Only	rep3-un Only
sp|Q15334|L2GL1_HUMAN	Lethal(2) giant larvae protein homolog 1 OS=Homo sapiens GN=LLGL1 PE=1 SV=3	6.921e-07	3.356e-07	2.897e-07	2.38902	1.15844
sp|Q1KMD3|HNRL2_HUMAN	Heterogeneous nuclear ribonucleoprotein U-like protein 2 OS=Homo sapiens GN=HNRNPUL2 PE=1 SV=1	1.306e-07		4.545e-07	0.287349	rep3-un Only
sp|Q5RKV6|EXOS6_HUMAN	Exosome complex component MTR3 OS=Homo sapiens GN=EXOSC6 PE=1 SV=1	9.135e-07	1.413e-07	1.83e-06	0.49918	0.0772131
sp|Q6P1J9|CDC73_HUMAN	Parafibromin OS=Homo sapiens GN=CDC73 PE=1 SV=1			2.757e-07	rep3-un Only	rep3-un Only
sp|Q6UN15-3|FIP1_HUMAN	Isoform 3 of Pre-mRNA 3'-end-processing factor FIP1 OS=Homo sapiens GN=FIP1L1	3.473e-08		1.233e-07	0.281671	rep3-un Only
sp|Q6UXN9|WDR82_HUMAN	WD repeat-containing protein 82 OS=Homo sapiens GN=WDR82 PE=1 SV=1	1.305e-07	5.408e-08	4.479e-08	2.9136	1.20741
sp|Q86XP3-2|DDX42_HUMAN	Isoform 2 of ATP-dependent RNA helicase DDX42 OS=Homo sapiens GN=DDX42	4.416e-08		2.074e-07	0.212922	rep3-un Only
sp|Q86YZ3|HORN_HUMAN	Hornerin OS=Homo sapiens GN=HRNR PE=1 SV=2		7.273e-08			rep3-phT Only
sp|Q8IVI9-2|NOSTN_HUMAN	Isoform 2 of Nostrin OS=Homo sapiens GN=NOSTRIN			2.75e-07	rep3-un Only	rep3-un Only
sp|P60866-2|RS20_HUMAN	Isoform 2 of 40S ribosomal protein S20 OS=Homo sapiens GN=RPS20	2.051e-06	2.485e-07	3.867e-06	0.530385	0.0642617
sp|Q8IWX8|CHERP_HUMAN	Calcium homeostasis endoplasmic reticulum protein OS=Homo sapiens GN=CHERP PE=1 SV=3	2.229e-08		8.657e-08	0.257479	rep3-un Only
sp|Q8IXQ5-2|KLHL7_HUMAN	Isoform 2 of Kelch-like protein 7 OS=Homo sapiens GN=KLHL7			1.985e-07	rep3-un Only	rep3-un Only
sp|Q8N1G4|LRC47_HUMAN	Leucine-rich repeat-containing protein 47 OS=Homo sapiens GN=LRRC47 PE=1 SV=1		5.395e-08			rep3-phT Only
sp|Q8N9T8|KRI1_HUMAN	Protein KRI1 homolog OS=Homo sapiens GN=KRI1 PE=1 SV=3			1.12e-07	rep3-un Only	rep3-un Only
sp|Q8NEM2|SHCBP_HUMAN	SHC SH2 domain-binding protein 1 OS=Homo sapiens GN=SHCBP1 PE=1 SV=3			1.837e-07	rep3-un Only	rep3-un Only
sp|Q8NI36|WDR36_HUMAN	WD repeat-containing protein 36 OS=Homo sapiens GN=WDR36 PE=1 SV=1			8.324e-08	rep3-un Only	rep3-un Only
sp|Q8TDN6|BRX1_HUMAN	Ribosome biogenesis protein BRX1 homolog OS=Homo sapiens GN=BRIX1 PE=1 SV=2	1.255e-06		4.669e-06	0.268794	rep3-un Only
sp|Q8TF01-2|PNISR_HUMAN	Isoform 2 of Arginine/serine-rich protein PNISR OS=Homo sapiens GN=PNISR			3.023e-07	rep3-un Only	rep3-un Only
sp|Q8WXI9|P66B_HUMAN	Transcriptional repressor p66-beta OS=Homo sapiens GN=GATAD2B PE=1 SV=1		5.522e-08	6.959e-08	rep3-un Only	0.793505
sp|P61247|RS3A_HUMAN	40S ribosomal protein S3a OS=Homo sapiens GN=RPS3A PE=1 SV=2	5.574e-06	5.438e-07	1.697e-05	0.328462	0.0320448
sp|Q8WXX5|DNJC9_HUMAN	DnaJ homolog subfamily C member 9 OS=Homo sapiens GN=DNAJC9 PE=1 SV=1	3.057e-07		4.191e-07	0.72942	rep3-un Only
sp|Q96B26|EXOS8_HUMAN	Exosome complex component RRP43 OS=Homo sapiens GN=EXOSC8 PE=1 SV=1	1.552e-07	4.172e-08	3.784e-07	0.410148	0.110254
sp|Q96DI7-2|SNR40_HUMAN	Isoform 2 of U5 small nuclear ribonucleoprotein 40 kDa protein OS=Homo sapiens GN=SNRNP40	1.659e-07	7.777e-08	2.65e-06	0.0626038	0.0293472
sp|Q96T37-2|RBM15_HUMAN	Isoform 2 of Putative RNA-binding protein 15 OS=Homo sapiens GN=RBM15	6.082e-08	1.375e-08	1.669e-07	0.36441	0.0823847
sp|Q96T58|MINT_HUMAN	Msx2-interacting protein OS=Homo sapiens GN=SPEN PE=1 SV=1	1.187e-08		8.802e-08	0.134856	rep3-un Only
sp|Q99459|CDC5L_HUMAN	Cell division cycle 5-like protein OS=Homo sapiens GN=CDC5L PE=1 SV=2	5.641e-08	1.244e-08	1.668e-07	0.338189	0.0745803
sp|Q99848|EBP2_HUMAN	Probable rRNA-processing protein EBP2 OS=Homo sapiens GN=EBNA1BP2 PE=1 SV=2	1.633e-07		2.534e-06	0.0644436	rep3-un Only
sp|Q9BQ39|DDX50_HUMAN	ATP-dependent RNA helicase DDX50 OS=Homo sapiens GN=DDX50 PE=1 SV=1	1.255e-07		4.516e-07	0.277901	rep3-un Only
sp|Q9H0A0-2|NAT10_HUMAN	Isoform 2 of N-acetyltransferase 10 OS=Homo sapiens GN=NAT10	1.944e-07	8.306e-09	7.425e-08	2.61818	0.111865
sp|Q9H0D6-2|XRN2_HUMAN	Isoform 2 of 5'-3' exoribonuclease 2 OS=Homo sapiens GN=XRN2	4.809e-08	4.782e-08	4.207e-07	0.114309	0.113668
sp|Q9H0S4-2|DDX47_HUMAN	Isoform 2 of Probable ATP-dependent RNA helicase DDX47 OS=Homo sapiens GN=DDX47		1.185e-08	3.032e-07	rep3-un Only	0.0390831
sp|Q9H479|FN3K_HUMAN	Fructosamine-3-kinase OS=Homo sapiens GN=FN3K PE=1 SV=1	1.459e-06	8.902e-07	1.118e-06	1.30501	0.796243
sp|Q9NPE3|NOP10_HUMAN	H/ACA ribonucleoprotein complex subunit 3 OS=Homo sapiens GN=NOP10 PE=1 SV=1	6.588e-07	5.323e-07	2.233e-06	0.295029	0.238379
sp|Q9NQT4|EXOS5_HUMAN	Exosome complex component RRP46 OS=Homo sapiens GN=EXOSC5 PE=1 SV=1	1.205e-07		4.188e-07	0.287727	rep3-un Only
sp|Q9NQT5-2|EXOS3_HUMAN	Isoform 2 of Exosome complex component RRP40 OS=Homo sapiens GN=EXOSC3	1.158e-06	2.917e-07	3.811e-06	0.303857	0.0765416
sp|Q9NRL2-2|BAZ1A_HUMAN	Isoform 2 of Bromodomain adjacent to zinc finger domain protein 1A OS=Homo sapiens GN=BAZ1A	1.235e-08		7.64e-08	0.161649	rep3-un Only
sp|Q9NU22|MDN1_HUMAN	Midasin OS=Homo sapiens GN=MDN1 PE=1 SV=2			1.622e-08	rep3-un Only	rep3-un Only
sp|Q9NWU2|GID8_HUMAN	Glucose-induced degradation protein 8 homolog OS=Homo sapiens GN=GID8 PE=1 SV=1	9.151e-08	1.74e-07		rep3-phS Only	rep3-phT Only
sp|Q9NX24|NHP2_HUMAN	H/ACA ribonucleoprotein complex subunit 2 OS=Homo sapiens GN=NHP2 PE=1 SV=1	3.072e-07	3.304e-07	2.282e-06	0.134619	0.144785
sp|Q9P0J7|KCMF1_HUMAN	E3 ubiquitin-protein ligase KCMF1 OS=Homo sapiens GN=KCMF1 PE=1 SV=2	3.265e-08	4.001e-08		rep3-phS Only	rep3-phT Only
sp|Q9P258|RCC2_HUMAN	Protein RCC2 OS=Homo sapiens GN=RCC2 PE=1 SV=2	5.208e-07	1.609e-07	4.272e-07	1.2191	0.376639
sp|Q9UKD2|MRT4_HUMAN	mRNA turnover protein 4 homolog OS=Homo sapiens GN=MRTO4 PE=1 SV=2	2.575e-07		1.839e-06	0.140022	rep3-un Only
sp|Q9UKK6|NXT1_HUMAN	NTF2-related export protein 1 OS=Homo sapiens GN=NXT1 PE=1 SV=1			3.118e-07	rep3-un Only	rep3-un Only
sp|Q9Y2R4|DDX52_HUMAN	Probable ATP-dependent RNA helicase DDX52 OS=Homo sapiens GN=DDX52 PE=1 SV=3			2.836e-07	rep3-un Only	rep3-un Only
sp|Q9Y2T2|AP3M1_HUMAN	AP-3 complex subunit mu-1 OS=Homo sapiens GN=AP3M1 PE=1 SV=1			1.991e-07	rep3-un Only	rep3-un Only
sp|Q9Y2W1|TR150_HUMAN	Thyroid hormone receptor-associated protein 3 OS=Homo sapiens GN=THRAP3 PE=1 SV=2	3.078e-07	9.885e-08	1.206e-07	2.55224	0.819652
sp|Q9Y3F4|STRAP_HUMAN	Serine-threonine kinase receptor-associated protein OS=Homo sapiens GN=STRAP PE=1 SV=1	2.342e-08	2.651e-08	2.588e-07	0.0904946	0.102434
sp|Q9Y3I0|RTCB_HUMAN	tRNA-splicing ligase RtcB homolog OS=Homo sapiens GN=RTCB PE=1 SV=1	2.997e-07	6.698e-08	4.074e-07	0.735641	0.164408
sp|Q9Y4B6-2|VPRBP_HUMAN	Isoform 2 of Protein VPRBP OS=Homo sapiens GN=VPRBP			1.582e-07	rep3-un Only	rep3-un Only
sp|P61313|RL15_HUMAN	60S ribosomal protein L15 OS=Homo sapiens GN=RPL15 PE=1 SV=2	6.317e-08		1.531e-05	0.00412606	rep3-un Only
sp|Q9Y4W2-2|LAS1L_HUMAN	Isoform 2 of Ribosomal biogenesis protein LAS1L OS=Homo sapiens GN=LAS1L			1.159e-07	rep3-un Only	rep3-un Only
sp|Q9Y5J1|UTP18_HUMAN	U3 small nucleolar RNA-associated protein 18 homolog OS=Homo sapiens GN=UTP18 PE=1 SV=3	7.41e-08		3.824e-07	0.193776	rep3-un Only
sp|Q9Y678|COPG1_HUMAN	Coatomer subunit gamma-1 OS=Homo sapiens GN=COPG1 PE=1 SV=1			1.01e-07	rep3-un Only	rep3-un Only
tr|H0Y459|H0Y459_HUMAN	Nuclear receptor corepressor 1 (Fragment) OS=Homo sapiens GN=NCOR1 PE=4 SV=1	7.955e-07		3.539e-06	0.224781	rep3-un Only
sp|A0AV96-2|RBM47_HUMAN	Isoform 2 of RNA-binding protein 47 OS=Homo sapiens GN=RBM47	8.924e-08		4.865e-07	0.183433	rep3-un Only
sp|P61353|RL27_HUMAN	60S ribosomal protein L27 OS=Homo sapiens GN=RPL27 PE=1 SV=2	2.66e-06	1.74e-07	1.404e-05	0.189459	0.0123932
sp|P61513|RL37A_HUMAN	60S ribosomal protein L37a OS=Homo sapiens GN=RPL37A PE=1 SV=2	6.001e-07	6.497e-08	3.323e-06	0.18059	0.0195516
sp|P61962|DCAF7_HUMAN	DDB1- and CUL4-associated factor 7 OS=Homo sapiens GN=DCAF7 PE=1 SV=1	2.463e-08		1.261e-07	0.195321	rep3-un Only
sp|P61964|WDR5_HUMAN	WD repeat-containing protein 5 OS=Homo sapiens GN=WDR5 PE=1 SV=1	8.724e-08	4.867e-08	8.33e-07	0.10473	0.0584274
sp|P61978-2|HNRPK_HUMAN	Isoform 2 of Heterogeneous nuclear ribonucleoprotein K OS=Homo sapiens GN=HNRNPK	5.002e-06	2.058e-06	4.428e-06	1.12963	0.46477
sp|O00203-3|AP3B1_HUMAN	Isoform 2 of AP-3 complex subunit beta-1 OS=Homo sapiens GN=AP3B1			8.943e-07	rep3-un Only	rep3-un Only
sp|O00303|EIF3F_HUMAN	Eukaryotic translation initiation factor 3 subunit F OS=Homo sapiens GN=EIF3F PE=1 SV=1			2.565e-07	rep3-un Only	rep3-un Only
sp|O00410-2|IPO5_HUMAN	Isoform 2 of Importin-5 OS=Homo sapiens GN=IPO5			5.276e-07	rep3-un Only	rep3-un Only
sp|O00425|IF2B3_HUMAN	Insulin-like growth factor 2 mRNA-binding protein 3 OS=Homo sapiens GN=IGF2BP3 PE=1 SV=2	2.4e-08		2.054e-07	0.116845	rep3-un Only
sp|Q9NZI8|IF2B1_HUMAN	Insulin-like growth factor 2 mRNA-binding protein 1 OS=Homo sapiens GN=IGF2BP1 PE=1 SV=2			4.106e-08	rep3-un Only	rep3-un Only
sp|O00541-2|PESC_HUMAN	Isoform 2 of Pescadillo homolog OS=Homo sapiens GN=PES1			4.589e-07	rep3-un Only	rep3-un Only
sp|O00567|NOP56_HUMAN	Nucleolar protein 56 OS=Homo sapiens GN=NOP56 PE=1 SV=4	1.927e-07		6.546e-07	0.294378	rep3-un Only
sp|O00571-2|DDX3X_HUMAN	Isoform 2 of ATP-dependent RNA helicase DDX3X OS=Homo sapiens GN=DDX3X	2.801e-07	3.854e-07	7.225e-07	0.387682	0.533426
sp|P62081|RS7_HUMAN	40S ribosomal protein S7 OS=Homo sapiens GN=RPS7 PE=1 SV=1	9.614e-07	1.149e-07	3.453e-06	0.278425	0.0332754
sp|P62136-2|PP1A_HUMAN	Isoform 2 of Serine/rep3-phTrotein phosphatase PP1-alpha catalytic subunit OS=Homo sapiens GN=PPP1CA			1.992e-07	rep3-un Only	rep3-un Only
sp|P62140|PP1B_HUMAN	Serine/rep3-phTrotein phosphatase PP1-beta catalytic subunit OS=Homo sapiens GN=PPP1CB PE=1 SV=3	1.298e-07		1.726e-07	0.752028	rep3-un Only
sp|O14744-2|ANM5_HUMAN	Isoform 2 of Protein arginine N-methyltransferase 5 OS=Homo sapiens GN=PRMT5			1.167e-07	rep3-un Only	rep3-un Only
sp|P62241|RS8_HUMAN	40S ribosomal protein S8 OS=Homo sapiens GN=RPS8 PE=1 SV=2	1.076e-05	9.996e-07	4.258e-05	0.252701	0.0234758
sp|O14979-2|HNRDL_HUMAN	Isoform 2 of Heterogeneous nuclear ribonucleoprotein D-like OS=Homo sapiens GN=HNRNPDL	2.428e-07	1.01e-07		rep3-phS Only	rep3-phT Only
sp|Q99729-2|ROAA_HUMAN	Isoform 2 of Heterogeneous nuclear ribonucleoprotein A/B OS=Homo sapiens GN=HNRNPAB	1.447e-07		5.253e-07	0.275462	rep3-un Only
sp|O15042-2|SR140_HUMAN	Isoform 2 of U2 snRNP-associated SURP motif-containing protein OS=Homo sapiens GN=U2SURP	6.472e-08	2.713e-08	2.58e-07	0.250853	0.105155
sp|P62244|RS15A_HUMAN	40S ribosomal protein S15a OS=Homo sapiens GN=RPS15A PE=1 SV=2	5.418e-07		4.272e-07	1.26826	rep3-un Only
sp|O15371-2|EIF3D_HUMAN	Isoform 2 of Eukaryotic translation initiation factor 3 subunit D OS=Homo sapiens GN=EIF3D			4.488e-07	rep3-un Only	rep3-un Only
sp|P62249|RS16_HUMAN	40S ribosomal protein S16 OS=Homo sapiens GN=RPS16 PE=1 SV=2	1.383e-06	4.715e-08	4.931e-06	0.28047	0.00956195
sp|O15379|HDAC3_HUMAN	Histone deacetylase 3 OS=Homo sapiens GN=HDAC3 PE=1 SV=2	5.772e-07	5.873e-08	4.01e-06	0.14394	0.0146459
sp|O43149|ZZEF1_HUMAN	Zinc finger ZZ-type and EF-hand domain-containing protein 1 OS=Homo sapiens GN=ZZEF1 PE=1 SV=6	1.053e-06	2.778e-07	3.81e-07	2.76378	0.729134
sp|O43175|SERA_HUMAN	D-3-phosphoglycerate dehydrogenase OS=Homo sapiens GN=PHGDH PE=1 SV=4	3.641e-07	1.065e-06	5.162e-08	7.05347	20.6315
sp|O43390-2|HNRPR_HUMAN	Isoform 2 of Heterogeneous nuclear ribonucleoprotein R OS=Homo sapiens GN=HNRNPR	1.113e-06	4.062e-08	3.414e-06	0.326011	0.0118981
sp|O43395|PRPF3_HUMAN	U4/U6 small nuclear ribonucleoprotein Prp3 OS=Homo sapiens GN=PRPF3 PE=1 SV=2	2.85e-07	1.535e-08	1.181e-06	0.241321	0.0129975
sp|O43660-2|PLRG1_HUMAN	Isoform 2 of Pleiotropic regulator 1 OS=Homo sapiens GN=PLRG1	2.233e-07		2.76e-07	0.809058	rep3-un Only
sp|O43663-3|PRC1_HUMAN	Isoform 3 of Protein regulator of cytokinesis 1 OS=Homo sapiens GN=PRC1		1.458e-07			rep3-phT Only
sp|O43684-2|BUB3_HUMAN	Isoform 2 of Mitotic checkpoint protein BUB3 OS=Homo sapiens GN=BUB3	7.706e-07	1.691e-07	7.581e-07	1.01649	0.223058
sp|P62258|1433E_HUMAN	14-3-3 protein epsilon OS=Homo sapiens GN=YWHAE PE=1 SV=1	1.629e-06	0.0008252	1.99e-07	8.18593	4146.73
sp|P63104|1433Z_HUMAN	14-3-3 protein zeta/delta OS=Homo sapiens GN=YWHAZ PE=1 SV=1	5.697e-07	0.0003301		rep3-phS Only	rep3-phT Only
sp|P61981|1433G_HUMAN	14-3-3 protein gamma OS=Homo sapiens GN=YWHAG PE=1 SV=2	6.161e-07	0.0001899		rep3-phS Only	rep3-phT Only
sp|Q04917|1433F_HUMAN	14-3-3 protein eta OS=Homo sapiens GN=YWHAH PE=1 SV=4		8.112e-05			rep3-phT Only
sp|P27348|1433T_HUMAN	14-3-3 protein theta OS=Homo sapiens GN=YWHAQ PE=1 SV=1	2.403e-07	2.762e-05		rep3-phS Only	rep3-phT Only
sp|P31946|1433B_HUMAN	14-3-3 protein beta/alpha OS=Homo sapiens GN=YWHAB PE=1 SV=3		5.233e-05			rep3-phT Only
sp|P31947-2|1433S_HUMAN	Isoform 2 of 14-3-3 protein sigma OS=Homo sapiens GN=SFN		1.068e-05			rep3-phT Only
sp|O43707|ACTN4_HUMAN	Alpha-actinin-4 OS=Homo sapiens GN=ACTN4 PE=1 SV=2			9.22e-06	rep3-un Only	rep3-un Only
sp|O43809|CPSF5_HUMAN	Cleavage and polyadenylation specificity factor subunit 5 OS=Homo sapiens GN=NUDT21 PE=1 SV=1	9.871e-07	9.559e-07	1.22e-06	0.809098	0.783525
sp|O43847-2|NRDC_HUMAN	Isoform 2 of Nardilysin OS=Homo sapiens GN=NRD1	1.091e-06	4.972e-09	5.133e-06	0.212546	0.000968634
sp|O60506|HNRPQ_HUMAN	Heterogeneous nuclear ribonucleoprotein Q OS=Homo sapiens GN=SYNCRIP PE=1 SV=2	3.592e-07	8.176e-08	2.333e-06	0.153965	0.035045
sp|O60716-10|CTND1_HUMAN	Isoform 2AB of Catenin delta-1 OS=Homo sapiens GN=CTNND1			8.821e-08	rep3-un Only	rep3-un Only
sp|O60814|H2B1K_HUMAN	Histone H2B type 1-K OS=Homo sapiens GN=HIST1H2BK PE=1 SV=3	1.742e-07		4.445e-06	0.0391901	rep3-un Only
sp|O60832|DKC1_HUMAN	H/ACA ribonucleoprotein complex subunit 4 OS=Homo sapiens GN=DKC1 PE=1 SV=3	7.307e-07	1.252e-07	3.901e-06	0.187311	0.0320943
sp|O60885-2|BRD4_HUMAN	Isoform C of Bromodomain-containing protein 4 OS=Homo sapiens GN=BRD4			9.658e-08	rep3-un Only	rep3-un Only
sp|O75369-2|FLNB_HUMAN	Isoform 2 of Filamin-B OS=Homo sapiens GN=FLNB		1.448e-08	2.932e-07	rep3-un Only	0.0493861
sp|O75376|NCOR1_HUMAN	Nuclear receptor corepressor 1 OS=Homo sapiens GN=NCOR1 PE=1 SV=2	2.142e-06	1.634e-08	4.06e-06	0.527586	0.00402463
sp|Q9Y618-3|NCOR2_HUMAN	Isoform 3 of Nuclear receptor corepressor 2 OS=Homo sapiens GN=NCOR2	2.482e-07		7.714e-07	0.321753	rep3-un Only
sp|P62263|RS14_HUMAN	40S ribosomal protein S14 OS=Homo sapiens GN=RPS14 PE=1 SV=3	1.108e-05	7.724e-07	3.373e-05	0.328491	0.0228995
sp|P62266|RS23_HUMAN	40S ribosomal protein S23 OS=Homo sapiens GN=RPS23 PE=1 SV=3	9.291e-07	1.777e-07	3.956e-06	0.234858	0.0449191
sp|P62269|RS18_HUMAN	40S ribosomal protein S18 OS=Homo sapiens GN=RPS18 PE=1 SV=3	2.429e-06	8.915e-08	8.396e-06	0.289304	0.0106182
sp|P62277|RS13_HUMAN	40S ribosomal protein S13 OS=Homo sapiens GN=RPS13 PE=1 SV=2	9.497e-06	1.913e-07	1.034e-05	0.918472	0.018501
sp|P62280|RS11_HUMAN	40S ribosomal protein S11 OS=Homo sapiens GN=RPS11 PE=1 SV=3	1.406e-05	2.907e-07	1.926e-05	0.73001	0.0150935
sp|P62304|RUXE_HUMAN	Small nuclear ribonucleoprotein E OS=Homo sapiens GN=SNRPE PE=1 SV=1	6.91e-07	6.444e-07	6.997e-06	0.0987566	0.0920966
sp|P62318-2|SMD3_HUMAN	Isoform 2 of Small nuclear ribonucleoprotein Sm D3 OS=Homo sapiens GN=SNRPD3	2.359e-06	1.004e-06	8.693e-06	0.271368	0.115495
sp|P62424|RL7A_HUMAN	60S ribosomal protein L7a OS=Homo sapiens GN=RPL7A PE=1 SV=2	1.869e-06	1.612e-07	2.9e-05	0.0644483	0.00555862
sp|P62701|RS4X_HUMAN	40S ribosomal protein S4, X isoform OS=Homo sapiens GN=RPS4X PE=1 SV=2	5.892e-06	3.102e-07	7.325e-06	0.804369	0.0423481
sp|P62750|RL23A_HUMAN	60S ribosomal protein L23a OS=Homo sapiens GN=RPL23A PE=1 SV=1	9.302e-07		7.964e-06	0.116801	rep3-un Only
sp|P62753|RS6_HUMAN	40S ribosomal protein S6 OS=Homo sapiens GN=RPS6 PE=1 SV=1	2.249e-06	7.734e-08	1.433e-05	0.156943	0.00539707
sp|P62826|RAN_HUMAN	GTP-binding nuclear protein Ran OS=Homo sapiens GN=RAN PE=1 SV=3	2.051e-07	4.113e-07	4.314e-07	0.475429	0.953408
sp|P62829|RL23_HUMAN	60S ribosomal protein L23 OS=Homo sapiens GN=RPL23 PE=1 SV=1	1.384e-06	6.621e-08	1.685e-05	0.0821365	0.00392938
sp|P62854|RS26_HUMAN	40S ribosomal protein S26 OS=Homo sapiens GN=RPS26 PE=1 SV=3	6.166e-06		3.045e-05	0.202496	rep3-un Only
sp|P62888|RL30_HUMAN	60S ribosomal protein L30 OS=Homo sapiens GN=RPL30 PE=1 SV=2	2.734e-06	1.835e-06	3.991e-05	0.0685041	0.0459785
sp|P62899-2|RL31_HUMAN	Isoform 2 of 60S ribosomal protein L31 OS=Homo sapiens GN=RPL31	1.607e-06		3.894e-06	0.412686	rep3-un Only
sp|P62910|RL32_HUMAN	60S ribosomal protein L32 OS=Homo sapiens GN=RPL32 PE=1 SV=2			2.145e-06	rep3-un Only	rep3-un Only
sp|O75533|SF3B1_HUMAN	Splicing factor 3B subunit 1 OS=Homo sapiens GN=SF3B1 PE=1 SV=3	2.986e-07	9.121e-08	1.231e-06	0.242567	0.0740942
sp|P62913|RL11_HUMAN	60S ribosomal protein L11 OS=Homo sapiens GN=RPL11 PE=1 SV=2	1.639e-06	7.748e-08	1.981e-06	0.82736	0.0391116
sp|P62913-2|RL11_HUMAN	Isoform 2 of 60S ribosomal protein L11 OS=Homo sapiens GN=RPL11			6.954e-07	rep3-un Only	rep3-un Only
sp|O75643|U520_HUMAN	U5 small nuclear ribonucleoprotein 200 kDa helicase OS=Homo sapiens GN=SNRNP200 PE=1 SV=2	9.659e-09	3.925e-09	7.858e-07	0.0122919	0.00499491
sp|O76021|RL1D1_HUMAN	Ribosomal L1 domain-containing protein 1 OS=Homo sapiens GN=RSL1D1 PE=1 SV=3	8.693e-08		3.114e-06	0.0279159	rep3-un Only
sp|P62917|RL8_HUMAN	60S ribosomal protein L8 OS=Homo sapiens GN=RPL8 PE=1 SV=2	2.734e-06	2.751e-07	1.179e-05	0.231891	0.0233333
sp|O76094-2|SRP72_HUMAN	Isoform 2 of Signal recognition particle subunit SRP72 OS=Homo sapiens GN=SRP72			2.19e-06	rep3-un Only	rep3-un Only
sp|O94776|MTA2_HUMAN	Metastasis-associated protein MTA2 OS=Homo sapiens GN=MTA2 PE=1 SV=1	1.862e-07	9.64e-09	9.367e-07	0.198783	0.0102914
sp|P62937|PPIA_HUMAN	Peptidyl-prolyl cis-trans isomerase A OS=Homo sapiens GN=PPIA PE=1 SV=2	3.635e-07	6.159e-07	4.301e-07	0.845152	1.43199
sp|P62979|RS27A_HUMAN	Ubiquitin-40S ribosomal protein S27a OS=Homo sapiens GN=RPS27A PE=1 SV=2	2.275e-06	2.245e-06	1.354e-05	0.168021	0.165805
sp|O95239|KIF4A_HUMAN	Chromosome-associated kinesin KIF4A OS=Homo sapiens GN=KIF4A PE=1 SV=3	1.15e-08	8.806e-07	2.877e-08	0.399722	30.6083
sp|P63151|2ABA_HUMAN	Serine/rep3-phTrotein phosphatase 2A 55 kDa regulatory subunit B alpha isoform OS=Homo sapiens GN=PPP2R2A PE=1 SV=1	2.051e-07	5.686e-08	1.273e-06	0.161115	0.0446661
sp|P67809|YBOX1_HUMAN	Nuclease-sensitive element-binding protein 1 OS=Homo sapiens GN=YBX1 PE=1 SV=3	1.168e-06		7.636e-06	0.15296	rep3-un Only
sp|P16989-3|YBOX3_HUMAN	Isoform 3 of Y-box-binding protein 3 OS=Homo sapiens GN=YBX3	2.916e-07		1.044e-06	0.27931	rep3-un Only
sp|P68104|EF1A1_HUMAN	Elongation factor 1-alpha 1 OS=Homo sapiens GN=EEF1A1 PE=1 SV=1	8.856e-07	5.864e-06	1.314e-06	0.673973	4.46271
sp|P68400|CSK21_HUMAN	Casein kinase II subunit alpha OS=Homo sapiens GN=CSNK2A1 PE=1 SV=1	1.28e-08		1.486e-06	0.00861373	rep3-un Only
sp|P78406|RAE1L_HUMAN	mRNA export factor OS=Homo sapiens GN=RAE1 PE=1 SV=1	4.773e-08	5.772e-08	1.406e-08	3.39474	4.10526
sp|P83731|RL24_HUMAN	60S ribosomal protein L24 OS=Homo sapiens GN=RPL24 PE=1 SV=1	1.647e-06		8.793e-06	0.187308	rep3-un Only
sp|P84090|ERH_HUMAN	Enhancer of rudimentary homolog OS=Homo sapiens GN=ERH PE=1 SV=1	3.781e-07	6.967e-08	1.802e-06	0.209822	0.0386626
sp|P84098|RL19_HUMAN	60S ribosomal protein L19 OS=Homo sapiens GN=RPL19 PE=1 SV=1	6.962e-07		2.016e-06	0.345337	rep3-un Only
sp|P85037|FOXK1_HUMAN	Forkhead box protein K1 OS=Homo sapiens GN=FOXK1 PE=1 SV=1	1.571e-06		2.781e-06	0.564905	rep3-un Only
sp|Q01167-2|FOXK2_HUMAN	Isoform 2 of Forkhead box protein K2 OS=Homo sapiens GN=FOXK2	3.474e-07		1.376e-06	0.252471	rep3-un Only
sp|P04264|K2C1_HUMAN	Keratin, type II cytoskeletal 1 OS=Homo sapiens GN=KRT1 PE=1 SV=6	8.642e-06	2.167e-05	6.9e-06	1.25246	3.14058
sp|P35908|K22E_HUMAN	Keratin, type II cytoskeletal 2 epidermal OS=Homo sapiens GN=KRT2 PE=1 SV=2	2.62e-06	4.01e-06	1.881e-06	1.39288	2.13184
sp|P08670|VIME_HUMAN	Vimentin OS=Homo sapiens GN=VIM PE=1 SV=4	5.848e-06	4.689e-06	4.625e-06	1.26443	1.01384
sp|P13647|K2C5_HUMAN	Keratin, type II cytoskeletal 5 OS=Homo sapiens GN=KRT5 PE=1 SV=3	9.3e-07	3.037e-06	7.197e-07	1.29221	4.21981
sp|P05787-2|K2C8_HUMAN	Isoform 2 of Keratin, type II cytoskeletal 8 OS=Homo sapiens GN=KRT8	4.92e-07	7.464e-07	3.536e-07	1.3914	2.11086
sp|P02538|K2C6A_HUMAN	Keratin, type II cytoskeletal 6A OS=Homo sapiens GN=KRT6A PE=1 SV=3	5.436e-07	1.356e-07		rep3-phS Only	rep3-phT Only
sp|P04259|K2C6B_HUMAN	Keratin, type II cytoskeletal 6B OS=Homo sapiens GN=KRT6B PE=1 SV=5	6.552e-07	1.709e-08		rep3-phS Only	rep3-phT Only
sp|Q00610-2|CLH1_HUMAN	Isoform 2 of Clathrin heavy chain 1 OS=Homo sapiens GN=CLTC	6.353e-08	9.329e-08		rep3-phS Only	rep3-phT Only
sp|Q00839-2|HNRPU_HUMAN	Isoform Short of Heterogeneous nuclear ribonucleoprotein U OS=Homo sapiens GN=HNRNPU	5.579e-06	1.063e-06	1.448e-05	0.38529	0.0734116
sp|Q01082|SPTB2_HUMAN	Spectrin beta chain, non-erythrocytic 1 OS=Homo sapiens GN=SPTBN1 PE=1 SV=2	3.73e-09	1.784e-09	6.515e-08	0.0572525	0.027383
sp|Q01780-2|EXOSX_HUMAN	Isoform 2 of Exosome component 10 OS=Homo sapiens GN=EXOSC10	4.419e-07	3.647e-08	1.585e-06	0.278801	0.0230095
sp|Q01844-3|EWS_HUMAN	Isoform 3 of RNA-binding protein EWS OS=Homo sapiens GN=EWSR1	1.754e-07	1.523e-07	1.354e-07	1.29542	1.12482
sp|Q02241-2|KIF23_HUMAN	Isoform 2 of Kinesin-like protein KIF23 OS=Homo sapiens GN=KIF23			1.496e-07	rep3-un Only	rep3-un Only
sp|Q02543|RL18A_HUMAN	60S ribosomal protein L18a OS=Homo sapiens GN=RPL18A PE=1 SV=2	3.056e-06	9.953e-08	1.199e-05	0.254879	0.00830108
sp|Q02878|RL6_HUMAN	60S ribosomal protein L6 OS=Homo sapiens GN=RPL6 PE=1 SV=3	1.281e-06	1.688e-07	2.771e-06	0.462288	0.0609166
sp|Q06265-2|EXOS9_HUMAN	Isoform 2 of Exosome complex component RRP45 OS=Homo sapiens GN=EXOSC9	1.108e-07	5.155e-08	2.483e-07	0.446234	0.207612
sp|Q06481-2|APLP2_HUMAN	Isoform 2 of Amyloid-like protein 2 OS=Homo sapiens GN=APLP2	1.297e-07	1.115e-07		rep3-phS Only	rep3-phT Only
sp|Q07020-2|RL18_HUMAN	Isoform 2 of 60S ribosomal protein L18 OS=Homo sapiens GN=RPL18	5.773e-07	4.182e-07	3.802e-06	0.151841	0.109995
sp|Q07666|KHDR1_HUMAN	KH domain-containing, RNA-binding, signal transduction-associated protein 1 OS=Homo sapiens GN=KHDRBS1 PE=1 SV=1	3.404e-06	8.704e-07	3.107e-06	1.09559	0.280142
sp|Q08211|DHX9_HUMAN	ATP-dependent RNA helicase A OS=Homo sapiens GN=DHX9 PE=1 SV=4	6.241e-07	3.66e-08	1.747e-06	0.357241	0.0209502
sp|Q08945|SSRP1_HUMAN	FACT complex subunit SSRP1 OS=Homo sapiens GN=SSRP1 PE=1 SV=1	6.589e-08	8.411e-08	5.96e-07	0.110554	0.141124
sp|Q09028-3|RBBP4_HUMAN	Isoform 3 of Histone-binding protein RBBP4 OS=Homo sapiens GN=RBBP4	1.094e-07	4.547e-08	1.218e-06	0.0898194	0.0373317
sp|Q09161|NCBP1_HUMAN	Nuclear cap-binding protein subunit 1 OS=Homo sapiens GN=NCBP1 PE=1 SV=1	3.441e-08	1.979e-08	4.329e-07	0.0794872	0.0457149
sp|P04908|H2A1B_HUMAN	Histone H2A type 1-B/E OS=Homo sapiens GN=HIST1H2AB PE=1 SV=2			1.439e-06	rep3-un Only	rep3-un Only
sp|Q12788|TBL3_HUMAN	Transducin beta-like protein 3 OS=Homo sapiens GN=TBL3 PE=1 SV=2	3.694e-08		3.836e-07	0.0962982	rep3-un Only
sp|Q12800-2|TFCP2_HUMAN	Isoform 2 of Alpha-globin transcription factor CP2 OS=Homo sapiens GN=TFCP2	1.153e-07		4.281e-07	0.26933	rep3-un Only
sp|P05387|RLA2_HUMAN	60S acidic ribosomal protein P2 OS=Homo sapiens GN=RPLP2 PE=1 SV=1	1.825e-07	6.121e-08	1.712e-06	0.1066	0.0357535
sp|P05386|RLA1_HUMAN	60S acidic ribosomal protein P1 OS=Homo sapiens GN=RPLP1 PE=1 SV=1	3.126e-07	1.342e-07	6.544e-06	0.0477689	0.0205073
sp|Q12899|TRI26_HUMAN	Tripartite motif-containing protein 26 OS=Homo sapiens GN=TRIM26 PE=2 SV=1			4.656e-07	rep3-un Only	rep3-un Only
sp|Q12906-2|ILF3_HUMAN	Isoform 2 of Interleukin enhancer-binding factor 3 OS=Homo sapiens GN=ILF3	7.187e-07	1.52e-08	8.869e-07	0.810351	0.0171383
sp|Q96SI9-2|STRBP_HUMAN	Isoform 2 of Spermatid perinuclear RNA-binding protein OS=Homo sapiens GN=STRBP			5.349e-08	rep3-un Only	rep3-un Only
sp|P05388|RLA0_HUMAN	60S acidic ribosomal protein P0 OS=Homo sapiens GN=RPLP0 PE=1 SV=1	1.885e-06	5.001e-07	9.605e-06	0.196252	0.0520666
sp|Q13111|CAF1A_HUMAN	Chromatin assembly factor 1 subunit A OS=Homo sapiens GN=CHAF1A PE=1 SV=2		3.34e-09	6.946e-07	rep3-un Only	0.00480852
sp|Q13162|PRDX4_HUMAN	Peroxiredoxin-4 OS=Homo sapiens GN=PRDX4 PE=1 SV=1	4.516e-06	2.691e-06	2.769e-06	1.63091	0.971831
sp|Q06830|PRDX1_HUMAN	Peroxiredoxin-1 OS=Homo sapiens GN=PRDX1 PE=1 SV=1	9.84e-07	8.808e-07	1.913e-07	5.14375	4.60429
sp|P05455|LA_HUMAN	Lupus La protein OS=Homo sapiens GN=SSB PE=1 SV=2	1.87e-07		4.659e-07	0.401374	rep3-un Only
sp|Q13227|GPS2_HUMAN	G protein pathway suppressor 2 OS=Homo sapiens GN=GPS2 PE=1 SV=3	5.036e-07		1.099e-06	0.458235	rep3-un Only
sp|Q13263-2|TIF1B_HUMAN	Isoform 2 of Transcription intermediary factor 1-beta OS=Homo sapiens GN=TRIM28	1.876e-07		4.356e-07	0.43067	rep3-un Only
sp|P06748-2|NPM_HUMAN	Isoform 2 of Nucleophosmin OS=Homo sapiens GN=NPM1	1.459e-06	9.087e-07	5.637e-06	0.258826	0.161203
sp|Q13428-2|TCOF_HUMAN	Isoform 2 of Treacle protein OS=Homo sapiens GN=TCOF1			2.334e-07	rep3-un Only	rep3-un Only
sp|Q13435|SF3B2_HUMAN	Splicing factor 3B subunit 2 OS=Homo sapiens GN=SF3B2 PE=1 SV=2	1.813e-07	1.221e-07	7.276e-07	0.249175	0.167812
sp|P06753-2|TPM3_HUMAN	Isoform 2 of Tropomyosin alpha-3 chain OS=Homo sapiens GN=TPM3	7.631e-07	4.484e-07	3.209e-08	23.78	13.9732
sp|Q13470-2|TNK1_HUMAN	Isoform 2 of Non-receptor tyrosine-protein kinase TNK1 OS=Homo sapiens GN=TNK1		2.797e-07			rep3-phT Only
sp|Q13501|SQSTM_HUMAN	Sequestosome-1 OS=Homo sapiens GN=SQSTM1 PE=1 SV=1	2.821e-05	1.077e-05	1.549e-05	1.82117	0.695287
sp|P07437|TBB5_HUMAN	Tubulin beta chain OS=Homo sapiens GN=TUBB PE=1 SV=2	4.109e-07	2.557e-07	3.13e-06	0.131278	0.0816933
sp|P68371|TBB4B_HUMAN	Tubulin beta-4B chain OS=Homo sapiens GN=TUBB4B PE=1 SV=1	1.351e-06	1.099e-07	1.072e-07	12.6026	1.02519
sp|Q9BUF5|TBB6_HUMAN	Tubulin beta-6 chain OS=Homo sapiens GN=TUBB6 PE=1 SV=1	4.212e-08	5.676e-09	4.439e-08	0.948862	0.127867
sp|Q13885|TBB2A_HUMAN	Tubulin beta-2A chain OS=Homo sapiens GN=TUBB2A PE=1 SV=1	4.471e-08		4.649e-08	0.961712	rep3-un Only
sp|P04350|TBB4A_HUMAN	Tubulin beta-4A chain OS=Homo sapiens GN=TUBB4A PE=1 SV=2			1.574e-07	rep3-un Only	rep3-un Only
sp|Q13547|HDAC1_HUMAN	Histone deacetylase 1 OS=Homo sapiens GN=HDAC1 PE=1 SV=1	1.142e-07	2.503e-08	1.031e-07	1.10766	0.242774
sp|Q13610|PWP1_HUMAN	Periodic tryptophan protein 1 homolog OS=Homo sapiens GN=PWP1 PE=1 SV=1	5.458e-08		4.612e-07	0.118343	rep3-un Only
sp|Q13838-2|DX39B_HUMAN	Isoform 2 of Spliceosome RNA helicase DDX39B OS=Homo sapiens GN=DDX39B	9.974e-08	3.266e-08	1.404e-07	0.710399	0.232621
sp|Q13895|BYST_HUMAN	Bystin OS=Homo sapiens GN=BYSL PE=1 SV=3	4.249e-07		8.979e-07	0.473215	rep3-un Only
sp|Q14145|KEAP1_HUMAN	Kelch-like ECH-associated protein 1 OS=Homo sapiens GN=KEAP1 PE=1 SV=2	3.128e-07	3.262e-07	8.727e-08	3.58428	3.73783
sp|Q14247-3|SRC8_HUMAN	Isoform 3 of Src substrate cortactin OS=Homo sapiens GN=CTTN	4.474e-08	6.993e-09	2.96e-08	1.51149	0.23625
sp|Q14498-2|RBM39_HUMAN	Isoform 2 of RNA-binding protein 39 OS=Homo sapiens GN=RBM39	2.889e-08		9.522e-07	0.0303403	rep3-un Only
sp|Q14669-2|TRIPC_HUMAN	Isoform 2 of E3 ubiquitin-protein ligase TRIP12 OS=Homo sapiens GN=TRIP12	1.912e-08		9.032e-08	0.211692	rep3-un Only
sp|Q14676-2|MDC1_HUMAN	Isoform 2 of Mediator of DNA damage checkpoint protein 1 OS=Homo sapiens GN=MDC1	3.556e-08		7.707e-07	0.0461399	rep3-un Only
sp|P07910-2|HNRPC_HUMAN	Isoform C1 of Heterogeneous nuclear ribonucleoproteins C1/C2 OS=Homo sapiens GN=HNRNPC	5.673e-07	4.518e-07	2.512e-06	0.225836	0.179857
sp|P08238|HS90B_HUMAN	Heat shock protein HSP 90-beta OS=Homo sapiens GN=HSP90AB1 PE=1 SV=4		2.639e-07	7.651e-08	rep3-un Only	3.44922
sp|Q14974|IMB1_HUMAN	Importin subunit beta-1 OS=Homo sapiens GN=KPNB1 PE=1 SV=2	1.298e-08	9.873e-09	6.364e-07	0.020396	0.0155138
sp|P08708|RS17_HUMAN	40S ribosomal protein S17 OS=Homo sapiens GN=RPS17 PE=1 SV=2	5.681e-06	5.966e-07	4.069e-05	0.139617	0.0146621
sp|Q14978-2|NOLC1_HUMAN	Isoform Beta of Nucleolar and coiled-body phosphoprotein 1 OS=Homo sapiens GN=NOLC1	3.542e-07	1.251e-07	8.035e-06	0.0440821	0.0155694
sp|P09234|RU1C_HUMAN	U1 small nuclear ribonucleoprotein C OS=Homo sapiens GN=SNRPC PE=1 SV=1	4.142e-07	2.127e-07	3.285e-07	1.26088	0.647489
sp|P09429|HMGB1_HUMAN	High mobility group protein B1 OS=Homo sapiens GN=HMGB1 PE=1 SV=3	2.598e-06	1.199e-06	1.931e-07	13.4542	6.20922
sp|Q15020|SART3_HUMAN	Squamous cell carcinoma antigen recognized by T-cells 3 OS=Homo sapiens GN=SART3 PE=1 SV=1			1.275e-06	rep3-un Only	rep3-un Only
sp|P09651|ROA1_HUMAN	Heterogeneous nuclear ribonucleoprotein A1 OS=Homo sapiens GN=HNRNPA1 PE=1 SV=5			2.839e-08	rep3-un Only	rep3-un Only
sp|P09651-2|ROA1_HUMAN	Isoform A1-A of Heterogeneous nuclear ribonucleoprotein A1 OS=Homo sapiens GN=HNRNPA1			5.038e-08	rep3-un Only	rep3-un Only
sp|Q15029-2|U5S1_HUMAN	Isoform 2 of 116 kDa U5 small nuclear ribonucleoprotein component OS=Homo sapiens GN=EFTUD2	1.158e-07	6.625e-08	1.745e-06	0.066361	0.0379656
sp|Q15059|BRD3_HUMAN	Bromodomain-containing protein 3 OS=Homo sapiens GN=BRD3 PE=1 SV=1			3.185e-07	rep3-un Only	rep3-un Only
sp|P09661|RU2A_HUMAN	U2 small nuclear ribonucleoprotein A' OS=Homo sapiens GN=SNRPA1 PE=1 SV=2	1.413e-07		8.828e-08	1.60059	rep3-un Only
sp|P09874|PARP1_HUMAN	Poly [ADP-ribose] polymerase 1 OS=Homo sapiens GN=PARP1 PE=1 SV=4	1.523e-06	1.759e-06	6.318e-07	2.41057	2.78411
sp|Q15233|NONO_HUMAN	Non-POU domain-containing octamer-binding protein OS=Homo sapiens GN=NONO PE=1 SV=4	9.014e-06	4.908e-06	1.179e-05	0.764546	0.416285
sp|P10412|H14_HUMAN	Histone H1.4 OS=Homo sapiens GN=HIST1H1E PE=1 SV=2	4.717e-08		3.06e-06	0.015415	rep3-un Only
sp|P16403|H12_HUMAN	Histone H1.2 OS=Homo sapiens GN=HIST1H1C PE=1 SV=2	2.384e-07		7.924e-06	0.0300858	rep3-un Only
sp|P16401|H15_HUMAN	Histone H1.5 OS=Homo sapiens GN=HIST1H1B PE=1 SV=3			7.996e-08	rep3-un Only	rep3-un Only
sp|P10809|CH60_HUMAN	60 kDa heat shock protein, mitochondrial OS=Homo sapiens GN=HSPD1 PE=1 SV=2	3.449e-07		2.515e-06	0.137137	rep3-un Only
sp|Q15269|PWP2_HUMAN	Periodic tryptophan protein 2 homolog OS=Homo sapiens GN=PWP2 PE=1 SV=2			1.629e-07	rep3-un Only	rep3-un Only
sp|Q15365|PCBP1_HUMAN	Poly(rC)-binding protein 1 OS=Homo sapiens GN=PCBP1 PE=1 SV=2	1.675e-06	7.443e-07	6.092e-06	0.274951	0.122177
sp|P11142|HSP7C_HUMAN	Heat shock cognate 71 kDa protein OS=Homo sapiens GN=HSPA8 PE=1 SV=1	4.588e-06	2.316e-06	5.25e-06	0.873905	0.441143
sp|P08107|HSP71_HUMAN	Heat shock 70 kDa protein 1A/1B OS=Homo sapiens GN=HSPA1A PE=1 SV=5	1.576e-06	1.043e-06	1.096e-06	1.43796	0.951642
sp|Q15393|SF3B3_HUMAN	Splicing factor 3B subunit 3 OS=Homo sapiens GN=SF3B3 PE=1 SV=4	1.369e-07	4.121e-08	6.423e-07	0.21314	0.06416
sp|Q15459-2|SF3A1_HUMAN	Isoform 2 of Splicing factor 3A subunit 1 OS=Homo sapiens GN=SF3A1	2.562e-07	9.932e-09	7.673e-07	0.333898	0.0129441
sp|Q15637-2|SF01_HUMAN	Isoform 2 of Splicing factor 1 OS=Homo sapiens GN=SF1	7.22e-08		3.2e-08	2.25625	rep3-un Only
sp|Q16576|RBBP7_HUMAN	Histone-binding protein RBBP7 OS=Homo sapiens GN=RBBP7 PE=1 SV=1	1.035e-07	1.877e-08	2.845e-07	0.363796	0.0659754
sp|Q2NL82|TSR1_HUMAN	Pre-rRNA-processing protein TSR1 homolog OS=Homo sapiens GN=TSR1 PE=1 SV=1	1.462e-07			rep3-phS Only
sp|Q4G0J3-3|LARP7_HUMAN	Isoform 3 of La-related protein 7 OS=Homo sapiens GN=LARP7			2.438e-07	rep3-un Only	rep3-un Only
sp|Q53GS9-3|SNUT2_HUMAN	Isoform 3 of U4/U6.U5 tri-snRNP-associated protein 2 OS=Homo sapiens GN=USP39	1.825e-07	2.488e-08		rep3-phS Only	rep3-phT Only
sp|Q53GT1|KLH22_HUMAN	Kelch-like protein 22 OS=Homo sapiens GN=KLHL22 PE=1 SV=2	6.884e-08	5.415e-09		rep3-phS Only	rep3-phT Only
sp|Q5BKZ1|ZN326_HUMAN	DBIRD complex subunit ZNF326 OS=Homo sapiens GN=ZNF326 PE=1 SV=2	1.921e-08		1.803e-07	0.106545	rep3-un Only
sp|Q5JTH9-2|RRP12_HUMAN	Isoform 2 of RRP12-like protein OS=Homo sapiens GN=RRP12	1.996e-08		2.6e-07	0.0767692	rep3-un Only
sp|Q5SSJ5|HP1B3_HUMAN	Heterochromatin protein 1-binding protein 3 OS=Homo sapiens GN=HP1BP3 PE=1 SV=1	3.906e-08		6.231e-07	0.0626866	rep3-un Only
sp|Q5T447|HECD3_HUMAN	E3 ubiquitin-protein ligase HECTD3 OS=Homo sapiens GN=HECTD3 PE=1 SV=1	1.992e-06	6.311e-07	1.991e-06	1.0005	0.316976
sp|P11388-2|TOP2A_HUMAN	Isoform 2 of DNA topoisomerase 2-alpha OS=Homo sapiens GN=TOP2A	2.786e-07	3.1e-08	8.931e-07	0.311947	0.0347106
sp|Q02880-2|TOP2B_HUMAN	Isoform Beta-1 of DNA topoisomerase 2-beta OS=Homo sapiens GN=TOP2B	2.373e-08	5.009e-08	1.45e-07	0.163655	0.345448
sp|Q5T4S7-3|UBR4_HUMAN	Isoform 3 of E3 ubiquitin-protein ligase UBR4 OS=Homo sapiens GN=UBR4	3.322e-07	1.612e-06	1.685e-07	1.97151	9.56677
sp|P11940|PABP1_HUMAN	Polyadenylate-binding protein 1 OS=Homo sapiens GN=PABPC1 PE=1 SV=2	6.023e-08	5.743e-08	3.939e-07	0.152907	0.145798
sp|P12956-2|XRCC6_HUMAN	Isoform 2 of X-ray repair cross-complementing protein 6 OS=Homo sapiens GN=XRCC6	7.433e-08		2.714e-07	0.273876	rep3-un Only
sp|Q5T8P6-2|RBM26_HUMAN	Isoform 2 of RNA-binding protein 26 OS=Homo sapiens GN=RBM26	5.336e-08	1.151e-08	8.982e-08	0.594077	0.128145
sp|Q6NW34-2|CC017_HUMAN	Isoform 2 of Uncharacterized protein C3orf17 OS=Homo sapiens GN=C3orf17			4.955e-08	rep3-un Only	rep3-un Only
sp|Q6P2Q9|PRP8_HUMAN	Pre-mRNA-processing-splicing factor 8 OS=Homo sapiens GN=PRPF8 PE=1 SV=2			5.712e-07	rep3-un Only	rep3-un Only
sp|P13645|K1C10_HUMAN	Keratin, type I cytoskeletal 10 OS=Homo sapiens GN=KRT10 PE=1 SV=6	2.085e-06	7.792e-06	2.348e-06	0.88799	3.31857
sp|P08779|K1C16_HUMAN	Keratin, type I cytoskeletal 16 OS=Homo sapiens GN=KRT16 PE=1 SV=4	2.457e-06	7.327e-07	3.646e-08	67.3889	20.096
sp|P02533|K1C14_HUMAN	Keratin, type I cytoskeletal 14 OS=Homo sapiens GN=KRT14 PE=1 SV=4	6.147e-07	1.273e-06	2.225e-07	2.7627	5.72135
sp|Q04695|K1C17_HUMAN	Keratin, type I cytoskeletal 17 OS=Homo sapiens GN=KRT17 PE=1 SV=2	1.206e-06	5.972e-07		rep3-phS Only	rep3-phT Only
sp|P05783|K1C18_HUMAN	Keratin, type I cytoskeletal 18 OS=Homo sapiens GN=KRT18 PE=1 SV=2	1.671e-07	8.434e-08		rep3-phS Only	rep3-phT Only
sp|P08727|K1C19_HUMAN	Keratin, type I cytoskeletal 19 OS=Homo sapiens GN=KRT19 PE=1 SV=4	9.844e-08		6.352e-08	1.54975	rep3-un Only
sp|P13646-3|K1C13_HUMAN	Isoform 3 of Keratin, type I cytoskeletal 13 OS=Homo sapiens GN=KRT13	1.561e-07			rep3-phS Only
sp|Q6VN20-3|RBP10_HUMAN	Isoform 3 of Ran-binding protein 10 OS=Homo sapiens GN=RANBP10	7.445e-07	3.22e-07	2.347e-07	3.17213	1.37196
sp|Q7Z2W4-2|ZCCHV_HUMAN	Isoform 2 of Zinc finger CCCH-type antiviral protein 1 OS=Homo sapiens GN=ZC3HAV1	1.822e-07	7.057e-09	3.698e-07	0.492699	0.0190833
sp|Q86TI2-2|DPP9_HUMAN	Isoform 2 of Dipeptidyl peptidase 9 OS=Homo sapiens GN=DPP9	4.084e-07	2.381e-08	8.292e-08	4.92523	0.287144
sp|P14678-2|RSMB_HUMAN	Isoform SM-B of Small nuclear ribonucleoprotein-associated proteins B and B' OS=Homo sapiens GN=SNRPB	2.35e-06	1.241e-07	6.092e-06	0.385752	0.020371
sp|Q86V81|THOC4_HUMAN	THO complex subunit 4 OS=Homo sapiens GN=ALYREF PE=1 SV=3	2.205e-06	3.66e-07	9.564e-06	0.230552	0.0382685
sp|Q86V97|KBTB6_HUMAN	Kelch repeat and BTB domain-containing protein 6 OS=Homo sapiens GN=KBTBD6 PE=1 SV=1	3.278e-06	1.97e-06	5.324e-06	0.615702	0.370023
sp|P14735|IDE_HUMAN	Insulin-degrading enzyme OS=Homo sapiens GN=IDE PE=1 SV=4	5.581e-07	1.818e-06	5.858e-07	0.952714	3.10345
sp|Q86VM9|ZCH18_HUMAN	Zinc finger CCCH domain-containing protein 18 OS=Homo sapiens GN=ZC3H18 PE=1 SV=2			2.521e-07	rep3-un Only	rep3-un Only
sp|Q86YP4-2|P66A_HUMAN	Isoform 2 of Transcriptional repressor p66-alpha OS=Homo sapiens GN=GATAD2A	3.783e-08	2.493e-08	1.254e-07	0.301675	0.198804
sp|P14866|HNRPL_HUMAN	Heterogeneous nuclear ribonucleoprotein L OS=Homo sapiens GN=HNRNPL PE=1 SV=2	3.062e-07	2.525e-07	8.497e-07	0.360362	0.297164
sp|Q8IUR7-7|ARMC8_HUMAN	Isoform 7 of Armadillo repeat-containing protein 8 OS=Homo sapiens GN=ARMC8	1.117e-07	1.306e-07		rep3-phS Only	rep3-phT Only
sp|P15880|RS2_HUMAN	40S ribosomal protein S2 OS=Homo sapiens GN=RPS2 PE=1 SV=2	4.211e-07		1.063e-05	0.0396143	rep3-un Only
sp|Q8IWV7|UBR1_HUMAN	E3 ubiquitin-protein ligase UBR1 OS=Homo sapiens GN=UBR1 PE=1 SV=1	7.053e-07	5.084e-07	7.554e-07	0.933678	0.673021
sp|P15924|DESP_HUMAN	Desmoplakin OS=Homo sapiens GN=DSP PE=1 SV=3	2.385e-07	2.222e-07	2.67e-07	0.893258	0.83221
sp|Q8IWV8-4|UBR2_HUMAN	Isoform 4 of E3 ubiquitin-protein ligase UBR2 OS=Homo sapiens GN=UBR2	9.303e-07	4.404e-07	4.681e-07	1.9874	0.940825
sp|Q8IY37|DHX37_HUMAN	Probable ATP-dependent RNA helicase DHX37 OS=Homo sapiens GN=DHX37 PE=1 SV=1	4.583e-09		1.2e-07	0.0381917	rep3-un Only
sp|Q8N5C6|SRBD1_HUMAN	S1 RNA-binding domain-containing protein 1 OS=Homo sapiens GN=SRBD1 PE=1 SV=2	2.471e-08		9.523e-08	0.259477	rep3-un Only
sp|Q8N684-2|CPSF7_HUMAN	Isoform 2 of Cleavage and polyadenylation specificity factor subunit 7 OS=Homo sapiens GN=CPSF7	1.111e-07	1.146e-07	1.338e-07	0.830344	0.856502
sp|Q8NC51-2|PAIRB_HUMAN	Isoform 2 of Plasminogen activator inhibitor 1 RNA-binding protein OS=Homo sapiens GN=SERBP1	9.051e-08	1.943e-07	6.907e-08	1.31041	2.81309
sp|P17480|UBF1_HUMAN	Nucleolar transcription factor 1 OS=Homo sapiens GN=UBTF PE=1 SV=1	1.019e-06	9.448e-07	8.172e-06	0.124694	0.115614
sp|P17480-2|UBF1_HUMAN	Isoform UBF2 of Nucleolar transcription factor 1 OS=Homo sapiens GN=UBTF	1.131e-06	9.929e-07	8.151e-06	0.138756	0.121813
sp|Q8NE71-2|ABCF1_HUMAN	Isoform 2 of ATP-binding cassette sub-family F member 1 OS=Homo sapiens GN=ABCF1	1.685e-07	2.576e-07	1.73e-07	0.973988	1.48902
sp|Q8NFW8|NEUA_HUMAN	N-acylneuraminate cytidylyltransferase OS=Homo sapiens GN=CMAS PE=1 SV=2			5.971e-07	rep3-un Only	rep3-un Only
sp|Q8WUA4|TF3C2_HUMAN	General transcription factor 3C polypeptide 2 OS=Homo sapiens GN=GTF3C2 PE=1 SV=2		9.097e-09	1.533e-07	rep3-un Only	0.0593412
sp|Q8WWY3-2|PRP31_HUMAN	Isoform 2 of U4/U6 small nuclear ribonucleoprotein Prp31 OS=Homo sapiens GN=PRPF31		1.756e-08	8.862e-08	rep3-un Only	0.198149
sp|Q8WXF1-2|PSPC1_HUMAN	Isoform 2 of Paraspeckle component 1 OS=Homo sapiens GN=PSPC1	1.673e-07	6.733e-08	3.542e-07	0.472332	0.19009
sp|Q92552-2|RT27_HUMAN	Isoform 2 of 28S ribosomal protein S27, mitochondrial OS=Homo sapiens GN=MRPS27			1.211e-07	rep3-un Only	rep3-un Only
sp|Q92614-2|MY18A_HUMAN	Isoform 2 of Unconventional myosin-XVIIIa OS=Homo sapiens GN=MYO18A	2.748e-08	7.008e-09		rep3-phS Only	rep3-phT Only
sp|Q92804-2|RBP56_HUMAN	Isoform Short of TATA-binding protein-associated factor 2N OS=Homo sapiens GN=TAF15	2.015e-07	1.134e-07	4.658e-08	4.32589	2.43452
sp|Q92878-2|RAD50_HUMAN	Isoform 2 of DNA repair protein RAD50 OS=Homo sapiens GN=RAD50	9.394e-09	5.417e-09	7.31e-08	0.128509	0.074104
sp|Q969Q0|RL36L_HUMAN	60S ribosomal protein L36a-like OS=Homo sapiens GN=RPL36AL PE=1 SV=3			7.71e-07	rep3-un Only	rep3-un Only
sp|P83881|RL36A_HUMAN	60S ribosomal protein L36a OS=Homo sapiens GN=RPL36A PE=1 SV=2			4.091e-07	rep3-un Only	rep3-un Only
sp|Q969S8-2|HDA10_HUMAN	Isoform 2 of Histone deacetylase 10 OS=Homo sapiens GN=HDAC10	1.033e-07	5.368e-08	3.109e-08	3.32261	1.7266
sp|Q96I25|SPF45_HUMAN	Splicing factor 45 OS=Homo sapiens GN=RBM17 PE=1 SV=1	2.124e-08		1.635e-07	0.129908	rep3-un Only
sp|Q96KR1|ZFR_HUMAN	Zinc finger RNA-binding protein OS=Homo sapiens GN=ZFR PE=1 SV=2	1.014e-07		3.609e-07	0.280964	rep3-un Only
sp|Q96PK6|RBM14_HUMAN	RNA-binding protein 14 OS=Homo sapiens GN=RBM14 PE=1 SV=2	2.542e-07	1.217e-07	4.372e-07	0.581427	0.278362
sp|Q96S59|RANB9_HUMAN	Ran-binding protein 9 OS=Homo sapiens GN=RANBP9 PE=1 SV=1	6.038e-07	2.854e-07	1.737e-07	3.47611	1.64306
sp|Q99575|POP1_HUMAN	Ribonucleases P/MRP protein subunit POP1 OS=Homo sapiens GN=POP1 PE=1 SV=2	1.131e-07		8.961e-07	0.126214	rep3-un Only
sp|P17844|DDX5_HUMAN	Probable ATP-dependent RNA helicase DDX5 OS=Homo sapiens GN=DDX5 PE=1 SV=1	1.097e-06	6.408e-07	1.697e-06	0.646435	0.377608
sp|Q92841|DDX17_HUMAN	Probable ATP-dependent RNA helicase DDX17 OS=Homo sapiens GN=DDX17 PE=1 SV=2	2.219e-07	9.039e-08	1.072e-06	0.206996	0.084319
sp|Q99613-2|EIF3C_HUMAN	Isoform 2 of Eukaryotic translation initiation factor 3 subunit C OS=Homo sapiens GN=EIF3C			3.023e-07	rep3-un Only	rep3-un Only
sp|P18077|RL35A_HUMAN	60S ribosomal protein L35a OS=Homo sapiens GN=RPL35A PE=1 SV=2	1.279e-05	3.386e-06	2.953e-06	4.33119	1.14663
sp|P18124|RL7_HUMAN	60S ribosomal protein L7 OS=Homo sapiens GN=RPL7 PE=1 SV=1	3.72e-06	2.88e-07	2.328e-05	0.159794	0.0123711
sp|Q99661|KIF2C_HUMAN	Kinesin-like protein KIF2C OS=Homo sapiens GN=KIF2C PE=1 SV=2		8.025e-05			rep3-phT Only
sp|O00139-2|KIF2A_HUMAN	Isoform 2 of Kinesin-like protein KIF2A OS=Homo sapiens GN=KIF2A		1.131e-05			rep3-phT Only
sp|O00139|KIF2A_HUMAN	Kinesin-like protein KIF2A OS=Homo sapiens GN=KIF2A PE=1 SV=3		1.429e-05			rep3-phT Only
tr|Q5JR91|Q5JR91_HUMAN	Kinesin-like protein KIF2C (Fragment) OS=Homo sapiens GN=KIF2C PE=1 SV=1		2.353e-07			rep3-phT Only
sp|P18621-3|RL17_HUMAN	Isoform 3 of 60S ribosomal protein L17 OS=Homo sapiens GN=RPL17	1.406e-06		7.831e-06	0.179543	rep3-un Only
sp|P18754-2|RCC1_HUMAN	Isoform 2 of Regulator of chromosome condensation OS=Homo sapiens GN=RCC1	4.771e-08	5.922e-08	5.478e-08	0.870938	1.08105
sp|P19338|NUCL_HUMAN	Nucleolin OS=Homo sapiens GN=NCL PE=1 SV=3	7.45e-06	6.909e-07	1.852e-05	0.402268	0.0373056
sp|P19784|CSK22_HUMAN	Casein kinase II subunit alpha' OS=Homo sapiens GN=CSNK2A2 PE=1 SV=1			6.834e-07	rep3-un Only	rep3-un Only
sp|P21333-2|FLNA_HUMAN	Isoform 2 of Filamin-A OS=Homo sapiens GN=FLNA	1.964e-08	6.23e-09	1.706e-06	0.0115123	0.00365182
sp|P22087|FBRL_HUMAN	rRNA 2'-O-methyltransferase fibrillarin OS=Homo sapiens GN=FBL PE=1 SV=2	1.044e-06		1.915e-06	0.54517	rep3-un Only
sp|P23246|SFPQ_HUMAN	Splicing factor, proline- and glutamine-rich OS=Homo sapiens GN=SFPQ PE=1 SV=2	5.601e-06	3.346e-06	1.042e-05	0.537524	0.321113
sp|P23396|RS3_HUMAN	40S ribosomal protein S3 OS=Homo sapiens GN=RPS3 PE=1 SV=2	2.975e-06	2.048e-06	6.091e-06	0.488426	0.336234
sp|P23528|COF1_HUMAN	Cofilin-1 OS=Homo sapiens GN=CFL1 PE=1 SV=3	1.296e-07	3.661e-07		rep3-phS Only	rep3-phT Only
sp|P24928|RPB1_HUMAN	DNA-directed RNA polymerase II subunit RPB1 OS=Homo sapiens GN=POLR2A PE=1 SV=2			2.998e-07	rep3-un Only	rep3-un Only
sp|P25440|BRD2_HUMAN	Bromodomain-containing protein 2 OS=Homo sapiens GN=BRD2 PE=1 SV=2			6.545e-06	rep3-un Only	rep3-un Only
sp|Q99755-2|PI51A_HUMAN	Isoform 2 of Phosphatidylinositol 4-phosphate 5-kinase type-1 alpha OS=Homo sapiens GN=PIP5K1A	7.837e-08	2.84e-08	3.51e-07	0.223276	0.0809117
sp|P26368-2|U2AF2_HUMAN	Isoform 2 of Splicing factor U2AF 65 kDa subunit OS=Homo sapiens GN=U2AF2	1.05e-06	3.949e-07	8.355e-07	1.25673	0.472651
sp|P26373|RL13_HUMAN	60S ribosomal protein L13 OS=Homo sapiens GN=RPL13 PE=1 SV=4	2.208e-06	2.875e-07	4.402e-06	0.50159	0.0653112
sp|P26599-2|PTBP1_HUMAN	Isoform 2 of Polypyrimidine tract-binding protein 1 OS=Homo sapiens GN=PTBP1	3.306e-07		1.711e-06	0.19322	rep3-un Only
sp|Q9BQE3|TBA1C_HUMAN	Tubulin alpha-1C chain OS=Homo sapiens GN=TUBA1C PE=1 SV=1	7.723e-06	2.602e-06	1.222e-05	0.631997	0.21293
sp|P26641|EF1G_HUMAN	Elongation factor 1-gamma OS=Homo sapiens GN=EEF1G PE=1 SV=3	7.729e-08	1.441e-08		rep3-phS Only	rep3-phT Only
sp|P27448-2|MARK3_HUMAN	Isoform 2 of MAP/microtubule affinity-regulating kinase 3 OS=Homo sapiens GN=MARK3	1.909e-08		7.371e-08	0.258988	rep3-un Only
sp|P27635|RL10_HUMAN	60S ribosomal protein L10 OS=Homo sapiens GN=RPL10 PE=1 SV=4	6.285e-06	7.461e-07	2.755e-05	0.228131	0.0270817
sp|P27695|APEX1_HUMAN	DNA-(apurinic or apyrimidinic site) lyase OS=Homo sapiens GN=APEX1 PE=1 SV=2	4.292e-08	3.641e-07		rep3-phS Only	rep3-phT Only
sp|P27708|PYR1_HUMAN	CAD protein OS=Homo sapiens GN=CAD PE=1 SV=3	5.039e-09		3.529e-07	0.0142788	rep3-un Only
sp|Q9BQG0-2|MBB1A_HUMAN	Isoform 2 of Myb-binding protein 1A OS=Homo sapiens GN=MYBBP1A			5.022e-07	rep3-un Only	rep3-un Only
sp|P30050|RL12_HUMAN	60S ribosomal protein L12 OS=Homo sapiens GN=RPL12 PE=1 SV=1	2.2e-06	6.795e-07	8.585e-06	0.256261	0.0791497
sp|P30153|2AAA_HUMAN	Serine/rep3-phTrotein phosphatase 2A 65 kDa regulatory subunit A alpha isoform OS=Homo sapiens GN=PPP2R1A PE=1 SV=4	5.784e-07	7.293e-08	4.408e-07	1.31216	0.165449
sp|Q9BTC0|DIDO1_HUMAN	Death-inducer obliterator 1 OS=Homo sapiens GN=DIDO1 PE=1 SV=5			6.782e-08	rep3-un Only	rep3-un Only
sp|P32969|RL9_HUMAN	60S ribosomal protein L9 OS=Homo sapiens GN=RPL9 PE=1 SV=1	3.587e-08		3.526e-06	0.010173	rep3-un Only
sp|P35052|GPC1_HUMAN	Glypican-1 OS=Homo sapiens GN=GPC1 PE=1 SV=2	3.035e-08		2.677e-07	0.113373	rep3-un Only
sp|P35249-2|RFC4_HUMAN	Isoform 2 of Replication factor C subunit 4 OS=Homo sapiens GN=RFC4	3.511e-07	1.254e-07	6.802e-07	0.516172	0.184358
sp|P35250-2|RFC2_HUMAN	Isoform 2 of Replication factor C subunit 2 OS=Homo sapiens GN=RFC2		9.651e-08	1.065e-06	rep3-un Only	0.0906197
sp|Q9BUQ8|DDX23_HUMAN	Probable ATP-dependent RNA helicase DDX23 OS=Homo sapiens GN=DDX23 PE=1 SV=3			5.599e-07	rep3-un Only	rep3-un Only
sp|P35251-2|RFC1_HUMAN	Isoform 2 of Replication factor C subunit 1 OS=Homo sapiens GN=RFC1	4.309e-07	2.095e-09	1.388e-06	0.310447	0.00150937
sp|Q9BVQ7|SPA5L_HUMAN	Spermatogenesis-associated protein 5-like protein 1 OS=Homo sapiens GN=SPATA5L1 PE=1 SV=2			5.916e-08	rep3-un Only	rep3-un Only
sp|Q9BY77-2|PDIP3_HUMAN	Isoform 2 of Polymerase delta-interacting protein 3 OS=Homo sapiens GN=POLDIP3	2.295e-07	9.648e-08	7.428e-07	0.308966	0.129887
sp|Q9BZE4-2|NOG1_HUMAN	Isoform 2 of Nucleolar GTP-binding protein 1 OS=Homo sapiens GN=GTPBP4	1.942e-07		1.335e-06	0.145468	rep3-un Only
sp|P35268|RL22_HUMAN	60S ribosomal protein L22 OS=Homo sapiens GN=RPL22 PE=1 SV=2	1.38e-06	5.392e-07	8.064e-06	0.171131	0.0668651
sp|Q9BZK7|TBL1R_HUMAN	F-box-like/WD repeat-containing protein TBL1XR1 OS=Homo sapiens GN=TBL1XR1 PE=1 SV=1	2.735e-06	2.143e-07	1.1e-05	0.248636	0.0194818
sp|O60907-2|TBL1X_HUMAN	Isoform 2 of F-box-like/WD repeat-containing protein TBL1X OS=Homo sapiens GN=TBL1X	4.1e-07		2.196e-06	0.186703	rep3-un Only
sp|P35527|K1C9_HUMAN	Keratin, type I cytoskeletal 9 OS=Homo sapiens GN=KRT9 PE=1 SV=3	3.048e-06	1.095e-05	2.67e-06	1.14157	4.10112
sp|Q9C0J8|WDR33_HUMAN	pre-mRNA 3' end processing protein WDR33 OS=Homo sapiens GN=WDR33 PE=1 SV=2	3.782e-08	1.49e-09	6.278e-08	0.602421	0.0237337
sp|Q9GZR7-2|DDX24_HUMAN	Isoform 2 of ATP-dependent RNA helicase DDX24 OS=Homo sapiens GN=DDX24	1.776e-07		7.475e-07	0.237592	rep3-un Only
sp|Q9GZS1-2|RPA49_HUMAN	Isoform 2 of DNA-directed RNA polymerase I subunit RPA49 OS=Homo sapiens GN=POLR1E	1.457e-07		2.77e-07	0.525993	rep3-un Only
sp|Q9H0H5|RGAP1_HUMAN	Rac GTPase-activating protein 1 OS=Homo sapiens GN=RACGAP1 PE=1 SV=1	1.636e-08		1.273e-07	0.128515	rep3-un Only
sp|Q9H2U1-2|DHX36_HUMAN	Isoform 2 of ATP-dependent RNA helicase DHX36 OS=Homo sapiens GN=DHX36	1.841e-08		1.681e-07	0.109518	rep3-un Only
sp|Q9H307|PININ_HUMAN	Pinin OS=Homo sapiens GN=PNN PE=1 SV=4			4.072e-06	rep3-un Only	rep3-un Only
sp|Q9H6R4-2|NOL6_HUMAN	Isoform 2 of Nucleolar protein 6 OS=Homo sapiens GN=NOL6	1.407e-08		1.289e-07	0.109154	rep3-un Only
sp|Q9H6S0|YTDC2_HUMAN	Probable ATP-dependent RNA helicase YTHDC2 OS=Homo sapiens GN=YTHDC2 PE=1 SV=2			8.245e-08	rep3-un Only	rep3-un Only
sp|P35579|MYH9_HUMAN	Myosin-9 OS=Homo sapiens GN=MYH9 PE=1 SV=4	7.561e-06	5.13e-06	1.968e-06	3.84197	2.60671
sp|P35580-2|MYH10_HUMAN	Isoform 2 of Myosin-10 OS=Homo sapiens GN=MYH10	1.402e-06	9.248e-07	1.384e-07	10.1301	6.68208
sp|Q9H7D7-2|WDR26_HUMAN	Isoform 2 of WD repeat-containing protein 26 OS=Homo sapiens GN=WDR26	3.329e-07	7.767e-08	2.818e-08	11.8133	2.75621
sp|Q9H871|RMD5A_HUMAN	Protein RMD5 homolog A OS=Homo sapiens GN=RMND5A PE=1 SV=1	2.315e-07	2.437e-07	1.657e-07	1.3971	1.47073
sp|Q9H9Y6-2|RPA2_HUMAN	Isoform 2 of DNA-directed RNA polymerase I subunit RPA2 OS=Homo sapiens GN=POLR1B	8.959e-09		4.793e-08	0.186918	rep3-un Only
sp|Q9HCE1|MOV10_HUMAN	Putative helicase MOV-10 OS=Homo sapiens GN=MOV10 PE=1 SV=2			8.938e-08	rep3-un Only	rep3-un Only
sp|Q9HCG8|CWC22_HUMAN	Pre-mRNA-splicing factor CWC22 homolog OS=Homo sapiens GN=CWC22 PE=1 SV=3	5.141e-08		3.037e-06	0.0169279	rep3-un Only
sp|Q9HCK8|CHD8_HUMAN	Chromodomain-helicase-DNA-binding protein 8 OS=Homo sapiens GN=CHD8 PE=1 SV=5		5.545e-10	9.294e-08	rep3-un Only	0.00596621
sp|Q9NPA8-2|ENY2_HUMAN	Isoform 2 of Transcription and mRNA export factor ENY2 OS=Homo sapiens GN=ENY2			7.088e-07	rep3-un Only	rep3-un Only
sp|Q9NPD3|EXOS4_HUMAN	Exosome complex component RRP41 OS=Homo sapiens GN=EXOSC4 PE=1 SV=3	8.532e-08	5.177e-08	5.127e-07	0.166413	0.100975
sp|Q9NQW6-2|ANLN_HUMAN	Isoform 2 of Actin-binding protein anillin OS=Homo sapiens GN=ANLN	6.862e-08	3.493e-08	2.323e-07	0.295394	0.150366
sp|Q9NQW7-3|XPP1_HUMAN	Isoform 3 of Xaa-Pro aminopeptidase 1 OS=Homo sapiens GN=XPNPEP1			3.503e-07	rep3-un Only	rep3-un Only
sp|Q9NR30|DDX21_HUMAN	Nucleolar RNA helicase 2 OS=Homo sapiens GN=DDX21 PE=1 SV=5	7.55e-06	6.847e-07	2.547e-05	0.296427	0.0268826
sp|Q9NVP1|DDX18_HUMAN	ATP-dependent RNA helicase DDX18 OS=Homo sapiens GN=DDX18 PE=1 SV=2	5.413e-08		2.261e-07	0.239407	rep3-un Only
sp|P35606-2|COPB2_HUMAN	Isoform 2 of Coatomer subunit beta' OS=Homo sapiens GN=COPB2			1.391e-07	rep3-un Only	rep3-un Only
sp|Q9NW13-2|RBM28_HUMAN	Isoform 2 of RNA-binding protein 28 OS=Homo sapiens GN=RBM28			1.099e-07	rep3-un Only	rep3-un Only
sp|P35637-2|FUS_HUMAN	Isoform Short of RNA-binding protein FUS OS=Homo sapiens GN=FUS	1.546e-06	7.255e-07	1.299e-06	1.19015	0.558507
sp|Q9NWH9|SLTM_HUMAN	SAFB-like transcription modulator OS=Homo sapiens GN=SLTM PE=1 SV=2	5.033e-08		2.141e-07	0.235077	rep3-un Only
sp|Q9P2I0|CPSF2_HUMAN	Cleavage and polyadenylation specificity factor subunit 2 OS=Homo sapiens GN=CPSF2 PE=1 SV=2	5.978e-08	3.13e-08	1.156e-07	0.517128	0.270761
sp|P35659|DEK_HUMAN	Protein DEK OS=Homo sapiens GN=DEK PE=1 SV=1	3.483e-07	4.09e-07	1.496e-07	2.32821	2.73396
sp|Q9P2N5|RBM27_HUMAN	RNA-binding protein 27 OS=Homo sapiens GN=RBM27 PE=1 SV=2	3.73e-08		1.639e-07	0.227578	rep3-un Only
sp|Q9UBU9|NXF1_HUMAN	Nuclear RNA export factor 1 OS=Homo sapiens GN=NXF1 PE=1 SV=1	1.494e-06	1.275e-08	4.339e-06	0.344319	0.00293847
sp|P36578|RL4_HUMAN	60S ribosomal protein L4 OS=Homo sapiens GN=RPL4 PE=1 SV=5	2.77e-06	3.669e-07	1.435e-05	0.193031	0.0255679
sp|P37108|SRP14_HUMAN	Signal recognition particle 14 kDa protein OS=Homo sapiens GN=SRP14 PE=1 SV=2	4.104e-06	3.791e-06	2.494e-05	0.164555	0.152005
sp|P38646|GRP75_HUMAN	Stress-70 protein, mitochondrial OS=Homo sapiens GN=HSPA9 PE=1 SV=2	2e-06	7.588e-07	4.574e-07	4.37254	1.65894
sp|Q9UHB9-4|SRP68_HUMAN	Isoform 4 of Signal recognition particle subunit SRP68 OS=Homo sapiens GN=SRP68			2.032e-06	rep3-un Only	rep3-un Only
sp|P38919|IF4A3_HUMAN	Eukaryotic initiation factor 4A-III OS=Homo sapiens GN=EIF4A3 PE=1 SV=4			3.988e-07	rep3-un Only	rep3-un Only
sp|P60842|IF4A1_HUMAN	Eukaryotic initiation factor 4A-I OS=Homo sapiens GN=EIF4A1 PE=1 SV=1		3.143e-08	5.451e-08	rep3-un Only	0.576591
sp|Q9UHD8-2|SEPT9_HUMAN	Isoform 2 of Septin-9 OS=Homo sapiens GN=SEPT9	2.633e-08	6.256e-08		rep3-phS Only	rep3-phT Only
sp|Q9UHX1-2|PUF60_HUMAN	Isoform 2 of Poly(U)-binding-splicing factor PUF60 OS=Homo sapiens GN=PUF60	1.857e-07	2.285e-07	3.683e-07	0.504209	0.620418
sp|P39019|RS19_HUMAN	40S ribosomal protein S19 OS=Homo sapiens GN=RPS19 PE=1 SV=2	2.397e-06	9.7e-07	2.851e-06	0.840758	0.340231
sp|Q9UKF6|CPSF3_HUMAN	Cleavage and polyadenylation specificity factor subunit 3 OS=Homo sapiens GN=CPSF3 PE=1 SV=1		4.228e-08	1.374e-07	rep3-un Only	0.307715
sp|P39023|RL3_HUMAN	60S ribosomal protein L3 OS=Homo sapiens GN=RPL3 PE=1 SV=2	1.205e-06	2.109e-07	7.467e-06	0.161377	0.0282443
sp|Q9UL63|MKLN1_HUMAN	Muskelin OS=Homo sapiens GN=MKLN1 PE=1 SV=2	2.291e-07	2.416e-07		rep3-phS Only	rep3-phT Only
sp|P39748|FEN1_HUMAN	Flap endonuclease 1 OS=Homo sapiens GN=FEN1 PE=1 SV=1	2.517e-07	3.482e-07		rep3-phS Only	rep3-phT Only
sp|P40429|RL13A_HUMAN	60S ribosomal protein L13a OS=Homo sapiens GN=RPL13A PE=1 SV=2	2.48e-07		3.349e-06	0.074052	rep3-un Only
sp|Q9UMS4|PRP19_HUMAN	Pre-mRNA-processing factor 19 OS=Homo sapiens GN=PRPF19 PE=1 SV=1	2.682e-06	9.65e-07	5.576e-06	0.48099	0.173063
sp|P40937|RFC5_HUMAN	Replication factor C subunit 5 OS=Homo sapiens GN=RFC5 PE=1 SV=1	2.16e-07		3.442e-07	0.627542	rep3-un Only
sp|P41091|IF2G_HUMAN	Eukaryotic translation initiation factor 2 subunit 3 OS=Homo sapiens GN=EIF2S3 PE=1 SV=3	2.123e-07	3.805e-07	8.904e-07	0.238432	0.427336
sp|Q9UN86-2|G3BP2_HUMAN	Isoform B of Ras GTPase-activating protein-binding protein 2 OS=Homo sapiens GN=G3BP2	5.949e-08		4.577e-07	0.129976	rep3-un Only
sp|Q9UPP1-2|PHF8_HUMAN	Isoform 2 of Histone lysine demethylase PHF8 OS=Homo sapiens GN=PHF8	8.786e-09		2.054e-08	0.427751	rep3-un Only
sp|Q9UPT5-1|EXOC7_HUMAN	Isoform 1 of Exocyst complex component 7 OS=Homo sapiens GN=EXOC7	5.548e-08	4.039e-08	1.758e-06	0.0315586	0.022975
sp|P42166|LAP2A_HUMAN	Lamina-associated polypeptide 2, isoform alpha OS=Homo sapiens GN=TMPO PE=1 SV=2	1.155e-07	6.324e-08	1.766e-08	6.5402	3.58097
sp|P42285|SK2L2_HUMAN	Superkiller viralicidic activity 2-like 2 OS=Homo sapiens GN=SKIV2L2 PE=1 SV=3	1.177e-08		1.328e-07	0.0886295	rep3-un Only
sp|P42677|RS27_HUMAN	40S ribosomal protein S27 OS=Homo sapiens GN=RPS27 PE=1 SV=3	9.272e-07		2.532e-06	0.366193	rep3-un Only
sp|Q9UQ35|SRRM2_HUMAN	Serine/arginine repetitive matrix protein 2 OS=Homo sapiens GN=SRRM2 PE=1 SV=2	1.076e-07		3.434e-06	0.0313337	rep3-un Only
sp|P43243-2|MATR3_HUMAN	Isoform 2 of Matrin-3 OS=Homo sapiens GN=MATR3	3.172e-08	5.947e-08	7.318e-08	0.433452	0.812654
sp|P46013|KI67_HUMAN	Antigen KI-67 OS=Homo sapiens GN=MKI67 PE=1 SV=2	2.233e-08	7.731e-09	2.786e-07	0.0801508	0.0277495
sp|P46060|RAGP1_HUMAN	Ran GTPase-activating protein 1 OS=Homo sapiens GN=RANGAP1 PE=1 SV=1			6.841e-08	rep3-un Only	rep3-un Only
sp|Q9Y230|RUVB2_HUMAN	RuvB-like 2 OS=Homo sapiens GN=RUVBL2 PE=1 SV=3	5.738e-07	1.049e-06	4.531e-06	0.126639	0.231516
sp|Q9Y262-2|EIF3L_HUMAN	Isoform 2 of Eukaryotic translation initiation factor 3 subunit L OS=Homo sapiens GN=EIF3L			7.678e-07	rep3-un Only	rep3-un Only
sp|P46087-4|NOP2_HUMAN	Isoform 4 of Probable 28S rRNA (cytosine(4447)-C(5))-methyltransferase OS=Homo sapiens GN=NOP2	1.477e-06	9.947e-08	8.175e-06	0.180673	0.0121676
sp|Q9Y265|RUVB1_HUMAN	RuvB-like 1 OS=Homo sapiens GN=RUVBL1 PE=1 SV=1	1.186e-07	1.04e-06	2.525e-06	0.0469703	0.411881
sp|Q9Y295|DRG1_HUMAN	Developmentally-regulated GTP-binding protein 1 OS=Homo sapiens GN=DRG1 PE=1 SV=1	1.576e-07	1.57e-07	2.516e-07	0.626391	0.624006
sp|Q9Y2D4|EXC6B_HUMAN	Exocyst complex component 6B OS=Homo sapiens GN=EXOC6B PE=1 SV=3		6.256e-09	5.939e-07	rep3-un Only	0.0105338
sp|Q9Y2X3|NOP58_HUMAN	Nucleolar protein 58 OS=Homo sapiens GN=NOP58 PE=1 SV=1	1.401e-07	5.725e-08	1.072e-06	0.13069	0.0534049
sp|Q9Y3B2|EXOS1_HUMAN	Exosome complex component CSL4 OS=Homo sapiens GN=EXOSC1 PE=1 SV=1	1.729e-07		1.112e-06	0.155486	rep3-un Only
sp|P46776|RL27A_HUMAN	60S ribosomal protein L27a OS=Homo sapiens GN=RPL27A PE=1 SV=2	3.412e-06	9.501e-08	3.234e-06	1.05504	0.0293785
sp|Q9Y3Y2-3|CHTOP_HUMAN	Isoform 2 of Chromatin target of PRMT1 protein OS=Homo sapiens GN=CHTOP	1.025e-07		1.498e-06	0.0684246	rep3-un Only
sp|P46777|RL5_HUMAN	60S ribosomal protein L5 OS=Homo sapiens GN=RPL5 PE=1 SV=3	4.239e-06	1.479e-07	3.977e-05	0.106588	0.00371888
sp|Q9Y446-2|PKP3_HUMAN	Isoform PKP3b of Plakophilin-3 OS=Homo sapiens GN=PKP3		2.365e-08	2.013e-07	rep3-un Only	0.117486
sp|Q9Y4C8|RBM19_HUMAN	Probable RNA-binding protein 19 OS=Homo sapiens GN=RBM19 PE=1 SV=3	9.318e-09		2.345e-07	0.0397356	rep3-un Only
sp|Q9Y5B9|SP16H_HUMAN	FACT complex subunit SPT16 OS=Homo sapiens GN=SUPT16H PE=1 SV=1		5.307e-08	6.338e-07	rep3-un Only	0.083733
sp|O43813|LANC1_HUMAN	LanC-like protein 1 OS=Homo sapiens GN=LANCL1 PE=1 SV=1	7.018e-08			rep3-phS Only
sp|P08579|RU2B_HUMAN	U2 small nuclear ribonucleoprotein B'' OS=Homo sapiens GN=SNRPB2 PE=1 SV=1	3.342e-07		6.01e-07	0.556073	rep3-un Only
sp|Q9NRW3|ABC3C_HUMAN	DNA dC-)dU-editing enzyme APOBEC-3C OS=Homo sapiens GN=APOBEC3C PE=1 SV=2			2.577e-07	rep3-un Only	rep3-un Only
sp|P46778|RL21_HUMAN	60S ribosomal protein L21 OS=Homo sapiens GN=RPL21 PE=1 SV=2	5.198e-06		2.54e-05	0.204646	rep3-un Only
sp|Q9NX58|LYAR_HUMAN	Cell growth-regulating nucleolar protein OS=Homo sapiens GN=LYAR PE=1 SV=2	1.844e-08		2.085e-07	0.0884412	rep3-un Only
sp|O96019-2|ACL6A_HUMAN	Isoform 2 of Actin-like protein 6A OS=Homo sapiens GN=ACTL6A	1.988e-07	1.337e-07	2.793e-07	0.711779	0.478697
sp|Q13045-2|FLII_HUMAN	Isoform 2 of Protein flightless-1 homolog OS=Homo sapiens GN=FLII	2.885e-09	1.148e-08		rep3-phS Only	rep3-phT Only
sp|Q13144|EI2BE_HUMAN	Translation initiation factor eIF-2B subunit epsilon OS=Homo sapiens GN=EIF2B5 PE=1 SV=3			1.984e-07	rep3-un Only	rep3-un Only
sp|Q8TAG9|EXOC6_HUMAN	Exocyst complex component 6 OS=Homo sapiens GN=EXOC6 PE=1 SV=3			4.192e-08	rep3-un Only	rep3-un Only
sp|P46779|RL28_HUMAN	60S ribosomal protein L28 OS=Homo sapiens GN=RPL28 PE=1 SV=3	3.009e-07		7.466e-06	0.0403027	rep3-un Only
sp|Q9Y3U8|RL36_HUMAN	60S ribosomal protein L36 OS=Homo sapiens GN=RPL36 PE=1 SV=3			2.244e-06	rep3-un Only	rep3-un Only
sp|P62316|SMD2_HUMAN	Small nuclear ribonucleoprotein Sm D2 OS=Homo sapiens GN=SNRPD2 PE=1 SV=1	3.37e-07		7.895e-08	4.26852	rep3-un Only
sp|Q68D10-2|SPT2_HUMAN	Isoform 2 of Protein SPT2 homolog OS=Homo sapiens GN=SPTY2D1			1.156e-07	rep3-un Only	rep3-un Only
sp|Q7L2H7|EIF3M_HUMAN	Eukaryotic translation initiation factor 3 subunit M OS=Homo sapiens GN=EIF3M PE=1 SV=1			5.765e-08	rep3-un Only	rep3-un Only
sp|Q9NYF8-2|BCLF1_HUMAN	Isoform 2 of Bcl-2-associated transcription factor 1 OS=Homo sapiens GN=BCLAF1			3.911e-08	rep3-un Only	rep3-un Only
sp|P46781|RS9_HUMAN	40S ribosomal protein S9 OS=Homo sapiens GN=RPS9 PE=1 SV=3	1.042e-06	3.863e-08	5.107e-06	0.204034	0.00756413
sp|Q7Z4S6-2|KI21A_HUMAN	Isoform 2 of Kinesin-like protein KIF21A OS=Homo sapiens GN=KIF21A		4.647e-08			rep3-phT Only
sp|P55265-2|DSRAD_HUMAN	Isoform 2 of Double-stranded RNA-specific adenosine deaminase OS=Homo sapiens GN=ADAR			4.989e-08	rep3-un Only	rep3-un Only
sp|Q92945|FUBP2_HUMAN	Far upstream element-binding protein 2 OS=Homo sapiens GN=KHSRP PE=1 SV=4	5.103e-08			rep3-phS Only
sp|O15226-2|NKRF_HUMAN	Isoform 2 of NF-kappa-B-repressing factor OS=Homo sapiens GN=NKRF			9.136e-08	rep3-un Only	rep3-un Only
sp|P46782|RS5_HUMAN	40S ribosomal protein S5 OS=Homo sapiens GN=RPS5 PE=1 SV=4	2.206e-06	7.239e-07	1.089e-05	0.202571	0.0664738
sp|P53999|TCP4_HUMAN	Activated RNA polymerase II transcriptional coactivator p15 OS=Homo sapiens GN=SUB1 PE=1 SV=3	6.552e-07	4.091e-08		rep3-phS Only	rep3-phT Only
sp|Q96FV9|THOC1_HUMAN	THO complex subunit 1 OS=Homo sapiens GN=THOC1 PE=1 SV=1		3.623e-09	1.069e-08	rep3-un Only	0.338915
sp|Q15428|SF3A2_HUMAN	Splicing factor 3A subunit 2 OS=Homo sapiens GN=SF3A2 PE=1 SV=2	6.955e-09	5.794e-08	7.395e-07	0.009405	0.0783502
sp|Q14157-1|UBP2L_HUMAN	Isoform 2 of Ubiquitin-associated protein 2-like OS=Homo sapiens GN=UBAP2L	7.745e-09	7.832e-09		rep3-phS Only	rep3-phT Only
sp|P46783|RS10_HUMAN	40S ribosomal protein S10 OS=Homo sapiens GN=RPS10 PE=1 SV=1	5.089e-07		1.943e-06	0.261915	rep3-un Only
sp|P46940|IQGA1_HUMAN	Ras GTPase-activating-like protein IQGAP1 OS=Homo sapiens GN=IQGAP1 PE=1 SV=1	4.736e-09		1.729e-08	0.273916	rep3-un Only
sp|P49756|RBM25_HUMAN	RNA-binding protein 25 OS=Homo sapiens GN=RBM25 PE=1 SV=3		6.772e-09	6.229e-08	rep3-un Only	0.108717
sp|Q16630-2|CPSF6_HUMAN	Isoform 2 of Cleavage and polyadenylation specificity factor subunit 6 OS=Homo sapiens GN=CPSF6	6.9e-08	6.476e-08	3.227e-07	0.213821	0.200682
sp|O75475-2|PSIP1_HUMAN	Isoform 2 of PC4 and SFRS1-interacting protein OS=Homo sapiens GN=PSIP1	3.804e-08	2.394e-08		rep3-phS Only	rep3-phT Only
sp|P50914|RL14_HUMAN	60S ribosomal protein L14 OS=Homo sapiens GN=RPL14 PE=1 SV=4	4.086e-06	3.63e-07	3.44e-05	0.118779	0.0105523
sp|Q12904-2|AIMP1_HUMAN	Isoform 2 of Aminoacyl tRNA synthase complex-interacting multifunctional protein 1 OS=Homo sapiens GN=AIMP1			1.929e-07	rep3-un Only	rep3-un Only
sp|Q16629-2|SRSF7_HUMAN	Isoform 2 of Serine/arginine-rich splicing factor 7 OS=Homo sapiens GN=SRSF7			2.795e-06	rep3-un Only	rep3-un Only
sp|Q9NSI2-2|F207A_HUMAN	Isoform B of Protein FAM207A OS=Homo sapiens GN=FAM207A	3.245e-07			rep3-phS Only
sp|Q12789-3|TF3C1_HUMAN	Isoform 2 of General transcription factor 3C polypeptide 1 OS=Homo sapiens GN=GTF3C1			1.551e-08	rep3-un Only	rep3-un Only
sp|P52756|RBM5_HUMAN	RNA-binding protein 5 OS=Homo sapiens GN=RBM5 PE=1 SV=2	5.299e-09		2.772e-08	0.191162	rep3-un Only
sp|P49792|RBP2_HUMAN	E3 SUMO-protein ligase RanBP2 OS=Homo sapiens GN=RANBP2 PE=1 SV=2			5.364e-09	rep3-un Only	rep3-un Only
sp|P51610-2|HCFC1_HUMAN	Isoform 2 of Host cell factor 1 OS=Homo sapiens GN=HCFC1	1.454e-08		3.36e-08	0.432738	rep3-un Only
sp|Q92499|DDX1_HUMAN	ATP-dependent RNA helicase DDX1 OS=Homo sapiens GN=DDX1 PE=1 SV=2			3.63e-08	rep3-un Only	rep3-un Only
sp|P08621-2|RU17_HUMAN	Isoform 2 of U1 small nuclear ribonucleoprotein 70 kDa OS=Homo sapiens GN=SNRNP70	5.992e-08		2.496e-07	0.240064	rep3-un Only
sp|P51991|ROA3_HUMAN	Heterogeneous nuclear ribonucleoprotein A3 OS=Homo sapiens GN=HNRNPA3 PE=1 SV=2	5.562e-07	1.306e-07	2.639e-06	0.210762	0.0494884
sp|P51991-2|ROA3_HUMAN	Isoform 2 of Heterogeneous nuclear ribonucleoprotein A3 OS=Homo sapiens GN=HNRNPA3	7.001e-08	8.249e-08	2.148e-07	0.325931	0.384032
sp|O14617-2|AP3D1_HUMAN	Isoform 2 of AP-3 complex subunit delta-1 OS=Homo sapiens GN=AP3D1			2.429e-08	rep3-un Only	rep3-un Only
sp|P52272-2|HNRPM_HUMAN	Isoform 2 of Heterogeneous nuclear ribonucleoprotein M OS=Homo sapiens GN=HNRNPM	2.811e-06	8.545e-07	6.084e-06	0.462032	0.14045
sp|P52292|IMA1_HUMAN	Importin subunit alpha-1 OS=Homo sapiens GN=KPNA2 PE=1 SV=1		4.694e-08	1.176e-06	rep3-un Only	0.039915
sp|P52294|IMA5_HUMAN	Importin subunit alpha-5 OS=Homo sapiens GN=KPNA1 PE=1 SV=3			3.078e-07	rep3-un Only	rep3-un Only
sp|O60684|IMA7_HUMAN	Importin subunit alpha-7 OS=Homo sapiens GN=KPNA6 PE=1 SV=1			4.589e-08	rep3-un Only	rep3-un Only
sp|P52597|HNRPF_HUMAN	Heterogeneous nuclear ribonucleoprotein F OS=Homo sapiens GN=HNRNPF PE=1 SV=3	2.003e-07	6.561e-08	1.117e-06	0.17932	0.0587377
sp|P55795|HNRH2_HUMAN	Heterogeneous nuclear ribonucleoprotein H2 OS=Homo sapiens GN=HNRNPH2 PE=1 SV=1	2.841e-07	1.745e-07	1.483e-06	0.191571	0.117667
sp|P53350|PLK1_HUMAN	Serine/rep3-phTrotein kinase PLK1 OS=Homo sapiens GN=PLK1 PE=1 SV=1		3.007e-06			rep3-phT Only
