# Supplementary material for: WNK1 kinase and the termination factor PCF11 connect nuclear mRNA export with transcription
Source: Genes Dev. 2017 Nov 1;31(21):2175–85. doi: 10.1101/gad.303677.117 (PMC5749165; doi:10.1101/gad.303677.117)
Supplement: Supplemental Material [file supp_gad.303677.117_Supplemental_Table_2.xlsx]

## Sheet: experiment1
MASCOT Search Results
Protein View: sp|O94913|PCF11_HUMAN
Pre-mRNA cleavage complex 2 protein Pcf11 OS=Homo sapiens GN=PCF11 PE=1 SV=3
Database:	UPR_HomoSapiens
Score:	1539
Nominal mass (Mr):	173629
Calculated pI:	8.65
Search parameters
Enzyme: Trypsin: cuts C-term side of KR unless next residue is P.
Fixed modifications:	Carbamidomethyl (C)
Variable modifications:	Oxidation (M), Phospho (ST), Phospho (Y), Acetyl (N-term)
Protein sequence coverage: 58%
Matched peptides shown in bold.
1	MSEQTPAEAG	AAGAREDACR	DYQSSLEDLT	FNSKPHINML	TILAEENLPF
51	AKEIVSLIEA	QTAKAPSSEK	LPVMYLMDSI	VKNVGREYLT	AFTKNLVATF
101	ICVFEKVDEN	TRKSLFKLRS	TWDEIFPLKK	LYALDVRVNS	LDPAWPIKPL
151	PPNVNTSSIH	VNPKFLNKSP	EEPSTPGTVV	SSPSISTPPI	VPDIQKNLTQ
201	EQLIRQQLLA	KQKQLLELQQ	KKLELELEQA	KAQLAVSLSV	QQETSNLGPG
251	SAPSKLHVSQ	IPPMAVKAPH	QVPVQSEKSR	PGPSLQIQDL	KGTNRDPRLN
301	RISQHSHGKD	QSHRKEFLMN	TLNQSDTKTS	KTIPSEKLNS	SKQEKSKSGE
351	KITKKELDQL	DSKSKSKSKS	PSPLKNKLSH	TKDLKNQESE	SMRLSDMNKR
401	DPRLKKHLQD	KTDGKDDDVK	EKRKTAEKKD	KDEHMKSSEH	RLAGSRNKII
451	NGIVQKQDTI	TEESEKQGTK	PGRSSTRKRS	RSRSPKSRSP	IIHSPKRRDR
501	RSPKRRQRSM	SPTSTPKAGK	IRQSGAKQSH	MEEFTPPSRE	DRNAKRSTKQ
551	DIRDPRRMKK	TEEERPQETT	NQHSTKSGTE	PKENVENWQS	SKSAKRWKSG
601	WEENKSLQQV	DEHSKPPHLR	HRESWSSTKG	ILSPRAPKQQ	QHRLSVDANL
651	QIPKELTLAS	KRELLQKTSE	RLASGEITQD	DFLVVVHQIR	QLFQYQEGVR
701	EEQRSPFNDR	FPLKRPRYED	SDKPFVDSPA	SRFAGLDTNQ	RLTALAEDRP
751	LFDGPSRPSV	ARDGPTKMIF	EGPNKLSPRI	DGPPTPASLR	FDGSPGQMGG
801	GGPLRFEGPQ	GQLGGGCPLR	FEGPPGPVGT	PLRFEGPIGQ	AGGGGFRFEG
851	SPGLRFEGSP	GGLRFEGPGG	QPVGGLRFEG	HRGQPVGGLR	FEGPHGQPVG
901	GLRFDNPRGQ	PVGGLRFEGG	HGPSGAAIRF	DGPHGQPGGG	IRFEGPLLQQ
951	GVGMRFEGPH	GQSVAGLRFE	GQHNQLGGNL	RFEGPHGQPG	VGIRFEGPLV
1001	QQGGGMRFEG	PSVPGGGLRI	EGPLGQGGPR	FEGCHALRFD	GQPGQPSLLP
1051	RFDGLHGQPG	PRFERTPGQP	GPQRFDGPPG	QQVQPRFDGV	PQRFDGPQHQ
1101	QASRFDIPLG	LQGTRFDNHP	SQRLESVSFN	QTGPYNDPPG	NAFNAPSQGL
1151	QFQRHEQIFD	SPQGPNFNGP	HGPGNQSFSN	PLNRASGHYF	DEKNLQSSQF
1201	GNFGNIPAPM	TVGNIQASQQ	VLSGVAQPVA	FGQGQQFLPV	HPQNPGFVQN
1251	PSGALPKAYP	DNHLSQVDVN	ELFSKLLKTG	ILKLSQTDSA	TTQVSEVTAQ
1301	PPPEEEEDQN	EDQDVPDLTN	FTVEELKQRY	DSVINRLYTG	IQCYSCGMRF
1351	TTSQTDVYAD	HLDWHYRQNR	TEKDVSRKVT	HRRWYYSLTD	WIEFEEIADL
1401	EERAKSQFFE	KVHEEVVLKT	QEAAKEKEFQ	SVPAGPAGAV	ESCEICQEQF
1451	EQYWDEEEEE	WHLKNAIRVD	GKIYHPSCYE	DYQNTSSFDC	TPSPSKTPVE
1501	NPLNIMLNIV	KNELQEPCDS	PKVKEERIDT	PPACTEESIA	TPSEIKTEND
1551	TVESV
Start	End	Observed	Mr(expt)	Mr(calc)	ppm	M	Score	Expect	Rank	U	Peptide
2	15	679.319	1356.62	1356.63	-2.22	0	35	0.00048	1	U	M.SEQTPAEAGAAGAR.E + Acetyl (N-term)
2	20	994.938	1987.86	1987.87	-2.01	1	2	0.61	1	U	M.SEQTPAEAGAAGAREDACR.D + Acetyl (N-term)
53	64	434.582	1300.72	1300.72	-0.91	0	3	0.55	1	U	K.EIVSLIEAQTAK.A
53	64	651.369	1300.72	1300.72	-0.76	0	43	0.0001	1	U	K.EIVSLIEAQTAK.A
53	64	651.37	1300.73	1300.72	1.27	0	8	0.19	1	U	K.EIVSLIEAQTAK.A
65	82	670.02	2007.04	2007.04	-1.95	1	17	0.026	1	U	K.APSSEKLPVMYLMDSIVK.N
65	82	1004.53	2007.04	2007.04	-1.28	1	25	0.0046	1	U	K.APSSEKLPVMYLMDSIVK.N
65	82	675.352	2023.03	2023.04	-1.28	1	21	0.011	1	U	K.APSSEKLPVMYLMDSIVK.N + Oxidation (M)
65	82	675.353	2023.04	2023.04	-0.53	1	20	0.013	1	U	K.APSSEKLPVMYLMDSIVK.N + Oxidation (M)
65	82	1012.53	2023.05	2023.04	4.2	1	6	0.25	1	U	K.APSSEKLPVMYLMDSIVK.N + Oxidation (M)
65	82	680.684	2039.03	2039.03	-0.62	1	20	0.013	1	U	K.APSSEKLPVMYLMDSIVK.N + 2 Oxidation (M)
65	82	1020.52	2039.03	2039.03	-0.26	1	18	0.018	1	U	K.APSSEKLPVMYLMDSIVK.N + 2 Oxidation (M)
71	82	704.88	1407.75	1407.75	-3.63	0	17	0.024	1	U	K.LPVMYLMDSIVK.N
71	82	704.882	1407.75	1407.75	-0.32	0	32	0.00099	1	U	K.LPVMYLMDSIVK.N
71	82	712.879	1423.74	1423.75	-1.43	0	31	0.0011	1	U	K.LPVMYLMDSIVK.N + Oxidation (M)
71	82	712.879	1423.74	1423.75	-1.12	0	30	0.0016	1	U	K.LPVMYLMDSIVK.N + Oxidation (M)
71	82	712.88	1423.75	1423.75	-0.025	0	23	0.0065	1	U	K.LPVMYLMDSIVK.N + Oxidation (M)
71	82	720.877	1439.74	1439.74	-0.48	0	51	9.1e-05	1	U	K.LPVMYLMDSIVK.N + 2 Oxidation (M)
83	94	699.87	1397.73	1397.73	-3.47	1	2	0.65	1	U	K.NVGREYLTAFTK.N
87	94	486.755	971.496	971.496	-0.69	0	1	0.82	1	U	R.EYLTAFTK.N
87	94	486.76	971.505	971.496	9.33	0	8	0.18	1	U	R.EYLTAFTK.N
95	106	720.88	1439.75	1439.75	-1.96	0	7	0.23	1	U	K.NLVATFICVFEK.V
113	117	311.699	621.383	621.385	-2.71	1	15	0.25	1	U	R.KSLFK.L
118	129	752.91	1503.81	1503.81	-2.06	1	5	0.33	1	U	K.LRSTWDEIFPLK.K
118	130	544.975	1631.9	1631.9	0.33	2	6	0.3	1	U	K.LRSTWDEIFPLKK.L
118	130	856.94	1711.87	1711.87	-2.56	2	18	0.021	1	U	K.LRSTWDEIFPLKK.L + Phospho (ST)
120	129	618.318	1234.62	1234.62	-1.52	0	32	0.0011	1	U	R.STWDEIFPLK.K
120	130	682.366	1362.72	1362.72	-0.87	1	40	0.00017	1	U	R.STWDEIFPLKK.L
120	130	455.247	1362.72	1362.72	-0.34	1	24	0.0062	1	U	R.STWDEIFPLKK.L
130	137	489.292	976.569	976.571	-1.09	1	38	0.0016	1	U	K.KLYALDVR.V
131	137	425.245	848.475	848.476	-1.13	0	21	0.013	1	U	K.LYALDVR.V
138	164	978.865	2933.57	2933.58	-0.6	0	23	0.0075	1	U	R.VNSLDPAWPIKPLPPNVNTSSIHVNPK.F
138	164	734.401	2933.58	2933.58	-0.0099	0	13	0.056	1	U	R.VNSLDPAWPIKPLPPNVNTSSIHVNPK.F
165	196	837.95	3347.77	3347.75	6.22	1	6	0.29	1	U	K.FLNKSPEEPSTPGTVVSSPSISTPPIVPDIQK.N
165	196	1143.58	3427.72	3427.72	-0.052	1	22	0.0088	1	U	K.FLNKSPEEPSTPGTVVSSPSISTPPIVPDIQK.N + Phospho (ST)
169	196	1423.74	2845.46	2845.46	-0.19	0	21	0.012	1	U	K.SPEEPSTPGTVVSSPSISTPPIVPDIQK.N
169	196	712.374	2845.47	2845.46	2.87	0	24	0.0057	1	U	K.SPEEPSTPGTVVSSPSISTPPIVPDIQK.N
169	196	976.15	2925.43	2925.43	0.73	0	5	0.38	1	U	K.SPEEPSTPGTVVSSPSISTPPIVPDIQK.N + Phospho (ST)
197	205	557.81	1113.61	1113.61	-7.86	0	42	0.00061	1	U	K.NLTQEQLIR.Q
206	211	350.72	699.426	699.428	-2.73	0	20	0.63	1	U	R.QQLLAK.Q
212	221	628.37	1254.73	1254.73	-3.27	1	13	0.26	1	U	K.QKQLLELQQK.K
212	221	419.25	1254.73	1254.73	-1.33	1	16	0.03	1	U	K.QKQLLELQQK.K
214	221	500.294	998.574	998.576	-2.38	0	19	0.08	1	U	K.QLLELQQK.K
222	231	400.899	1199.68	1199.68	-0.61	1	20	0.09	1	U	K.KLELELEQAK.A
222	231	600.846	1199.68	1199.68	0.59	1	37	0.00076	1	U	K.KLELELEQAK.A
222	231	600.85	1199.69	1199.68	7.79	1	4	0.38	1	U	K.KLELELEQAK.A
256	267	660.378	1318.74	1318.74	-1.88	0	25	0.005	1	U	K.LHVSQIPPMAVK.A
256	267	440.588	1318.74	1318.74	-1.26	0	27	0.0055	1	U	K.LHVSQIPPMAVK.A
256	267	440.588	1318.74	1318.74	-1.21	0	32	0.0047	1	U	K.LHVSQIPPMAVK.A
256	267	660.378	1318.74	1318.74	-0.74	0	28	0.0022	1	U	K.LHVSQIPPMAVK.A
256	267	668.375	1334.73	1334.74	-2.69	0	23	0.0063	1	U	K.LHVSQIPPMAVK.A + Oxidation (M)
268	278	610.324	1218.63	1218.64	-1.98	0	23	0.0074	1	U	K.APHQVPVQSEK.S
268	278	407.219	1218.63	1218.64	-1.59	0	28	0.0065	1	U	K.APHQVPVQSEK.S
279	291	719.903	1437.79	1437.79	-2.27	0	32	0.0061	1	U	K.SRPGPSLQIQDLK.G
279	291	480.271	1437.79	1437.79	-1.15	0	25	0.0065	1	U	K.SRPGPSLQIQDLK.G
292	298	408.209	814.403	814.405	-1.36	1	6	2.8	4	U	K.GTNRDPR.L
315	328	562.28	1683.82	1683.81	2.62	1	8	0.16	1	U	R.KEFLMNTLNQSDTK.T + Oxidation (M)
316	328	770.869	1539.72	1539.72	-0.67	0	74	1.2e-07	1	U	K.EFLMNTLNQSDTK.T
316	328	778.86	1555.71	1555.72	-8.59	0	44	6.8e-05	1	U	K.EFLMNTLNQSDTK.T + Oxidation (M)
316	328	778.865	1555.72	1555.72	-1.85	0	53	9.8e-06	1	U	K.EFLMNTLNQSDTK.T + Oxidation (M)
316	328	778.87	1555.73	1555.72	4.27	0	48	3.2e-05	1	U	K.EFLMNTLNQSDTK.T + Oxidation (M)
316	328	778.87	1555.73	1555.72	4.27	0	41	0.00013	1	U	K.EFLMNTLNQSDTK.T + Oxidation (M)
332	337	337.69	673.365	673.365	1.2	0	11	0.21	1	U	K.TIPSEK.L
332	345	794.928	1587.84	1587.85	-3.01	2	13	0.064	1	U	K.TIPSEKLNSSKQEK.S
332	345	530.288	1587.84	1587.85	-2.43	2	9	0.15	1	U	K.TIPSEKLNSSKQEK.S
355	363	538.284	1074.55	1074.56	-2.1	1	55	1.5e-05	1	U	K.KELDQLDSK.S
356	363	474.237	946.459	946.461	-1.87	0	21	0.043	1	U	K.ELDQLDSK.S
368	375	422.25	842.485	842.486	-1.76	1	27	0.073	1	U	K.SKSPSPLK.N
368	375	502.216	1002.42	1002.42	-2.38	1	11	0.61	1	U	K.SKSPSPLK.N + 2 Phospho (ST)
368	377	583.302	1164.59	1164.59	-0.88	2	21	0.57	1	U	K.SKSPSPLKNK.L + Phospho (ST)
368	377	623.285	1244.56	1244.56	-1.01	2	7	0.72	1	U	K.SKSPSPLKNK.L + 2 Phospho (ST)
370	375	314.686	627.357	627.359	-2.67	0	13	0.16	1	U	K.SPSPLK.N
383	393	668.81	1335.6	1335.61	-3.01	1	29	0.0019	1	U	K.DLKNQESESMR.L
386	393	498.705	995.396	995.398	-2.13	0	14	0.045	1	U	K.NQESESMR.L + Oxidation (M)
394	400	432.223	862.432	862.433	-1.16	1	13	0.18	1	U	R.LSDMNKR.D
394	400	440.221	878.426	878.428	-1.8	1	15	0.18	1	U	R.LSDMNKR.D + Oxidation (M)
394	403	416.543	1246.61	1246.61	-0.6	2	8	0.53	1	U	R.LSDMNKRDPR.L + Oxidation (M)
407	420	807.391	1612.77	1612.77	-1.44	2	4	0.4	1	U	K.HLQDKTDGKDDDVK.E
449	456	442.781	883.548	883.549	-0.64	0	16	0.13	1	U	K.IINGIVQK.Q
449	466	1023.04	2044.07	2044.07	-1.63	1	13	0.062	1	U	K.IINGIVQKQDTITEESEK.Q
457	466	590.271	1178.53	1178.53	-2.81	0	20	0.015	1	U	K.QDTITEESEK.Q
457	466	590.271	1178.53	1178.53	-2.22	0	48	0.00016	1	U	K.QDTITEESEK.Q
457	473	952.468	1902.92	1902.93	-3.04	1	58	3.8e-06	1	U	K.QDTITEESEKQGTKPGR.S
457	473	476.738	1902.92	1902.93	-2.17	1	14	0.046	1	U	K.QDTITEESEKQGTKPGR.S
457	473	635.315	1902.92	1902.93	-2.16	1	19	0.018	1	U	K.QDTITEESEKQGTKPGR.S
487	496	401.207	1200.6	1200.6	-2.19	1	4	0.43	1	U	K.SRSPIIHSPK.R + Phospho (ST)
487	496	427.863	1280.57	1280.57	-1.78	1	10	0.12	1	U	K.SRSPIIHSPK.R + 2 Phospho (ST)
487	497	479.896	1436.66	1436.67	-3.06	2	8	0.18	1	U	K.SRSPIIHSPKR.R + 2 Phospho (ST)
489	496	439.758	877.501	877.502	-1.73	0	27	0.013	1	U	R.SPIIHSPK.R
489	496	479.74	957.466	957.468	-2.37	0	20	0.082	1	U	R.SPIIHSPK.R + Phospho (ST)
489	497	557.791	1113.57	1113.57	-2.33	1	23	0.0075	1	U	R.SPIIHSPKR.R + Phospho (ST)
507	517	690.274	1378.53	1378.54	-1.9	1	8	0.19	1	U	R.QRSMSPTSTPK.A + 2 Phospho (ST)
509	517	548.19	1094.37	1094.38	-9.3	0	12	0.079	1	U	R.SMSPTSTPK.A + 2 Phospho (ST)
509	517	556.19	1110.37	1110.37	-4.59	0	24	0.006	1	U	R.SMSPTSTPK.A + Oxidation (M); 2 Phospho (ST)
528	539	731.32	1460.63	1460.64	-6.83	0	25	0.0043	1	U	K.QSHMEEFTPPSR.E + Oxidation (M)
528	539	487.885	1460.63	1460.64	-1.31	0	19	0.038	1	U	K.QSHMEEFTPPSR.E + Oxidation (M)
528	542	615.94	1844.8	1844.81	-7.03	1	17	0.027	1	U	K.QSHMEEFTPPSREDR.N
528	542	621.275	1860.8	1860.81	-2.15	1	10	0.13	1	U	K.QSHMEEFTPPSREDR.N + Oxidation (M)
528	542	931.409	1860.8	1860.81	-1.75	1	9	0.14	1	U	K.QSHMEEFTPPSREDR.N + Oxidation (M)
528	542	642.6	1924.78	1924.78	0.37	1	4	0.47	3	U	K.QSHMEEFTPPSREDR.N + Phospho (ST)
561	576	638.96	1913.86	1913.87	-6.96	0	6	0.28	1	U	K.TEEERPQETTNQHSTK.S
577	592	607.285	1818.83	1818.84	-3.05	1	35	0.00055	1	U	K.SGTEPKENVENWQSSK.S
577	592	910.424	1818.83	1818.84	-2.56	1	35	0.00053	1	U	K.SGTEPKENVENWQSSK.S
583	592	610.779	1219.54	1219.55	-1.98	0	44	8.2e-05	1	U	K.ENVENWQSSK.S
599	605	425.19	848.365	848.366	-2	0	32	0.0028	1	U	K.SGWEENK.S
606	620	885.963	1769.91	1769.92	-2.86	0	48	2.9e-05	1	U	K.SLQQVDEHSKPPHLR.H
606	620	443.486	1769.91	1769.92	-2.42	0	9	0.16	1	U	K.SLQQVDEHSKPPHLR.H
606	620	590.978	1769.91	1769.92	-2.13	0	6	0.3	1	U	K.SLQQVDEHSKPPHLR.H
621	629	373.183	1116.53	1116.53	-2.43	1	6	0.28	1	U	R.HRESWSSTK.G
621	629	559.272	1116.53	1116.53	-2.24	1	22	0.093	1	U	R.HRESWSSTK.G
623	629	412.692	823.369	823.371	-2.45	0	48	0.00025	1	U	R.ESWSSTK.G
630	635	321.7	641.385	641.386	-1.42	0	22	0.08	1	U	K.GILSPR.A
630	635	321.7	641.385	641.386	-1.36	0	10	0.85	1	U	K.GILSPR.A
644	654	599.34	1196.67	1196.68	-9.21	0	24	0.0059	1	U	R.LSVDANLQIPK.E
644	654	599.34	1196.67	1196.68	-9.21	0	16	0.035	1	U	R.LSVDANLQIPK.E
644	654	599.345	1196.68	1196.68	-0.96	0	55	7.5e-06	1	U	R.LSVDANLQIPK.E
655	661	381.22	760.425	760.433	-9.99	0	22	0.23	1	U	K.ELTLASK.R
655	662	306.518	916.532	916.534	-2.42	1	16	0.19	1	U	K.ELTLASKR.E
655	662	459.273	916.532	916.534	-2.3	1	14	0.094	1	U	K.ELTLASKR.E
662	667	393.744	785.474	785.476	-2.61	1	25	0.15	1	U	K.RELLQK.T
672	690	714.05	2139.13	2139.13	-1.89	0	32	0.0011	1	U	R.LASGEITQDDFLVVVHQIR.Q
672	690	714.051	2139.13	2139.13	-0.62	0	11	0.097	1	U	R.LASGEITQDDFLVVVHQIR.Q
691	700	634.325	1266.64	1266.64	0.078	0	29	0.0028	1	U	R.QLFQYQEGVR.E
691	704	603.967	1808.88	1808.88	-1.34	1	16	0.035	1	U	R.QLFQYQEGVREEQR.S
705	710	368.17	734.325	734.335	-12.7	0	32	0.039	1	U	R.SPFNDR.F
705	714	610.823	1219.63	1219.63	-2.57	1	8	0.18	1	U	R.SPFNDRFPLK.R
705	714	650.807	1299.6	1299.6	-1.77	1	9	0.66	1	U	R.SPFNDRFPLK.R + Phospho (ST)
718	732	856.89	1711.77	1711.77	-2.09	0	31	0.0014	1	U	R.YEDSDKPFVDSPASR.F
718	732	856.89	1711.77	1711.77	-2.04	0	6	0.25	1	U	R.YEDSDKPFVDSPASR.F
718	732	856.891	1711.77	1711.77	-1.14	0	25	0.0049	1	U	R.YEDSDKPFVDSPASR.F
718	732	571.596	1711.77	1711.77	-0.98	0	16	0.029	1	U	R.YEDSDKPFVDSPASR.F
718	732	571.596	1711.77	1711.77	-0.92	0	22	0.0078	1	U	R.YEDSDKPFVDSPASR.F
733	741	511.256	1020.5	1020.5	-1.48	0	47	0.00026	1	U	R.FAGLDTNQR.L
768	775	468.235	934.455	934.458	-3.28	0	4	0.39	1	U	K.MIFEGPNK.L
768	775	476.233	950.452	950.453	-1.73	0	11	0.19	1	U	K.MIFEGPNK.L + Oxidation (M)
768	779	463.582	1387.73	1387.73	-1.97	1	1	0.8	1	U	K.MIFEGPNKLSPR.I
768	779	702.87	1403.73	1403.72	1.67	1	11	0.096	1	U	K.MIFEGPNKLSPR.I + Oxidation (M)
768	779	734.854	1467.69	1467.69	-0.99	1	9	0.14	1	U	K.MIFEGPNKLSPR.I + Phospho (ST)
768	779	742.853	1483.69	1483.69	1.55	1	4	0.38	1	U	K.MIFEGPNKLSPR.I + Oxidation (M); Phospho (ST)
780	790	562.309	1122.6	1122.6	-0.36	0	47	3.6e-05	1	U	R.IDGPPTPASLR.F
780	790	562.31	1122.61	1122.6	1.9	0	31	0.0013	1	U	R.IDGPPTPASLR.F
791	805	716.834	1431.65	1431.66	-2.48	0	29	0.0018	1	U	R.FDGSPGQMGGGGPLR.F
806	820	786.882	1571.75	1571.75	-1.15	0	48	3.2e-05	1	U	R.FEGPQGQLGGGCPLR.F
821	833	662.36	1322.71	1322.7	5.4	0	17	0.024	1	U	R.FEGPPGPVGTPLR.F
834	847	675.333	1348.65	1348.65	-1.17	0	40	0.00019	1	U	R.FEGPIGQAGGGGFR.F
848	855	431.724	861.433	861.434	-1.49	0	24	0.056	1	U	R.FEGSPGLR.F
865	877	635.83	1269.65	1269.65	-0.91	0	16	0.032	1	U	R.FEGPGGQPVGGLR.F
878	882	323.16	644.305	644.303	3.71	0	9	0.15	1	U	R.FEGHR.G
883	890	392.226	782.438	782.44	-2.77	0	22	0.0089	1	U	R.GQPVGGLR.F
969	981	490.579	1468.72	1468.72	-1.04	0	15	0.035	1	U	R.FEGQHNQLGGNLR.F
1020	1030	540.793	1079.57	1079.57	-1.77	0	30	0.0017	1	U	R.IEGPLGQGGPR.F
1039	1051	706.368	1410.72	1410.73	-2.38	0	3	0.53	1	U	R.FDGQPGQPSLLPR.F
1039	1051	706.37	1410.73	1410.73	-0.27	0	21	0.011	1	U	R.FDGQPGQPSLLPR.F
1039	1051	706.37	1410.73	1410.73	-0.087	0	11	0.1	1	U	R.FDGQPGQPSLLPR.F
1052	1062	590.795	1179.58	1179.58	-1.69	0	25	0.0041	1	U	R.FDGLHGQPGPR.F
1075	1086	663.332	1324.65	1324.65	-2.47	0	63	1.2e-06	1	U	R.FDGPPGQQVQPR.F
1087	1104	690.67	2068.99	2068.98	2.62	1	8	0.17	1	U	R.FDGVPQRFDGPQHQQASR.F
1094	1104	635.798	1269.58	1269.59	-2.47	0	18	0.021	1	U	R.FDGPQHQQASR.F
1105	1115	608.837	1215.66	1215.66	-1.13	0	48	3.4e-05	1	U	R.FDIPLGLQGTR.F
1105	1115	406.23	1215.67	1215.66	5.75	0	1	0.88	1	U	R.FDIPLGLQGTR.F
1105	1123	733.37	2197.09	2197.1	-6.68	1	6	0.26	1	U	R.FDIPLGLQGTRFDNHPSQR.L
1116	1123	334.157	999.45	999.452	-1.79	0	16	0.032	1	U	R.FDNHPSQR.L
1116	1123	500.733	999.452	999.452	-0.49	0	22	0.0078	1	U	R.FDNHPSQR.L
1155	1184	823.133	3288.5	3288.51	-1.37	0	22	0.008	1	U	R.HEQIFDSPQGPNFNGPHGPGNQSFSNPLNR.A
1155	1184	1097.18	3288.51	3288.51	-0.65	0	12	0.082	1	U	R.HEQIFDSPQGPNFNGPHGPGNQSFSNPLNR.A
1185	1193	527.234	1052.45	1052.46	-2.18	0	39	0.0009	1	U	R.ASGHYFDEK.N
1185	1193	351.825	1052.45	1052.46	-2.06	0	23	0.015	1	U	R.ASGHYFDEK.N
1258	1275	1038.5	2074.99	2075	-5.07	0	33	0.00072	1	U	K.AYPDNHLSQVDVNELFSK.L
1258	1275	692.67	2074.99	2075	-3.76	0	29	0.002	1	U	K.AYPDNHLSQVDVNELFSK.L
1328	1336	575.801	1149.59	1149.59	-1.58	1	31	0.013	1	U	K.QRYDSVINR.L
1337	1349	804.85	1607.69	1607.69	-2.49	0	36	0.00046	1	U	R.LYTGIQCYSCGMR.F
1337	1349	804.852	1607.69	1607.69	-0.22	0	24	0.005	1	U	R.LYTGIQCYSCGMR.F
1337	1349	812.848	1623.68	1623.68	-1.7	0	43	9e-05	1	U	R.LYTGIQCYSCGMR.F + Oxidation (M)
1337	1349	812.85	1623.69	1623.68	0.66	0	19	0.016	1	U	R.LYTGIQCYSCGMR.F + Oxidation (M)
1350	1367	752.34	2254	2254.01	-4.34	0	31	0.0013	1	U	R.FTTSQTDVYADHLDWHYR.Q
1350	1367	564.509	2254.01	2254.01	0.051	0	14	0.05	1	U	R.FTTSQTDVYADHLDWHYR.Q
1371	1377	417.719	833.423	833.424	-1.72	1	5	0.73	1	U	R.TEKDVSR.K
1378	1382	320.698	639.381	639.382	-1.09	1	32	0.0041	1	U	R.KVTHR.R
1404	1411	492.76	983.505	983.508	-2.43	1	21	0.086	1	U	R.AKSQFFEK.V
1406	1411	393.195	784.376	784.375	0.091	0	16	0.54	1	U	K.SQFFEK.V
1406	1419	859.961	1717.91	1717.9	1.77	1	21	0.01	1	U	K.SQFFEKVHEEVVLK.T
1412	1419	318.186	951.537	951.539	-1.9	0	23	0.014	1	U	K.VHEEVVLK.T
1412	1419	476.776	951.537	951.539	-1.78	0	30	0.002	1	U	K.VHEEVVLK.T
1465	1472	436.75	871.486	871.487	-2.24	1	13	0.2	1	U	K.NAIRVDGK.I
1497	1511	847.98	1693.95	1693.94	1.06	0	6	0.29	1	U	K.TPVENPLNIMLNIVK.N
1497	1511	570.986	1709.94	1709.94	-0.56	0	18	0.019	1	U	K.TPVENPLNIMLNIVK.N + Oxidation (M)
1528	1546	1030	2057.98	2057.98	-3.34	0	13	0.059	1	U	R.IDTPPACTEESIATPSEIK.T

## Sheet: experiment2
MASCOT Search Results
Protein View: sp|O94913|PCF11_HUMAN
Pre-mRNA cleavage complex 2 protein Pcf11 OS=Homo sapiens GN=PCF11 PE=1 SV=3
Database:	UPR_HomoSapiens
Score:	22835
Nominal mass (Mr):	173629
Calculated pI:	8.65
Search parameters
Enzyme: Trypsin: cuts C-term side of KR unless next residue is P.
Fixed modifications:	Carbamidomethyl (C)
Variable modifications:	Acetyl (Protein N-term), Oxidation (M), Phospho (ST), Phospho (Y)
Protein sequence coverage: 78%
Matched peptides shown in bold.
1	MSEQTPAEAG	AAGAREDACR	DYQSSLEDLT	FNSKPHINML	TILAEENLPF
51	AKEIVSLIEA	QTAKAPSSEK	LPVMYLMDSI	VKNVGREYLT	AFTKNLVATF
101	ICVFEKVDEN	TRKSLFKLRS	TWDEIFPLKK	LYALDVRVNS	LDPAWPIKPL
151	PPNVNTSSIH	VNPKFLNKSP	EEPSTPGTVV	SSPSISTPPI	VPDIQKNLTQ
201	EQLIRQQLLA	KQKQLLELQQ	KKLELELEQA	KAQLAVSLSV	QQETSNLGPG
251	SAPSKLHVSQ	IPPMAVKAPH	QVPVQSEKSR	PGPSLQIQDL	KGTNRDPRLN
301	RISQHSHGKD	QSHRKEFLMN	TLNQSDTKTS	KTIPSEKLNS	SKQEKSKSGE
351	KITKKELDQL	DSKSKSKSKS	PSPLKNKLSH	TKDLKNQESE	SMRLSDMNKR
401	DPRLKKHLQD	KTDGKDDDVK	EKRKTAEKKD	KDEHMKSSEH	RLAGSRNKII
451	NGIVQKQDTI	TEESEKQGTK	PGRSSTRKRS	RSRSPKSRSP	IIHSPKRRDR
501	RSPKRRQRSM	SPTSTPKAGK	IRQSGAKQSH	MEEFTPPSRE	DRNAKRSTKQ
551	DIRDPRRMKK	TEEERPQETT	NQHSTKSGTE	PKENVENWQS	SKSAKRWKSG
601	WEENKSLQQV	DEHSKPPHLR	HRESWSSTKG	ILSPRAPKQQ	QHRLSVDANL
651	QIPKELTLAS	KRELLQKTSE	RLASGEITQD	DFLVVVHQIR	QLFQYQEGVR
701	EEQRSPFNDR	FPLKRPRYED	SDKPFVDSPA	SRFAGLDTNQ	RLTALAEDRP
751	LFDGPSRPSV	ARDGPTKMIF	EGPNKLSPRI	DGPPTPASLR	FDGSPGQMGG
801	GGPLRFEGPQ	GQLGGGCPLR	FEGPPGPVGT	PLRFEGPIGQ	AGGGGFRFEG
851	SPGLRFEGSP	GGLRFEGPGG	QPVGGLRFEG	HRGQPVGGLR	FEGPHGQPVG
901	GLRFDNPRGQ	PVGGLRFEGG	HGPSGAAIRF	DGPHGQPGGG	IRFEGPLLQQ
951	GVGMRFEGPH	GQSVAGLRFE	GQHNQLGGNL	RFEGPHGQPG	VGIRFEGPLV
1001	QQGGGMRFEG	PSVPGGGLRI	EGPLGQGGPR	FEGCHALRFD	GQPGQPSLLP
1051	RFDGLHGQPG	PRFERTPGQP	GPQRFDGPPG	QQVQPRFDGV	PQRFDGPQHQ
1101	QASRFDIPLG	LQGTRFDNHP	SQRLESVSFN	QTGPYNDPPG	NAFNAPSQGL
1151	QFQRHEQIFD	SPQGPNFNGP	HGPGNQSFSN	PLNRASGHYF	DEKNLQSSQF
1201	GNFGNIPAPM	TVGNIQASQQ	VLSGVAQPVA	FGQGQQFLPV	HPQNPGFVQN
1251	PSGALPKAYP	DNHLSQVDVN	ELFSKLLKTG	ILKLSQTDSA	TTQVSEVTAQ
1301	PPPEEEEDQN	EDQDVPDLTN	FTVEELKQRY	DSVINRLYTG	IQCYSCGMRF
1351	TTSQTDVYAD	HLDWHYRQNR	TEKDVSRKVT	HRRWYYSLTD	WIEFEEIADL
1401	EERAKSQFFE	KVHEEVVLKT	QEAAKEKEFQ	SVPAGPAGAV	ESCEICQEQF
1451	EQYWDEEEEE	WHLKNAIRVD	GKIYHPSCYE	DYQNTSSFDC	TPSPSKTPVE
1501	NPLNIMLNIV	KNELQEPCDS	PKVKEERIDT	PPACTEESIA	TPSEIKTEND
1551	TVESV
Start	End	Observed	Mr(expt)	Mr(calc)	ppm	M	Score	Expect	Rank	U	Peptide
2	15	679.32	1356.63	1356.63	-1.1	0	32	0.0011	1		M.SEQTPAEAGAAGAR.E + Acetyl (Protein N-term)
2	15	679.326	1356.64	1356.63	8.21	0	54	2.9e-05	1		M.SEQTPAEAGAAGAR.E + Acetyl (Protein N-term)
2	15	679.327	1356.64	1356.63	8.49	0	56	2e-05	1		M.SEQTPAEAGAAGAR.E + Acetyl (Protein N-term)
2	15	453.22	1356.64	1356.63	8.79	0	56	1.8e-05	1		M.SEQTPAEAGAAGAR.E + Acetyl (Protein N-term)
2	15	679.327	1356.64	1356.63	9.42	0	83	1.5e-07	1		M.SEQTPAEAGAAGAR.E + Acetyl (Protein N-term)
2	15	679.327	1356.64	1356.63	9.79	0	52	4.8e-05	1		M.SEQTPAEAGAAGAR.E + Acetyl (Protein N-term)
2	15	679.328	1356.64	1356.63	10.3	0	50	2.2e-05	1		M.SEQTPAEAGAAGAR.E + Acetyl (Protein N-term)
2	15	679.328	1356.64	1356.63	11.3	0	62	2.5e-06	1		M.SEQTPAEAGAAGAR.E + Acetyl (Protein N-term)
2	15	679.329	1356.64	1356.63	12.2	0	28	0.0037	1		M.SEQTPAEAGAAGAR.E + Acetyl (Protein N-term)
2	15	679.33	1356.65	1356.63	13.6	0	46	0.0006	1		M.SEQTPAEAGAAGAR.E + Acetyl (Protein N-term)
2	15	679.33	1356.65	1356.63	13.6	0	44	0.00012	1		M.SEQTPAEAGAAGAR.E + Acetyl (Protein N-term)
2	15	679.33	1356.65	1356.63	13.6	0	34	0.0088	1		M.SEQTPAEAGAAGAR.E + Acetyl (Protein N-term)
2	20	994.951	1987.89	1987.87	11.5	1	8	0.19	1		M.SEQTPAEAGAAGAREDACR.D + Acetyl (Protein N-term)
2	20	663.638	1987.89	1987.87	13.3	1	19	0.016	1		M.SEQTPAEAGAAGAREDACR.D + Acetyl (Protein N-term)
16	52	862.82	4309.06	4309.07	-0.8	1	4	1.1	2		R.EDACRDYQSSLEDLTFNSKPHINMLTILAEENLPFAK.E
16	52	866.028	4325.1	4325.06	9.37	1	40	0.00017	1		R.EDACRDYQSSLEDLTFNSKPHINMLTILAEENLPFAK.E + Oxidation (M)
16	52	866.03	4325.11	4325.06	11.9	1	14	0.05	1		R.EDACRDYQSSLEDLTFNSKPHINMLTILAEENLPFAK.E + Oxidation (M)
16	52	1082.29	4325.13	4325.06	15.9	1	38	0.00027	1		R.EDACRDYQSSLEDLTFNSKPHINMLTILAEENLPFAK.E + Oxidation (M)
21	52	920.471	3677.86	3677.83	7.56	0	38	0.00028	1		R.DYQSSLEDLTFNSKPHINMLTILAEENLPFAK.E
21	52	1226.96	3677.86	3677.83	9.87	0	25	0.0045	1		R.DYQSSLEDLTFNSKPHINMLTILAEENLPFAK.E
21	52	924.472	3693.86	3693.82	9.15	0	33	0.00091	1		R.DYQSSLEDLTFNSKPHINMLTILAEENLPFAK.E + Oxidation (M)
21	52	924.472	3693.86	3693.82	9.17	0	45	5.7e-05	1		R.DYQSSLEDLTFNSKPHINMLTILAEENLPFAK.E + Oxidation (M)
21	52	924.472	3693.86	3693.82	9.99	0	54	7.9e-06	1		R.DYQSSLEDLTFNSKPHINMLTILAEENLPFAK.E + Oxidation (M)
21	52	924.473	3693.86	3693.82	10.8	0	34	0.00064	1		R.DYQSSLEDLTFNSKPHINMLTILAEENLPFAK.E + Oxidation (M)
53	64	651.37	1300.73	1300.72	1.27	0	43	9.6e-05	1		K.EIVSLIEAQTAK.A
53	64	651.374	1300.73	1300.72	7.98	0	68	4.8e-07	1		K.EIVSLIEAQTAK.A
53	64	651.375	1300.73	1300.72	8.63	0	68	5e-07	1		K.EIVSLIEAQTAK.A
53	64	651.375	1300.74	1300.72	8.77	0	81	2.3e-08	1		K.EIVSLIEAQTAK.A
53	64	651.375	1300.74	1300.72	9.38	0	63	1.3e-06	1		K.EIVSLIEAQTAK.A
53	64	651.375	1300.74	1300.72	9.49	0	58	3.7e-06	1		K.EIVSLIEAQTAK.A
53	64	651.375	1300.74	1300.72	9.61	0	68	4.9e-07	1		K.EIVSLIEAQTAK.A
53	64	651.375	1300.74	1300.72	9.66	0	50	3e-05	1		K.EIVSLIEAQTAK.A
53	64	651.375	1300.74	1300.72	9.68	0	72	2e-07	1		K.EIVSLIEAQTAK.A
53	64	651.375	1300.74	1300.72	9.7	0	70	4.1e-07	1		K.EIVSLIEAQTAK.A
53	64	651.375	1300.74	1300.72	9.78	0	49	2.7e-05	1		K.EIVSLIEAQTAK.A
53	64	651.376	1300.74	1300.72	9.99	0	68	4.9e-07	1		K.EIVSLIEAQTAK.A
53	64	434.586	1300.74	1300.72	9.99	0	30	0.0016	1		K.EIVSLIEAQTAK.A
53	64	651.376	1300.74	1300.72	10.1	0	61	2.4e-06	1		K.EIVSLIEAQTAK.A
53	64	651.376	1300.74	1300.72	10.2	0	53	1e-05	1		K.EIVSLIEAQTAK.A
53	64	651.376	1300.74	1300.72	10.4	0	67	5.2e-07	1		K.EIVSLIEAQTAK.A
53	64	434.586	1300.74	1300.72	10.4	0	39	0.00023	1		K.EIVSLIEAQTAK.A
53	64	651.376	1300.74	1300.72	10.5	0	55	6.7e-06	1		K.EIVSLIEAQTAK.A
53	64	651.376	1300.74	1300.72	10.8	0	50	3.1e-05	1		K.EIVSLIEAQTAK.A
53	64	434.587	1300.74	1300.72	10.8	0	8	0.19	1		K.EIVSLIEAQTAK.A
53	64	651.376	1300.74	1300.72	10.8	0	40	0.00052	1		K.EIVSLIEAQTAK.A
53	64	651.376	1300.74	1300.72	10.9	0	68	4.8e-07	1		K.EIVSLIEAQTAK.A
53	64	651.376	1300.74	1300.72	10.9	0	68	4.9e-07	1		K.EIVSLIEAQTAK.A
53	64	651.376	1300.74	1300.72	11	0	43	9.5e-05	1		K.EIVSLIEAQTAK.A
53	64	651.376	1300.74	1300.72	11	0	72	2.7e-07	1		K.EIVSLIEAQTAK.A
53	64	651.376	1300.74	1300.72	11	0	44	7.3e-05	1		K.EIVSLIEAQTAK.A
53	64	651.376	1300.74	1300.72	11	0	59	2.7e-06	1		K.EIVSLIEAQTAK.A
53	64	651.376	1300.74	1300.72	11.1	0	55	7.7e-06	1		K.EIVSLIEAQTAK.A
53	64	651.376	1300.74	1300.72	11.1	0	68	5.7e-07	1		K.EIVSLIEAQTAK.A
53	64	651.376	1300.74	1300.72	11.2	0	71	2.4e-07	1		K.EIVSLIEAQTAK.A
53	64	651.376	1300.74	1300.72	11.2	0	69	4.8e-07	1		K.EIVSLIEAQTAK.A
53	64	651.377	1300.74	1300.72	11.4	0	40	0.0003	1		K.EIVSLIEAQTAK.A
53	64	651.377	1300.74	1300.72	11.5	0	16	0.029	1		K.EIVSLIEAQTAK.A
53	64	651.377	1300.74	1300.72	11.7	0	36	0.00047	1		K.EIVSLIEAQTAK.A
53	64	651.377	1300.74	1300.72	11.7	0	52	1.8e-05	1		K.EIVSLIEAQTAK.A
53	64	651.377	1300.74	1300.72	11.7	0	47	4.2e-05	1		K.EIVSLIEAQTAK.A
53	64	651.377	1300.74	1300.72	11.8	0	68	4.9e-07	1		K.EIVSLIEAQTAK.A
53	64	651.377	1300.74	1300.72	11.9	0	68	4.6e-07	1		K.EIVSLIEAQTAK.A
53	64	651.377	1300.74	1300.72	11.9	0	68	4.7e-07	1		K.EIVSLIEAQTAK.A
53	64	651.377	1300.74	1300.72	12.6	0	64	1.2e-06	1		K.EIVSLIEAQTAK.A
53	64	651.378	1300.74	1300.72	13.3	0	24	0.0052	1		K.EIVSLIEAQTAK.A
53	64	651.38	1300.75	1300.72	16.6	0	25	0.0046	1		K.EIVSLIEAQTAK.A
53	64	651.38	1300.75	1300.72	16.6	0	69	4.9e-07	1		K.EIVSLIEAQTAK.A
53	64	651.38	1300.75	1300.72	16.6	0	62	1.4e-06	1		K.EIVSLIEAQTAK.A
53	70	634.353	1900.04	1900.02	11.4	1	56	5.3e-06	1		K.EIVSLIEAQTAKAPSSEK.L
65	82	1004.54	2007.06	2007.04	9.35	1	60	2.2e-06	1		K.APSSEKLPVMYLMDSIVK.N
65	82	670.028	2007.06	2007.04	9.77	1	55	6.3e-06	1		K.APSSEKLPVMYLMDSIVK.N
65	82	670.028	2007.06	2007.04	10.7	1	6	0.29	1		K.APSSEKLPVMYLMDSIVK.N
65	82	670.029	2007.06	2007.04	11	1	63	1.1e-06	1		K.APSSEKLPVMYLMDSIVK.N
65	82	670.029	2007.06	2007.04	11	1	39	0.00024	1		K.APSSEKLPVMYLMDSIVK.N
65	82	670.029	2007.06	2007.04	11	1	33	0.00081	1		K.APSSEKLPVMYLMDSIVK.N
65	82	670.029	2007.07	2007.04	11.7	1	65	7.9e-07	1		K.APSSEKLPVMYLMDSIVK.N
65	82	670.03	2007.07	2007.04	13	1	28	0.0025	1		K.APSSEKLPVMYLMDSIVK.N
65	82	675.359	2023.06	2023.04	9.02	1	18	0.022	1		K.APSSEKLPVMYLMDSIVK.N + Oxidation (M)
65	82	675.359	2023.06	2023.04	9.02	1	20	0.014	1		K.APSSEKLPVMYLMDSIVK.N + Oxidation (M)
65	82	1012.54	2023.06	2023.04	9.59	1	28	0.0023	1		K.APSSEKLPVMYLMDSIVK.N + Oxidation (M)
65	82	1012.54	2023.06	2023.04	9.68	1	37	0.00039	1		K.APSSEKLPVMYLMDSIVK.N + Oxidation (M)
65	82	675.36	2023.06	2023.04	10.4	1	54	8.1e-06	1		K.APSSEKLPVMYLMDSIVK.N + Oxidation (M)
65	82	675.36	2023.06	2023.04	10.5	1	52	1.2e-05	1		K.APSSEKLPVMYLMDSIVK.N + Oxidation (M)
65	82	675.36	2023.06	2023.04	10.5	1	13	0.063	1		K.APSSEKLPVMYLMDSIVK.N + Oxidation (M)
65	82	675.36	2023.06	2023.04	10.5	1	7	0.24	1		K.APSSEKLPVMYLMDSIVK.N + Oxidation (M)
65	82	675.36	2023.06	2023.04	10.5	1	40	0.00017	1		K.APSSEKLPVMYLMDSIVK.N + Oxidation (M)
65	82	675.36	2023.06	2023.04	10.5	1	17	0.028	1		K.APSSEKLPVMYLMDSIVK.N + Oxidation (M)
65	82	675.36	2023.06	2023.04	10.5	1	29	0.0019	1		K.APSSEKLPVMYLMDSIVK.N + Oxidation (M)
65	82	675.36	2023.06	2023.04	10.9	1	47	4.2e-05	1		K.APSSEKLPVMYLMDSIVK.N + Oxidation (M)
65	82	675.36	2023.06	2023.04	11	1	21	0.01	1		K.APSSEKLPVMYLMDSIVK.N + Oxidation (M)
65	82	675.36	2023.06	2023.04	11	1	13	0.062	1		K.APSSEKLPVMYLMDSIVK.N + Oxidation (M)
65	82	1012.54	2023.06	2023.04	11.3	1	51	2e-05	1		K.APSSEKLPVMYLMDSIVK.N + Oxidation (M)
65	82	675.361	2023.06	2023.04	11.4	1	20	0.013	1		K.APSSEKLPVMYLMDSIVK.N + Oxidation (M)
65	82	1012.54	2023.06	2023.04	11.4	1	32	0.001	1		K.APSSEKLPVMYLMDSIVK.N + Oxidation (M)
65	82	675.361	2023.06	2023.04	11.7	1	71	2.6e-07	1		K.APSSEKLPVMYLMDSIVK.N + Oxidation (M)
65	82	675.361	2023.06	2023.04	11.7	1	49	2.6e-05	1		K.APSSEKLPVMYLMDSIVK.N + Oxidation (M)
65	82	675.361	2023.06	2023.04	11.7	1	24	0.0057	1		K.APSSEKLPVMYLMDSIVK.N + Oxidation (M)
65	82	675.361	2023.06	2023.04	11.8	1	50	2.2e-05	1		K.APSSEKLPVMYLMDSIVK.N + Oxidation (M)
65	82	675.361	2023.06	2023.04	12	1	0	0.93	1		K.APSSEKLPVMYLMDSIVK.N + Oxidation (M)
65	82	675.361	2023.06	2023.04	12	1	33	0.00089	1		K.APSSEKLPVMYLMDSIVK.N + Oxidation (M)
65	82	675.361	2023.06	2023.04	12.2	1	48	3.3e-05	1		K.APSSEKLPVMYLMDSIVK.N + Oxidation (M)
65	82	675.361	2023.06	2023.04	12.6	1	2	0.7	1		K.APSSEKLPVMYLMDSIVK.N + Oxidation (M)
65	82	675.361	2023.06	2023.04	12.7	1	10	0.12	1		K.APSSEKLPVMYLMDSIVK.N + Oxidation (M)
65	82	675.361	2023.06	2023.04	12.8	1	38	0.00028	1		K.APSSEKLPVMYLMDSIVK.N + Oxidation (M)
65	82	680.691	2039.05	2039.03	9.53	1	4	0.41	1		K.APSSEKLPVMYLMDSIVK.N + 2 Oxidation (M)
65	82	680.691	2039.05	2039.03	9.86	1	33	0.00074	1		K.APSSEKLPVMYLMDSIVK.N + 2 Oxidation (M)
65	82	680.691	2039.05	2039.03	9.89	1	39	0.00021	1		K.APSSEKLPVMYLMDSIVK.N + 2 Oxidation (M)
65	82	680.691	2039.05	2039.03	10	1	3	0.5	1		K.APSSEKLPVMYLMDSIVK.N + 2 Oxidation (M)
65	82	680.692	2039.05	2039.03	10.4	1	16	0.032	1		K.APSSEKLPVMYLMDSIVK.N + 2 Oxidation (M)
65	82	680.692	2039.05	2039.03	10.9	1	12	0.41	1		K.APSSEKLPVMYLMDSIVK.N + 2 Oxidation (M)
65	82	680.692	2039.05	2039.03	11.2	1	15	0.04	1		K.APSSEKLPVMYLMDSIVK.N + 2 Oxidation (M)
65	82	1020.54	2039.06	2039.03	11.9	1	33	0.00077	1		K.APSSEKLPVMYLMDSIVK.N + 2 Oxidation (M)
65	82	680.693	2039.06	2039.03	12	1	9	0.14	1		K.APSSEKLPVMYLMDSIVK.N + 2 Oxidation (M)
65	82	680.693	2039.06	2039.03	12	1	15	0.043	1		K.APSSEKLPVMYLMDSIVK.N + 2 Oxidation (M)
71	82	704.889	1407.76	1407.75	8.93	0	27	0.0029	1		K.LPVMYLMDSIVK.N
71	82	470.262	1407.76	1407.75	9.15	0	30	0.0016	1		K.LPVMYLMDSIVK.N
71	82	704.889	1407.76	1407.75	9.15	0	73	1.5e-07	1		K.LPVMYLMDSIVK.N
71	82	704.889	1407.76	1407.75	9.69	0	56	5.9e-06	1		K.LPVMYLMDSIVK.N
71	82	470.262	1407.76	1407.75	9.95	0	32	0.0011	1		K.LPVMYLMDSIVK.N
71	82	704.89	1407.76	1407.75	10.2	0	43	0.00012	1		K.LPVMYLMDSIVK.N
71	82	704.89	1407.77	1407.75	10.6	0	43	9.8e-05	1		K.LPVMYLMDSIVK.N
71	82	704.89	1407.77	1407.75	10.6	0	38	0.00027	1		K.LPVMYLMDSIVK.N
71	82	704.891	1407.77	1407.75	11.5	0	3	1.1	2		K.LPVMYLMDSIVK.N
71	82	704.891	1407.77	1407.75	11.6	0	71	2.6e-07	1		K.LPVMYLMDSIVK.N
71	82	712.886	1423.76	1423.75	8.87	0	4	0.43	1		K.LPVMYLMDSIVK.N + Oxidation (M)
71	82	712.886	1423.76	1423.75	8.99	0	64	9.9e-07	1		K.LPVMYLMDSIVK.N + Oxidation (M)
71	82	475.593	1423.76	1423.75	9.02	0	28	0.0061	1		K.LPVMYLMDSIVK.N + Oxidation (M)
71	82	712.886	1423.76	1423.75	9.1	0	28	0.0026	1		K.LPVMYLMDSIVK.N + Oxidation (M)
71	82	712.886	1423.76	1423.75	9.1	0	63	1.2e-06	1		K.LPVMYLMDSIVK.N + Oxidation (M)
71	82	712.886	1423.76	1423.75	9.16	0	17	0.026	1		K.LPVMYLMDSIVK.N + Oxidation (M)
71	82	712.887	1423.76	1423.75	9.9	0	37	0.00035	1		K.LPVMYLMDSIVK.N + Oxidation (M)
71	82	712.887	1423.76	1423.75	9.92	0	66	6.2e-07	1		K.LPVMYLMDSIVK.N + Oxidation (M)
71	82	475.594	1423.76	1423.75	10.1	0	6	0.3	1		K.LPVMYLMDSIVK.N + Oxidation (M)
71	82	712.887	1423.76	1423.75	10.3	0	28	0.0025	1		K.LPVMYLMDSIVK.N + Oxidation (M)
71	82	475.594	1423.76	1423.75	10.4	0	18	0.025	1		K.LPVMYLMDSIVK.N + Oxidation (M)
71	82	475.594	1423.76	1423.75	10.5	0	30	0.0019	1		K.LPVMYLMDSIVK.N + Oxidation (M)
71	82	475.594	1423.76	1423.75	10.5	0	26	0.004	1		K.LPVMYLMDSIVK.N + Oxidation (M)
71	82	712.888	1423.76	1423.75	10.7	0	64	1.1e-06	1		K.LPVMYLMDSIVK.N + Oxidation (M)
71	82	712.888	1423.76	1423.75	10.8	0	60	2.1e-06	1		K.LPVMYLMDSIVK.N + Oxidation (M)
71	82	475.594	1423.76	1423.75	11.2	0	32	0.0013	1		K.LPVMYLMDSIVK.N + Oxidation (M)
71	82	712.888	1423.76	1423.75	11.2	0	43	0.0001	1		K.LPVMYLMDSIVK.N + Oxidation (M)
71	82	712.888	1423.76	1423.75	11.5	0	50	2e-05	1		K.LPVMYLMDSIVK.N + Oxidation (M)
71	82	712.89	1423.77	1423.75	14	0	13	0.055	1		K.LPVMYLMDSIVK.N + Oxidation (M)
71	82	712.89	1423.77	1423.75	14	0	18	0.021	1		K.LPVMYLMDSIVK.N + Oxidation (M)
71	82	712.89	1423.77	1423.75	14	0	28	0.006	1		K.LPVMYLMDSIVK.N + Oxidation (M)
71	82	712.89	1423.77	1423.75	14	0	39	0.00023	1		K.LPVMYLMDSIVK.N + Oxidation (M)
71	82	712.89	1423.77	1423.75	14	0	39	0.00021	1		K.LPVMYLMDSIVK.N + Oxidation (M)
71	82	712.89	1423.77	1423.75	14	0	43	8.8e-05	1		K.LPVMYLMDSIVK.N + Oxidation (M)
71	82	720.88	1439.75	1439.74	3.5	0	13	0.056	1		K.LPVMYLMDSIVK.N + 2 Oxidation (M)
71	82	720.884	1439.75	1439.74	8.67	0	16	0.11	1		K.LPVMYLMDSIVK.N + 2 Oxidation (M)
71	82	480.925	1439.75	1439.74	9.78	0	34	0.00059	1		K.LPVMYLMDSIVK.N + 2 Oxidation (M)
71	82	720.885	1439.76	1439.74	10.5	0	65	8.2e-07	1		K.LPVMYLMDSIVK.N + 2 Oxidation (M)
71	82	720.885	1439.76	1439.74	10.6	0	60	2.5e-06	1		K.LPVMYLMDSIVK.N + 2 Oxidation (M)
71	82	720.886	1439.76	1439.74	11.3	0	59	2.7e-06	1		K.LPVMYLMDSIVK.N + 2 Oxidation (M)
71	82	480.926	1439.76	1439.74	11.7	0	23	0.0088	1		K.LPVMYLMDSIVK.N + 2 Oxidation (M)
71	82	720.886	1439.76	1439.74	12.1	0	43	9.8e-05	1		K.LPVMYLMDSIVK.N + 2 Oxidation (M)
71	82	720.886	1439.76	1439.74	12.2	0	8	0.17	1		K.LPVMYLMDSIVK.N + 2 Oxidation (M)
71	82	720.886	1439.76	1439.74	12.2	0	33	0.00078	1		K.LPVMYLMDSIVK.N + 2 Oxidation (M)
71	82	720.886	1439.76	1439.74	12.4	0	22	0.008	1		K.LPVMYLMDSIVK.N + 2 Oxidation (M)
71	82	720.887	1439.76	1439.74	12.8	0	62	1.4e-06	1		K.LPVMYLMDSIVK.N + 2 Oxidation (M)
71	82	720.89	1439.77	1439.74	17.4	0	13	0.06	1		K.LPVMYLMDSIVK.N + 2 Oxidation (M)
71	82	480.93	1439.77	1439.74	19.3	0	29	0.0021	1		K.LPVMYLMDSIVK.N + 2 Oxidation (M)
83	94	466.922	1397.74	1397.73	9.36	1	11	0.1	1		K.NVGREYLTAFTK.N
83	94	699.879	1397.74	1397.73	9.9	1	52	3.8e-05	1		K.NVGREYLTAFTK.N
83	94	466.923	1397.75	1397.73	11.9	1	11	0.089	1		K.NVGREYLTAFTK.N
87	94	486.759	971.503	971.496	7.23	0	23	0.2	1		R.EYLTAFTK.N
87	94	486.76	971.505	971.496	8.9	0	30	0.0016	1		R.EYLTAFTK.N
87	94	486.76	971.505	971.496	9.26	0	33	0.00088	1		R.EYLTAFTK.N
87	94	486.76	971.505	971.496	9.33	0	30	0.002	1		R.EYLTAFTK.N
87	94	486.76	971.505	971.496	9.33	0	39	0.00023	1		R.EYLTAFTK.N
87	94	486.76	971.506	971.496	10	0	49	2.8e-05	1		R.EYLTAFTK.N
87	94	486.76	971.506	971.496	10	0	42	0.00013	1		R.EYLTAFTK.N
87	94	486.76	971.506	971.496	10.1	0	40	0.00016	1		R.EYLTAFTK.N
87	94	486.761	971.507	971.496	11.3	0	49	7.8e-05	1		R.EYLTAFTK.N
87	94	486.761	971.508	971.496	11.5	0	36	0.00039	1		R.EYLTAFTK.N
87	94	486.761	971.508	971.496	11.8	0	48	3.5e-05	1		R.EYLTAFTK.N
95	106	480.928	1439.76	1439.75	10.2	0	31	0.0055	1		K.NLVATFICVFEK.V
95	106	720.889	1439.76	1439.75	10.5	0	36	0.00054	1		K.NLVATFICVFEK.V
95	106	720.889	1439.76	1439.75	11	0	36	0.0005	1		K.NLVATFICVFEK.V
95	106	720.889	1439.76	1439.75	11.1	0	67	1.1e-06	1		K.NLVATFICVFEK.V
95	106	720.889	1439.76	1439.75	11.2	0	79	3.5e-08	1		K.NLVATFICVFEK.V
95	112	719.041	2154.1	2154.08	11.2	1	47	4e-05	1		K.NLVATFICVFEKVDENTR.K
95	113	761.739	2282.19	2282.17	9.36	2	95	1.3e-09	1		K.NLVATFICVFEKVDENTRK.S
95	113	571.556	2282.2	2282.17	9.77	2	50	1.9e-05	1		K.NLVATFICVFEKVDENTRK.S
95	113	571.556	2282.2	2282.17	9.87	2	6	0.3	1		K.NLVATFICVFEKVDENTRK.S
95	113	761.74	2282.2	2282.17	11.1	2	49	2.4e-05	1		K.NLVATFICVFEKVDENTRK.S
118	129	502.282	1503.82	1503.81	10.3	1	30	0.0022	1		K.LRSTWDEIFPLK.K
118	129	752.92	1503.83	1503.81	11.2	1	21	0.015	1		K.LRSTWDEIFPLK.K
118	130	408.987	1631.92	1631.9	10.1	2	28	0.0024	1		K.LRSTWDEIFPLKK.L
118	130	544.981	1631.92	1631.9	10.3	2	30	0.0017	1		K.LRSTWDEIFPLKK.L
120	129	618.32	1234.63	1234.62	1.67	0	12	0.075	1		R.STWDEIFPLK.K
120	129	618.323	1234.63	1234.62	7.11	0	12	0.1	1		R.STWDEIFPLK.K
120	129	618.325	1234.64	1234.62	9.56	0	50	0.001	1		R.STWDEIFPLK.K
120	129	618.325	1234.64	1234.62	9.77	0	19	0.056	1		R.STWDEIFPLK.K
120	129	618.325	1234.64	1234.62	10.1	0	50	0.001	1		R.STWDEIFPLK.K
120	129	618.326	1234.64	1234.62	10.8	0	50	0.0011	1		R.STWDEIFPLK.K
120	129	618.326	1234.64	1234.62	10.9	0	35	0.03	1		R.STWDEIFPLK.K
120	129	618.326	1234.64	1234.62	11	0	46	0.0025	1		R.STWDEIFPLK.K
120	129	618.326	1234.64	1234.62	11.1	0	36	0.026	1		R.STWDEIFPLK.K
120	130	455.25	1362.73	1362.72	7.22	1	3	0.51	1		R.STWDEIFPLKK.L
120	130	455.25	1362.73	1362.72	7.22	1	5	0.35	1		R.STWDEIFPLKK.L
120	130	455.251	1362.73	1362.72	8.86	1	2	0.69	1		R.STWDEIFPLKK.L
120	130	455.251	1362.73	1362.72	9.65	1	2	0.61	1		R.STWDEIFPLKK.L
120	130	455.251	1362.73	1362.72	9.9	1	14	0.051	1		R.STWDEIFPLKK.L
120	130	455.251	1362.73	1362.72	10	1	34	0.00068	1		R.STWDEIFPLKK.L
120	130	455.252	1362.73	1362.72	10.7	1	17	0.028	1		R.STWDEIFPLKK.L
120	130	455.252	1362.73	1362.72	10.8	1	5	0.37	1		R.STWDEIFPLKK.L
120	130	455.252	1362.73	1362.72	10.9	1	15	0.041	1		R.STWDEIFPLKK.L
120	130	455.252	1362.73	1362.72	11	1	47	3.6e-05	1		R.STWDEIFPLKK.L
120	130	682.374	1362.73	1362.72	11.5	1	53	1.1e-05	1		R.STWDEIFPLKK.L
120	130	455.252	1362.73	1362.72	11.5	1	15	0.04	1		R.STWDEIFPLKK.L
120	130	455.252	1362.73	1362.72	11.6	1	1	0.74	1		R.STWDEIFPLKK.L
120	130	455.252	1362.73	1362.72	11.9	1	13	0.067	1		R.STWDEIFPLKK.L
120	130	455.252	1362.73	1362.72	11.9	1	16	0.031	1		R.STWDEIFPLKK.L
120	130	455.252	1362.73	1362.72	12.1	1	33	0.00085	1		R.STWDEIFPLKK.L
120	130	455.252	1362.74	1362.72	12.4	1	2	0.66	1		R.STWDEIFPLKK.L
120	130	455.252	1362.74	1362.72	12.4	1	32	0.00093	1		R.STWDEIFPLKK.L
120	130	682.375	1362.74	1362.72	12.6	1	61	1.9e-06	1		R.STWDEIFPLKK.L
120	130	455.252	1362.74	1362.72	12.7	1	2	0.65	1		R.STWDEIFPLKK.L
120	130	682.375	1362.74	1362.72	13.1	1	29	0.0019	1		R.STWDEIFPLKK.L
120	130	455.253	1362.74	1362.72	13.1	1	26	0.0036	1		R.STWDEIFPLKK.L
120	130	682.375	1362.74	1362.72	13.2	1	34	0.00065	1		R.STWDEIFPLKK.L
120	130	682.376	1362.74	1362.72	13.8	1	41	0.00014	1		R.STWDEIFPLKK.L
120	130	682.378	1362.74	1362.72	17	1	56	5.5e-06	1		R.STWDEIFPLKK.L
120	130	682.38	1362.75	1362.72	19.9	1	14	0.047	1		R.STWDEIFPLKK.L
120	130	722.35	1442.69	1442.68	0.54	1	62	1.5e-06	1		R.STWDEIFPLKK.L + Phospho (ST)
120	137	549.31	2193.21	2193.18	12.6	2	40	0.00017	1		R.STWDEIFPLKKLYALDVR.V
130	137	489.298	976.581	976.571	11	1	40	0.0028	1		K.KLYALDVR.V
130	137	489.298	976.582	976.571	11.5	1	42	0.00055	1		K.KLYALDVR.V
130	137	489.299	976.583	976.571	13.1	1	28	0.0053	1		K.KLYALDVR.V
130	137	489.3	976.585	976.571	15.3	1	28	0.04	1		K.KLYALDVR.V
131	137	425.249	848.483	848.476	8.99	0	37	0.0048	1		K.LYALDVR.V
131	137	425.249	848.483	848.476	9.15	0	40	0.0039	1		K.LYALDVR.V
131	137	425.249	848.484	848.476	9.53	0	40	0.004	1		K.LYALDVR.V
131	137	425.249	848.484	848.476	9.73	0	36	0.0053	1		K.LYALDVR.V
131	137	425.249	848.484	848.476	9.77	0	21	0.095	1		K.LYALDVR.V
131	137	425.249	848.484	848.476	10.1	0	51	0.00025	1		K.LYALDVR.V
131	137	425.249	848.484	848.476	10.2	0	33	0.0045	1		K.LYALDVR.V
131	137	425.249	848.484	848.476	10.3	0	35	0.0065	1		K.LYALDVR.V
131	137	425.249	848.484	848.476	10.3	0	39	0.0041	1		K.LYALDVR.V
131	137	425.25	848.484	848.476	10.4	0	33	0.0029	1		K.LYALDVR.V
131	137	425.25	848.485	848.476	10.5	0	5	0.75	1		K.LYALDVR.V
131	137	425.25	848.485	848.476	10.5	0	25	0.018	1		K.LYALDVR.V
131	137	425.25	848.485	848.476	10.7	0	39	0.0042	1		K.LYALDVR.V
131	137	425.25	848.485	848.476	11	0	41	0.003	1		K.LYALDVR.V
131	137	425.25	848.485	848.476	11.1	0	32	0.013	1		K.LYALDVR.V
131	137	425.25	848.485	848.476	11.4	0	24	0.062	1		K.LYALDVR.V
131	137	425.25	848.485	848.476	11.5	0	39	0.0031	1		K.LYALDVR.V
131	137	425.25	848.485	848.476	11.6	0	27	0.079	1		K.LYALDVR.V
131	137	425.25	848.486	848.476	11.7	0	43	0.00087	1		K.LYALDVR.V
131	137	425.25	848.486	848.476	12.8	0	37	0.007	1		K.LYALDVR.V
138	164	978.875	2933.6	2933.58	8.69	0	37	0.00032	1		R.VNSLDPAWPIKPLPPNVNTSSIHVNPK.F
138	164	587.728	2933.6	2933.58	9.05	0	71	2e-07	1		R.VNSLDPAWPIKPLPPNVNTSSIHVNPK.F
138	164	734.408	2933.6	2933.58	9.18	0	31	0.0013	1		R.VNSLDPAWPIKPLPPNVNTSSIHVNPK.F
138	164	734.408	2933.6	2933.58	9.31	0	33	0.00087	1		R.VNSLDPAWPIKPLPPNVNTSSIHVNPK.F
138	164	734.408	2933.6	2933.58	9.46	0	28	0.0024	1		R.VNSLDPAWPIKPLPPNVNTSSIHVNPK.F
138	164	734.408	2933.6	2933.58	9.56	0	46	4.7e-05	1		R.VNSLDPAWPIKPLPPNVNTSSIHVNPK.F
138	164	734.408	2933.6	2933.58	9.66	0	45	5.8e-05	1		R.VNSLDPAWPIKPLPPNVNTSSIHVNPK.F
138	164	587.728	2933.61	2933.58	9.93	0	57	4.9e-06	1		R.VNSLDPAWPIKPLPPNVNTSSIHVNPK.F
138	164	978.876	2933.61	2933.58	10.4	0	45	6.4e-05	1		R.VNSLDPAWPIKPLPPNVNTSSIHVNPK.F
138	164	734.409	2933.61	2933.58	11.2	0	32	0.001	1		R.VNSLDPAWPIKPLPPNVNTSSIHVNPK.F
138	164	734.41	2933.61	2933.58	12	0	54	9.4e-06	1		R.VNSLDPAWPIKPLPPNVNTSSIHVNPK.F
138	164	734.411	2933.61	2933.58	12.8	0	1	0.82	1		R.VNSLDPAWPIKPLPPNVNTSSIHVNPK.F
138	164	734.411	2933.61	2933.58	12.8	0	40	0.00019	1		R.VNSLDPAWPIKPLPPNVNTSSIHVNPK.F
165	196	1116.94	3347.79	3347.75	11.4	1	60	2.5e-06	1		K.FLNKSPEEPSTPGTVVSSPSISTPPIVPDIQK.N
165	196	837.954	3347.79	3347.75	11.5	1	32	0.0011	1		K.FLNKSPEEPSTPGTVVSSPSISTPPIVPDIQK.N
165	196	1116.94	3347.79	3347.75	11.6	1	34	0.00058	1		K.FLNKSPEEPSTPGTVVSSPSISTPPIVPDIQK.N
165	196	1116.94	3347.79	3347.75	12.4	1	22	0.0083	1		K.FLNKSPEEPSTPGTVVSSPSISTPPIVPDIQK.N
165	196	1116.94	3347.79	3347.75	12.4	1	27	0.0028	1		K.FLNKSPEEPSTPGTVVSSPSISTPPIVPDIQK.N
169	196	949.5	2845.48	2845.46	6.49	0	9	0.14	1		K.SPEEPSTPGTVVSSPSISTPPIVPDIQK.N
169	196	949.5	2845.48	2845.46	6.49	0	22	0.0087	1		K.SPEEPSTPGTVVSSPSISTPPIVPDIQK.N
169	196	949.501	2845.48	2845.46	7.87	0	54	9.1e-06	1		K.SPEEPSTPGTVVSSPSISTPPIVPDIQK.N
169	196	949.503	2845.49	2845.46	9.72	0	56	5.9e-06	1		K.SPEEPSTPGTVVSSPSISTPPIVPDIQK.N
169	196	949.504	2845.49	2845.46	10.7	0	58	4e-06	1		K.SPEEPSTPGTVVSSPSISTPPIVPDIQK.N
169	196	949.504	2845.49	2845.46	11.2	0	72	1.7e-07	1		K.SPEEPSTPGTVVSSPSISTPPIVPDIQK.N
169	196	1423.75	2845.49	2845.46	11.9	0	66	6.5e-07	1		K.SPEEPSTPGTVVSSPSISTPPIVPDIQK.N
169	196	976.159	2925.45	2925.43	9.78	0	29	0.0018	1		K.SPEEPSTPGTVVSSPSISTPPIVPDIQK.N + Phospho (ST)
169	196	976.16	2925.46	2925.43	10.8	0	55	6.8e-06	1		K.SPEEPSTPGTVVSSPSISTPPIVPDIQK.N + Phospho (ST)
169	205	986.281	3941.09	3941.06	8.02	1	5	0.36	1		K.SPEEPSTPGTVVSSPSISTPPIVPDIQKNLTQEQLIR.Q
169	205	1314.71	3941.11	3941.06	11.8	1	15	0.041	1		K.SPEEPSTPGTVVSSPSISTPPIVPDIQKNLTQEQLIR.Q
197	205	557.819	1113.62	1113.61	7.71	0	30	0.016	1		K.NLTQEQLIR.Q
197	205	557.819	1113.62	1113.61	9.17	0	48	6.5e-05	1		K.NLTQEQLIR.Q
197	205	557.82	1113.62	1113.61	9.72	0	58	7.2e-05	1		K.NLTQEQLIR.Q
197	205	557.82	1113.63	1113.61	9.75	0	57	7.1e-05	1		K.NLTQEQLIR.Q
197	205	557.82	1113.63	1113.61	10	0	40	0.0024	1		K.NLTQEQLIR.Q
197	205	557.82	1113.63	1113.61	10.1	0	41	0.0025	1		K.NLTQEQLIR.Q
197	205	557.82	1113.63	1113.61	10.1	0	57	7e-05	1		K.NLTQEQLIR.Q
197	205	557.82	1113.63	1113.61	10.1	0	52	0.00013	1		K.NLTQEQLIR.Q
197	205	557.82	1113.63	1113.61	10.2	0	56	7e-05	1		K.NLTQEQLIR.Q
197	205	557.82	1113.63	1113.61	10.3	0	53	0.00019	1		K.NLTQEQLIR.Q
197	205	557.82	1113.63	1113.61	10.6	0	57	7.1e-05	1		K.NLTQEQLIR.Q
197	205	557.82	1113.63	1113.61	10.8	0	41	0.0008	1		K.NLTQEQLIR.Q
197	205	557.82	1113.63	1113.61	10.8	0	57	7e-05	1		K.NLTQEQLIR.Q
197	205	557.821	1113.63	1113.61	11.5	0	57	7.2e-05	1		K.NLTQEQLIR.Q
197	205	557.821	1113.63	1113.61	11.8	0	58	7.4e-05	1		K.NLTQEQLIR.Q
197	205	557.821	1113.63	1113.61	12.2	0	57	7e-05	1		K.NLTQEQLIR.Q
197	205	557.821	1113.63	1113.61	12.7	0	52	0.00013	1		K.NLTQEQLIR.Q
212	221	628.377	1254.74	1254.73	8.42	1	15	0.12	1		K.QKQLLELQQK.K
212	221	628.378	1254.74	1254.73	9.55	1	47	0.00071	1		K.QKQLLELQQK.K
212	221	419.255	1254.74	1254.73	10	1	31	0.031	1		K.QKQLLELQQK.K
212	221	628.379	1254.74	1254.73	10.5	1	24	0.042	1		K.QKQLLELQQK.K
212	221	419.255	1254.74	1254.73	11.6	1	23	0.14	1		K.QKQLLELQQK.K
214	221	500.3	998.585	998.576	9.44	0	32	0.0066	1		K.QLLELQQK.K
214	221	500.3	998.585	998.576	9.44	0	10	0.1	1		K.QLLELQQK.K
214	221	500.3	998.586	998.576	9.7	0	24	0.018	1		K.QLLELQQK.K
214	221	500.3	998.586	998.576	10.3	0	32	0.0067	1		K.QLLELQQK.K
214	221	500.3	998.586	998.576	10.3	0	28	0.021	1		K.QLLELQQK.K
214	221	500.3	998.586	998.576	10.4	0	22	0.0094	1		K.QLLELQQK.K
214	221	500.301	998.587	998.576	10.6	0	22	0.059	1		K.QLLELQQK.K
214	221	500.301	998.587	998.576	11	0	36	0.004	1		K.QLLELQQK.K
214	221	500.301	998.587	998.576	11.4	0	31	0.012	1		K.QLLELQQK.K
214	221	500.301	998.588	998.576	11.9	0	20	0.013	1		K.QLLELQQK.K
214	221	500.301	998.588	998.576	12	0	32	0.009	1		K.QLLELQQK.K
214	222	564.349	1126.68	1126.67	11.6	1	13	0.066	1		K.QLLELQQKK.L
214	231	546.072	2180.26	2180.24	7.24	2	33	0.00074	1		K.QLLELQQKKLELELEQAK.A
222	231	400.9	1199.68	1199.68	1.73	1	27	0.02	1		K.KLELELEQAK.A
222	231	400.9	1199.68	1199.68	1.73	1	10	0.97	1		K.KLELELEQAK.A
222	231	600.851	1199.69	1199.68	8.95	1	49	0.00077	1		K.KLELELEQAK.A
222	231	600.851	1199.69	1199.68	9.58	1	42	0.00062	1		K.KLELELEQAK.A
222	231	600.851	1199.69	1199.68	9.85	1	41	0.00041	1		K.KLELELEQAK.A
222	231	600.851	1199.69	1199.68	10	1	51	0.00039	1		K.KLELELEQAK.A
222	231	400.904	1199.69	1199.68	10.5	1	26	0.15	1		K.KLELELEQAK.A
222	231	400.904	1199.69	1199.68	10.8	1	29	0.07	1		K.KLELELEQAK.A
222	231	400.904	1199.69	1199.68	10.8	1	20	0.23	1		K.KLELELEQAK.A
222	231	400.904	1199.69	1199.68	10.9	1	26	0.069	1		K.KLELELEQAK.A
222	231	600.852	1199.69	1199.68	10.9	1	55	0.00019	1		K.KLELELEQAK.A
222	231	600.852	1199.69	1199.68	11	1	14	0.11	1		K.KLELELEQAK.A
222	231	600.852	1199.69	1199.68	11.2	1	31	0.018	1		K.KLELELEQAK.A
222	231	400.904	1199.69	1199.68	11.4	1	30	0.067	1		K.KLELELEQAK.A
222	231	600.852	1199.69	1199.68	11.4	1	57	0.00013	1		K.KLELELEQAK.A
222	231	600.852	1199.69	1199.68	11.5	1	60	6.9e-05	1		K.KLELELEQAK.A
222	231	400.904	1199.69	1199.68	11.6	1	26	0.17	1		K.KLELELEQAK.A
222	231	400.904	1199.69	1199.68	11.7	1	27	0.092	1		K.KLELELEQAK.A
222	231	600.852	1199.69	1199.68	11.7	1	56	6.4e-05	1		K.KLELELEQAK.A
222	231	600.853	1199.69	1199.68	12.1	1	58	9.1e-05	1		K.KLELELEQAK.A
222	231	400.904	1199.69	1199.68	12.2	1	24	0.12	1		K.KLELELEQAK.A
222	231	600.853	1199.69	1199.68	12.3	1	55	5.1e-05	1		K.KLELELEQAK.A
222	231	400.904	1199.69	1199.68	12.8	1	20	0.16	1		K.KLELELEQAK.A
223	231	536.804	1071.59	1071.58	10.8	0	53	0.00058	1		K.LELELEQAK.A
232	255	790.42	2368.24	2368.22	6.24	0	51	1.7e-05	1		K.AQLAVSLSVQQETSNLGPGSAPSK.L
232	255	790.422	2368.24	2368.22	9.08	0	80	1.1e-07	1		K.AQLAVSLSVQQETSNLGPGSAPSK.L
232	255	790.422	2368.25	2368.22	9.3	0	77	5.8e-08	1		K.AQLAVSLSVQQETSNLGPGSAPSK.L
232	255	790.423	2368.25	2368.22	9.62	0	90	3.6e-09	1		K.AQLAVSLSVQQETSNLGPGSAPSK.L
232	255	1185.13	2368.25	2368.22	9.97	0	101	3.6e-10	1		K.AQLAVSLSVQQETSNLGPGSAPSK.L
256	267	660.377	1318.74	1318.74	-2.21	0	1	0.84	1		K.LHVSQIPPMAVK.A
256	267	440.59	1318.75	1318.74	3.83	0	26	0.0036	1		K.LHVSQIPPMAVK.A
256	267	440.59	1318.75	1318.74	3.83	0	33	0.0014	1		K.LHVSQIPPMAVK.A
256	267	440.59	1318.75	1318.74	3.83	0	30	0.0014	1		K.LHVSQIPPMAVK.A
256	267	660.385	1318.76	1318.74	9.49	0	31	0.0013	1		K.LHVSQIPPMAVK.A
256	267	440.593	1318.76	1318.74	9.86	0	32	0.001	1		K.LHVSQIPPMAVK.A
256	267	440.593	1318.76	1318.74	10.1	0	15	0.17	1		K.LHVSQIPPMAVK.A
256	267	660.385	1318.76	1318.74	10.2	0	43	0.0001	1		K.LHVSQIPPMAVK.A
256	267	660.386	1318.76	1318.74	10.3	0	29	0.002	1		K.LHVSQIPPMAVK.A
256	267	660.386	1318.76	1318.74	10.5	0	33	0.0008	1		K.LHVSQIPPMAVK.A
256	267	440.593	1318.76	1318.74	10.6	0	23	0.0065	1		K.LHVSQIPPMAVK.A
256	267	440.593	1318.76	1318.74	10.8	0	21	0.011	1		K.LHVSQIPPMAVK.A
256	267	660.386	1318.76	1318.74	11.5	0	43	8.8e-05	1		K.LHVSQIPPMAVK.A
256	267	440.593	1318.76	1318.74	11.6	0	22	0.0094	1		K.LHVSQIPPMAVK.A
256	267	440.593	1318.76	1318.74	11.6	0	26	0.004	1		K.LHVSQIPPMAVK.A
256	267	440.594	1318.76	1318.74	12.1	0	31	0.0013	1		K.LHVSQIPPMAVK.A
256	267	660.387	1318.76	1318.74	12.1	0	38	0.00026	1		K.LHVSQIPPMAVK.A
256	267	440.594	1318.76	1318.74	12.3	0	27	0.0026	1		K.LHVSQIPPMAVK.A
256	267	445.92	1334.74	1334.74	0.1	0	20	0.012	1		K.LHVSQIPPMAVK.A + Oxidation (M)
256	267	668.38	1334.75	1334.74	5.55	0	21	0.011	1		K.LHVSQIPPMAVK.A + Oxidation (M)
256	267	445.923	1334.75	1334.74	6.72	0	19	0.015	1		K.LHVSQIPPMAVK.A + Oxidation (M)
256	267	668.382	1334.75	1334.74	8.48	0	12	0.067	1		K.LHVSQIPPMAVK.A + Oxidation (M)
256	267	445.924	1334.75	1334.74	8.7	0	24	0.0056	1		K.LHVSQIPPMAVK.A + Oxidation (M)
256	267	445.924	1334.75	1334.74	8.92	0	22	0.0082	1		K.LHVSQIPPMAVK.A + Oxidation (M)
256	267	668.382	1334.75	1334.74	8.93	0	36	0.00042	1		K.LHVSQIPPMAVK.A + Oxidation (M)
256	267	668.382	1334.75	1334.74	8.94	0	36	0.00042	1		K.LHVSQIPPMAVK.A + Oxidation (M)
256	267	668.383	1334.75	1334.74	9.36	0	26	0.0035	1		K.LHVSQIPPMAVK.A + Oxidation (M)
256	267	668.383	1334.75	1334.74	9.38	0	28	0.0033	1		K.LHVSQIPPMAVK.A + Oxidation (M)
256	267	668.383	1334.75	1334.74	9.69	0	28	0.0032	1		K.LHVSQIPPMAVK.A + Oxidation (M)
256	267	668.383	1334.75	1334.74	9.7	0	30	0.0017	1		K.LHVSQIPPMAVK.A + Oxidation (M)
256	267	445.924	1334.75	1334.74	9.74	0	24	0.0059	1		K.LHVSQIPPMAVK.A + Oxidation (M)
256	267	668.383	1334.75	1334.74	9.82	0	29	0.0027	1		K.LHVSQIPPMAVK.A + Oxidation (M)
256	267	445.924	1334.75	1334.74	9.95	0	23	0.0063	1		K.LHVSQIPPMAVK.A + Oxidation (M)
256	267	445.924	1334.75	1334.74	10	0	20	0.012	1		K.LHVSQIPPMAVK.A + Oxidation (M)
256	267	668.383	1334.75	1334.74	10	0	19	0.016	1		K.LHVSQIPPMAVK.A + Oxidation (M)
256	267	668.383	1334.75	1334.74	10.2	0	28	0.003	1		K.LHVSQIPPMAVK.A + Oxidation (M)
256	267	445.925	1334.75	1334.74	10.3	0	32	0.00094	1		K.LHVSQIPPMAVK.A + Oxidation (M)
256	267	445.925	1334.75	1334.74	10.4	0	21	0.01	1		K.LHVSQIPPMAVK.A + Oxidation (M)
256	267	668.383	1334.75	1334.74	10.6	0	21	0.011	1		K.LHVSQIPPMAVK.A + Oxidation (M)
256	267	445.925	1334.75	1334.74	10.7	0	23	0.0071	1		K.LHVSQIPPMAVK.A + Oxidation (M)
256	267	668.384	1334.75	1334.74	10.9	0	28	0.0036	1		K.LHVSQIPPMAVK.A + Oxidation (M)
256	267	445.925	1334.75	1334.74	11.1	0	23	0.0063	1		K.LHVSQIPPMAVK.A + Oxidation (M)
256	267	668.384	1334.75	1334.74	11.1	0	34	0.0007	1		K.LHVSQIPPMAVK.A + Oxidation (M)
256	267	668.384	1334.75	1334.74	11.3	0	19	0.016	1		K.LHVSQIPPMAVK.A + Oxidation (M)
256	267	445.925	1334.75	1334.74	11.5	0	26	0.004	1		K.LHVSQIPPMAVK.A + Oxidation (M)
256	267	445.925	1334.75	1334.74	11.7	0	24	0.0058	1		K.LHVSQIPPMAVK.A + Oxidation (M)
256	267	445.926	1334.76	1334.74	13	0	25	0.005	1		K.LHVSQIPPMAVK.A + Oxidation (M)
256	278	630.86	2519.41	2519.37	16.9	1	37	0.00033	1		K.LHVSQIPPMAVKAPHQVPVQSEK.S
256	278	634.855	2535.39	2535.36	10.1	1	30	0.0018	1		K.LHVSQIPPMAVKAPHQVPVQSEK.S + Oxidation (M)
268	278	407.22	1218.64	1218.64	2.04	0	27	0.011	1		K.APHQVPVQSEK.S
268	278	407.22	1218.64	1218.64	2.04	0	15	0.037	1		K.APHQVPVQSEK.S
268	278	407.22	1218.64	1218.64	2.04	0	26	0.011	1		K.APHQVPVQSEK.S
268	278	407.223	1218.65	1218.64	8.76	0	22	0.032	1		K.APHQVPVQSEK.S
268	278	407.223	1218.65	1218.64	9.1	0	24	0.02	1		K.APHQVPVQSEK.S
268	278	407.223	1218.65	1218.64	9.19	0	27	0.015	1		K.APHQVPVQSEK.S
268	278	610.331	1218.65	1218.64	9.54	0	57	1.4e-05	1		K.APHQVPVQSEK.S
268	278	407.223	1218.65	1218.64	10	0	35	0.0024	1		K.APHQVPVQSEK.S
268	278	407.223	1218.65	1218.64	10.1	0	17	0.082	1		K.APHQVPVQSEK.S
268	278	407.223	1218.65	1218.64	10.3	0	42	0.00042	1		K.APHQVPVQSEK.S
268	278	407.223	1218.65	1218.64	10.3	0	32	0.0062	1		K.APHQVPVQSEK.S
268	278	407.224	1218.65	1218.64	11.2	0	12	0.51	1		K.APHQVPVQSEK.S
268	278	407.224	1218.65	1218.64	12.4	0	27	0.011	1		K.APHQVPVQSEK.S
268	291	528.697	2638.45	2638.42	10.4	1	2	0.6	1		K.APHQVPVQSEKSRPGPSLQIQDLK.G
279	291	480.27	1437.79	1437.79	-4.03	0	48	3.3e-05	1		K.SRPGPSLQIQDLK.G
279	291	719.91	1437.81	1437.79	7.99	0	54	1.3e-05	1		K.SRPGPSLQIQDLK.G
279	291	480.276	1437.81	1437.79	9.43	0	38	0.00028	1		K.SRPGPSLQIQDLK.G
279	291	719.911	1437.81	1437.79	9.82	0	68	9.5e-07	1		K.SRPGPSLQIQDLK.G
279	291	480.277	1437.81	1437.79	9.95	0	26	0.0037	1		K.SRPGPSLQIQDLK.G
279	291	719.912	1437.81	1437.79	10.1	0	46	0.00011	1		K.SRPGPSLQIQDLK.G
279	291	480.277	1437.81	1437.79	10.1	0	47	3.9e-05	1		K.SRPGPSLQIQDLK.G
279	291	719.912	1437.81	1437.79	10.4	0	63	5.9e-06	1		K.SRPGPSLQIQDLK.G
279	291	480.277	1437.81	1437.79	10.7	0	38	0.0003	1		K.SRPGPSLQIQDLK.G
279	291	480.277	1437.81	1437.79	10.7	0	7	0.21	1		K.SRPGPSLQIQDLK.G
279	291	719.912	1437.81	1437.79	11.1	0	69	2.4e-06	1		K.SRPGPSLQIQDLK.G
279	291	480.277	1437.81	1437.79	11.2	0	38	0.00028	1		K.SRPGPSLQIQDLK.G
279	291	480.277	1437.81	1437.79	11.5	0	34	0.0019	1		K.SRPGPSLQIQDLK.G
279	291	480.277	1437.81	1437.79	11.6	0	28	0.0025	1		K.SRPGPSLQIQDLK.G
279	291	480.278	1437.81	1437.79	13.5	0	23	0.0068	1		K.SRPGPSLQIQDLK.G
279	291	480.279	1437.82	1437.79	15.7	0	19	0.015	1		K.SRPGPSLQIQDLK.G
279	298	447.849	2234.21	2234.19	9.13	2	1	0.78	1		K.SRPGPSLQIQDLKGTNRDPR.L
279	298	559.56	2234.21	2234.19	9.86	2	19	0.015	1		K.SRPGPSLQIQDLKGTNRDPR.L
302	315	411.969	1643.84	1643.82	12.6	2	3	0.5	1		R.ISQHSHGKDQSHRK.E
302	315	411.969	1643.84	1643.82	12.6	2	2	0.71	1		R.ISQHSHGKDQSHRK.E
302	315	411.969	1643.85	1643.82	12.9	2	17	0.024	1		R.ISQHSHGKDQSHRK.E
315	328	556.952	1667.84	1667.82	10.2	1	64	9.4e-07	1		R.KEFLMNTLNQSDTK.T
315	328	834.926	1667.84	1667.82	10.8	1	109	6.1e-11	1		R.KEFLMNTLNQSDTK.T
315	328	834.926	1667.84	1667.82	11.6	1	81	2.4e-08	1		R.KEFLMNTLNQSDTK.T
315	328	556.953	1667.84	1667.82	11.7	1	53	1.1e-05	1		R.KEFLMNTLNQSDTK.T
315	328	562.28	1683.82	1683.81	2.62	1	32	0.00099	1		R.KEFLMNTLNQSDTK.T + Oxidation (M)
315	328	562.284	1683.83	1683.81	8.77	1	34	0.00066	1		R.KEFLMNTLNQSDTK.T + Oxidation (M)
315	328	842.922	1683.83	1683.81	9.66	1	104	2.3e-10	1		R.KEFLMNTLNQSDTK.T + Oxidation (M)
315	328	562.284	1683.83	1683.81	10.6	1	64	1.2e-06	1		R.KEFLMNTLNQSDTK.T + Oxidation (M)
315	328	842.923	1683.83	1683.81	10.8	1	108	7.5e-11	1		R.KEFLMNTLNQSDTK.T + Oxidation (M)
315	328	562.285	1683.83	1683.81	11.2	1	42	0.00012	1		R.KEFLMNTLNQSDTK.T + Oxidation (M)
315	328	562.285	1683.83	1683.81	11.4	1	43	0.00011	1		R.KEFLMNTLNQSDTK.T + Oxidation (M)
316	328	514.253	1539.74	1539.72	8.74	0	61	1.7e-06	1		K.EFLMNTLNQSDTK.T
316	328	770.876	1539.74	1539.72	9.38	0	84	1.5e-08	1		K.EFLMNTLNQSDTK.T
316	328	770.877	1539.74	1539.72	10.2	0	90	3.8e-09	1		K.EFLMNTLNQSDTK.T
316	328	770.877	1539.74	1539.72	10.4	0	37	0.001	1		K.EFLMNTLNQSDTK.T
316	328	770.877	1539.74	1539.72	10.4	0	77	6.3e-08	1		K.EFLMNTLNQSDTK.T
316	328	770.877	1539.74	1539.72	10.5	0	61	2e-06	1		K.EFLMNTLNQSDTK.T
316	328	778.87	1555.73	1555.72	4.27	0	70	2.6e-07	1		K.EFLMNTLNQSDTK.T + Oxidation (M)
316	328	778.87	1555.73	1555.72	4.27	0	67	5.6e-07	1		K.EFLMNTLNQSDTK.T + Oxidation (M)
316	328	778.872	1555.73	1555.72	7.09	0	69	3.2e-07	1		K.EFLMNTLNQSDTK.T + Oxidation (M)
316	328	778.873	1555.73	1555.72	7.8	0	70	2.6e-07	1		K.EFLMNTLNQSDTK.T + Oxidation (M)
316	328	778.873	1555.73	1555.72	8.49	0	54	8.1e-06	1		K.EFLMNTLNQSDTK.T + Oxidation (M)
316	328	778.873	1555.73	1555.72	8.63	0	74	1.1e-07	1		K.EFLMNTLNQSDTK.T + Oxidation (M)
316	328	778.874	1555.73	1555.72	8.98	0	81	7.4e-08	1		K.EFLMNTLNQSDTK.T + Oxidation (M)
316	328	778.874	1555.73	1555.72	9.08	0	79	3.9e-08	1		K.EFLMNTLNQSDTK.T + Oxidation (M)
316	328	519.585	1555.73	1555.72	9.73	0	27	0.0029	1		K.EFLMNTLNQSDTK.T + Oxidation (M)
316	328	519.585	1555.73	1555.72	9.88	0	18	0.023	1		K.EFLMNTLNQSDTK.T + Oxidation (M)
316	328	778.874	1555.73	1555.72	9.95	0	78	5.3e-08	1		K.EFLMNTLNQSDTK.T + Oxidation (M)
316	328	778.875	1555.73	1555.72	10	0	92	2.3e-09	1		K.EFLMNTLNQSDTK.T + Oxidation (M)
316	328	778.875	1555.73	1555.72	10	0	70	2.6e-07	1		K.EFLMNTLNQSDTK.T + Oxidation (M)
316	328	778.875	1555.73	1555.72	10.1	0	88	5.1e-09	1		K.EFLMNTLNQSDTK.T + Oxidation (M)
316	328	778.875	1555.73	1555.72	10.2	0	67	5.1e-07	1		K.EFLMNTLNQSDTK.T + Oxidation (M)
316	328	778.875	1555.73	1555.72	10.4	0	64	1e-06	1		K.EFLMNTLNQSDTK.T + Oxidation (M)
316	328	778.875	1555.73	1555.72	10.4	0	89	4.6e-09	1		K.EFLMNTLNQSDTK.T + Oxidation (M)
316	328	778.875	1555.73	1555.72	10.4	0	89	4.6e-09	1		K.EFLMNTLNQSDTK.T + Oxidation (M)
316	328	778.875	1555.73	1555.72	10.4	0	81	2.3e-08	1		K.EFLMNTLNQSDTK.T + Oxidation (M)
316	328	778.875	1555.74	1555.72	11.2	0	66	6.5e-07	1		K.EFLMNTLNQSDTK.T + Oxidation (M)
316	328	778.875	1555.74	1555.72	11.4	0	59	2.9e-06	1		K.EFLMNTLNQSDTK.T + Oxidation (M)
316	331	619.645	1855.91	1855.9	7.78	1	41	0.00015	1		K.EFLMNTLNQSDTKTSK.T
355	363	538.29	1074.57	1074.56	8.67	1	53	0.00031	1		K.KELDQLDSK.S
355	363	538.291	1074.57	1074.56	11.4	1	15	0.043	1		K.KELDQLDSK.S
356	363	474.242	946.469	946.461	8.53	0	46	0.00017	1		K.ELDQLDSK.S
356	363	474.242	946.47	946.461	9.23	0	31	0.0085	1		K.ELDQLDSK.S
356	363	474.243	946.47	946.461	10.2	0	64	1.3e-05	1		K.ELDQLDSK.S
356	363	474.243	946.472	946.461	12	0	35	0.0036	1		K.ELDQLDSK.S
383	393	446.215	1335.62	1335.61	10.9	1	66	2.6e-06	1		K.DLKNQESESMR.L
383	393	676.816	1351.62	1351.6	10.2	1	17	0.024	1		K.DLKNQESESMR.L + Oxidation (M)
383	393	451.546	1351.62	1351.6	10.4	1	24	0.0051	1		K.DLKNQESESMR.L + Oxidation (M)
447	456	563.857	1125.7	1125.69	10.4	1	26	0.018	1		R.NKIINGIVQK.Q
449	456	442.787	883.559	883.549	10.9	0	39	0.0031	1		K.IINGIVQK.Q
449	456	442.787	883.56	883.549	12	0	40	0.0025	1		K.IINGIVQK.Q
449	456	442.79	883.565	883.549	18.5	0	19	0.3	2		K.IINGIVQK.Q
449	466	682.372	2044.09	2044.07	11.9	1	62	1.4e-06	1		K.IINGIVQKQDTITEESEK.Q
457	466	590.278	1178.54	1178.53	9.28	0	68	3.9e-07	1		K.QDTITEESEK.Q
457	466	590.279	1178.54	1178.53	11.2	0	34	0.0006	1		K.QDTITEESEK.Q
457	466	590.279	1178.54	1178.53	11.7	0	37	0.00042	1		K.QDTITEESEK.Q
457	466	590.28	1178.55	1178.53	12.9	0	35	0.00056	1		K.QDTITEESEK.Q
457	473	635.323	1902.95	1902.93	9.78	1	75	2.4e-07	1		K.QDTITEESEKQGTKPGR.S
457	473	476.744	1902.95	1902.93	9.91	1	34	0.00096	1		K.QDTITEESEKQGTKPGR.S
457	473	476.745	1902.95	1902.93	10.8	1	21	0.011	1		K.QDTITEESEKQGTKPGR.S
457	473	635.324	1902.95	1902.93	11.4	1	27	0.0057	1		K.QDTITEESEKQGTKPGR.S
487	496	401.212	1200.61	1200.6	10.6	1	34	0.00068	1		K.SRSPIIHSPK.R + Phospho (ST)
487	496	641.297	1280.58	1280.57	8.56	1	25	0.036	1		K.SRSPIIHSPK.R + 2 Phospho (ST)
487	496	427.868	1280.58	1280.57	10.1	1	28	0.0057	1		K.SRSPIIHSPK.R + 2 Phospho (ST)
489	496	439.763	877.511	877.502	9.94	0	31	0.012	1		R.SPIIHSPK.R
489	496	439.763	877.511	877.502	10.5	0	48	0.00026	1		R.SPIIHSPK.R
489	496	479.745	957.475	957.468	6.32	0	35	0.014	1		R.SPIIHSPK.R + Phospho (ST)
489	496	479.745	957.475	957.468	7.02	0	35	0.0026	1		R.SPIIHSPK.R + Phospho (ST)
489	496	479.746	957.477	957.468	9.03	0	41	0.00088	1		R.SPIIHSPK.R + Phospho (ST)
489	496	479.746	957.477	957.468	9.46	0	46	0.0012	1		R.SPIIHSPK.R + Phospho (ST)
489	496	479.746	957.478	957.468	9.58	0	47	0.0011	1		R.SPIIHSPK.R + Phospho (ST)
489	496	479.746	957.478	957.468	9.8	0	49	0.00087	1		R.SPIIHSPK.R + Phospho (ST)
507	517	690.28	1378.55	1378.54	7.35	1	9	0.14	1		R.QRSMSPTSTPK.A + 2 Phospho (ST)
507	517	690.28	1378.55	1378.54	7.35	1	18	0.02	1		R.QRSMSPTSTPK.A + 2 Phospho (ST)
507	517	690.28	1378.55	1378.54	7.92	1	21	0.011	1		R.QRSMSPTSTPK.A + 2 Phospho (ST)
507	517	460.523	1378.55	1378.54	8.39	1	15	0.039	1		R.QRSMSPTSTPK.A + 2 Phospho (ST)
507	517	460.523	1378.55	1378.54	9	1	20	0.014	1		R.QRSMSPTSTPK.A + 2 Phospho (ST)
507	517	690.282	1378.55	1378.54	10.7	1	25	0.0047	1		R.QRSMSPTSTPK.A + 2 Phospho (ST)
509	517	508.217	1014.42	1014.41	9.52	0	53	4.3e-05	1		R.SMSPTSTPK.A + Phospho (ST)
509	517	508.217	1014.42	1014.41	10.1	0	55	1.1e-05	1		R.SMSPTSTPK.A + Phospho (ST)
509	517	508.217	1014.42	1014.41	10.4	0	45	7.2e-05	1		R.SMSPTSTPK.A + Phospho (ST)
509	517	548.2	1094.39	1094.38	8.97	0	18	0.074	1		R.SMSPTSTPK.A + 2 Phospho (ST)
528	539	482.558	1444.65	1444.64	8.05	0	25	0.0084	1		K.QSHMEEFTPPSR.E
528	539	482.558	1444.65	1444.64	8.34	0	35	0.00091	1		K.QSHMEEFTPPSR.E
528	539	482.559	1444.66	1444.64	10.9	0	33	0.0012	1		K.QSHMEEFTPPSR.E
528	539	723.336	1444.66	1444.64	11	0	57	4.7e-06	1		K.QSHMEEFTPPSR.E
528	539	487.889	1460.65	1460.64	7.4	0	15	0.05	1		K.QSHMEEFTPPSR.E + Oxidation (M)
528	539	487.89	1460.65	1460.64	8.67	0	13	0.096	1		K.QSHMEEFTPPSR.E + Oxidation (M)
528	539	487.89	1460.65	1460.64	8.73	0	34	0.00097	1		K.QSHMEEFTPPSR.E + Oxidation (M)
528	539	487.89	1460.65	1460.64	9.13	0	16	0.05	1		K.QSHMEEFTPPSR.E + Oxidation (M)
528	539	487.89	1460.65	1460.64	9.58	0	19	0.016	1		K.QSHMEEFTPPSR.E + Oxidation (M)
528	539	731.332	1460.65	1460.64	10	0	53	1.1e-05	1		K.QSHMEEFTPPSR.E + Oxidation (M)
528	539	487.891	1460.65	1460.64	10.2	0	21	0.024	1		K.QSHMEEFTPPSR.E + Oxidation (M)
528	539	487.891	1460.65	1460.64	10.6	0	22	0.012	1		K.QSHMEEFTPPSR.E + Oxidation (M)
528	539	487.891	1460.65	1460.64	10.7	0	32	0.0012	1		K.QSHMEEFTPPSR.E + Oxidation (M)
528	539	731.333	1460.65	1460.64	11.2	0	46	5.4e-05	1		K.QSHMEEFTPPSR.E + Oxidation (M)
528	539	487.891	1460.65	1460.64	11.3	0	25	0.0058	1		K.QSHMEEFTPPSR.E + Oxidation (M)
528	539	487.892	1460.65	1460.64	11.9	0	16	0.07	1		K.QSHMEEFTPPSR.E + Oxidation (M)
528	542	462.21	1844.81	1844.81	-0.13	1	13	0.066	1		K.QSHMEEFTPPSREDR.N
528	542	615.947	1844.82	1844.81	4.24	1	20	0.012	1		K.QSHMEEFTPPSREDR.N
528	542	923.419	1844.82	1844.81	6.44	1	6	0.29	1		K.QSHMEEFTPPSREDR.N
528	542	462.213	1844.82	1844.81	6.73	1	7	0.24	1		K.QSHMEEFTPPSREDR.N
528	542	615.948	1844.82	1844.81	6.74	1	25	0.0048	1		K.QSHMEEFTPPSREDR.N
528	542	615.95	1844.83	1844.81	9.01	1	19	0.016	1		K.QSHMEEFTPPSREDR.N
528	542	615.95	1844.83	1844.81	9.23	1	21	0.011	1		K.QSHMEEFTPPSREDR.N
528	542	462.215	1844.83	1844.81	9.99	1	17	0.028	1		K.QSHMEEFTPPSREDR.N
528	542	462.215	1844.83	1844.81	11	1	9	0.15	1		K.QSHMEEFTPPSREDR.N
528	542	462.215	1844.83	1844.81	11.5	1	8	0.19	1		K.QSHMEEFTPPSREDR.N
528	542	462.216	1844.83	1844.81	12.4	1	6	0.26	1		K.QSHMEEFTPPSREDR.N
528	542	466.21	1860.81	1860.81	2.6	1	11	0.1	1		K.QSHMEEFTPPSREDR.N + Oxidation (M)
528	542	466.21	1860.81	1860.81	2.6	1	6	0.66	1		K.QSHMEEFTPPSREDR.N + Oxidation (M)
528	542	466.212	1860.82	1860.81	6.37	1	20	0.013	1		K.QSHMEEFTPPSREDR.N + Oxidation (M)
528	542	621.28	1860.82	1860.81	6.51	1	17	0.099	1		K.QSHMEEFTPPSREDR.N + Oxidation (M)
528	542	621.28	1860.82	1860.81	6.51	1	16	0.066	1		K.QSHMEEFTPPSREDR.N + Oxidation (M)
528	542	621.281	1860.82	1860.81	7.74	1	14	0.33	1		K.QSHMEEFTPPSREDR.N + Oxidation (M)
528	542	621.281	1860.82	1860.81	8.55	1	22	0.011	1		K.QSHMEEFTPPSREDR.N + Oxidation (M)
528	542	621.281	1860.82	1860.81	8.7	1	40	0.0034	1		K.QSHMEEFTPPSREDR.N + Oxidation (M)
528	542	621.281	1860.82	1860.81	8.82	1	17	0.22	1		K.QSHMEEFTPPSREDR.N + Oxidation (M)
528	542	621.282	1860.82	1860.81	8.96	1	21	0.035	1		K.QSHMEEFTPPSREDR.N + Oxidation (M)
528	542	466.213	1860.82	1860.81	8.99	1	10	0.2	1		K.QSHMEEFTPPSREDR.N + Oxidation (M)
528	542	466.213	1860.82	1860.81	9.14	1	16	0.032	1		K.QSHMEEFTPPSREDR.N + Oxidation (M)
528	542	466.213	1860.82	1860.81	9.62	1	10	0.11	1		K.QSHMEEFTPPSREDR.N + Oxidation (M)
528	542	466.213	1860.82	1860.81	9.79	1	8	0.17	1		K.QSHMEEFTPPSREDR.N + Oxidation (M)
528	542	466.213	1860.82	1860.81	9.84	1	18	0.022	1		K.QSHMEEFTPPSREDR.N + Oxidation (M)
528	542	621.282	1860.82	1860.81	9.87	1	21	0.085	1		K.QSHMEEFTPPSREDR.N + Oxidation (M)
528	542	466.214	1860.83	1860.81	10.5	1	15	0.043	1		K.QSHMEEFTPPSREDR.N + Oxidation (M)
528	542	466.214	1860.83	1860.81	10.5	1	18	0.021	1		K.QSHMEEFTPPSREDR.N + Oxidation (M)
528	542	466.214	1860.83	1860.81	10.7	1	21	0.011	1		K.QSHMEEFTPPSREDR.N + Oxidation (M)
528	542	466.214	1860.83	1860.81	11	1	10	0.12	1		K.QSHMEEFTPPSREDR.N + Oxidation (M)
528	542	466.214	1860.83	1860.81	11.9	1	16	0.03	1		K.QSHMEEFTPPSREDR.N + Oxidation (M)
528	542	642.607	1924.8	1924.78	11.2	1	18	0.019	1		K.QSHMEEFTPPSREDR.N + Phospho (ST)
528	542	647.938	1940.79	1940.77	9.38	1	27	0.0032	1		K.QSHMEEFTPPSREDR.N + Oxidation (M); Phospho (ST)
528	542	486.205	1940.79	1940.77	10.5	1	15	0.086	1		K.QSHMEEFTPPSREDR.N + Oxidation (M); Phospho (ST)
528	542	647.94	1940.8	1940.77	13.3	1	14	0.044	1		K.QSHMEEFTPPSREDR.N + Oxidation (M); Phospho (ST)
560	576	511.504	2041.99	2041.97	9.52	1	20	0.014	1		K.KTEEERPQETTNQHSTK.S
561	576	479.479	1913.89	1913.87	8.89	0	22	0.0086	1		K.TEEERPQETTNQHSTK.S
561	576	638.97	1913.89	1913.87	9.23	0	28	0.0025	1		K.TEEERPQETTNQHSTK.S
577	592	910.43	1818.85	1818.84	3.88	1	1	0.79	1		K.SGTEPKENVENWQSSK.S
577	592	607.29	1818.85	1818.84	5.38	1	10	0.13	1		K.SGTEPKENVENWQSSK.S
577	592	607.29	1818.85	1818.84	5.38	1	9	0.15	1		K.SGTEPKENVENWQSSK.S
577	592	607.29	1818.85	1818.84	5.38	1	52	1.2e-05	1		K.SGTEPKENVENWQSSK.S
577	592	607.291	1818.85	1818.84	6.88	1	28	0.0023	1		K.SGTEPKENVENWQSSK.S
577	592	607.292	1818.85	1818.84	8.81	1	28	0.0026	1		K.SGTEPKENVENWQSSK.S
577	592	607.292	1818.85	1818.84	9.06	1	32	0.001	1		K.SGTEPKENVENWQSSK.S
577	592	607.292	1818.86	1818.84	9.28	1	60	2.2e-06	1		K.SGTEPKENVENWQSSK.S
577	592	607.293	1818.86	1818.84	9.44	1	56	5.1e-06	1		K.SGTEPKENVENWQSSK.S
577	592	910.436	1818.86	1818.84	9.96	1	73	1.5e-07	1		K.SGTEPKENVENWQSSK.S
577	592	910.436	1818.86	1818.84	10.1	1	64	1.1e-06	1		K.SGTEPKENVENWQSSK.S
577	592	607.293	1818.86	1818.84	10.7	1	18	0.02	1		K.SGTEPKENVENWQSSK.S
577	592	607.294	1818.86	1818.84	11.3	1	18	0.021	1		K.SGTEPKENVENWQSSK.S
577	592	607.294	1818.86	1818.84	11.9	1	8	0.93	1		K.SGTEPKENVENWQSSK.S
577	592	607.294	1818.86	1818.84	11.9	1	50	2.2e-05	1		K.SGTEPKENVENWQSSK.S
583	592	610.786	1219.56	1219.55	8.06	0	46	4.9e-05	1		K.ENVENWQSSK.S
583	592	610.786	1219.56	1219.55	8.7	0	37	0.00033	1		K.ENVENWQSSK.S
583	592	610.786	1219.56	1219.55	9.26	0	44	8e-05	1		K.ENVENWQSSK.S
583	592	610.786	1219.56	1219.55	9.32	0	36	0.00046	1		K.ENVENWQSSK.S
583	592	610.787	1219.56	1219.55	9.69	0	52	1.3e-05	1		K.ENVENWQSSK.S
583	592	610.787	1219.56	1219.55	9.92	0	34	0.00062	1		K.ENVENWQSSK.S
583	592	610.787	1219.56	1219.55	10.1	0	47	3.7e-05	1		K.ENVENWQSSK.S
583	592	610.787	1219.56	1219.55	10.2	0	43	9.3e-05	1		K.ENVENWQSSK.S
583	592	610.787	1219.56	1219.55	10.6	0	41	0.00013	1		K.ENVENWQSSK.S
583	592	610.787	1219.56	1219.55	10.7	0	32	0.001	1		K.ENVENWQSSK.S
583	592	610.788	1219.56	1219.55	12.7	0	22	0.0087	1		K.ENVENWQSSK.S
583	592	610.79	1219.57	1219.55	15.2	0	30	0.0015	1		K.ENVENWQSSK.S
583	592	610.79	1219.57	1219.55	15.2	0	31	0.0012	1		K.ENVENWQSSK.S
583	592	610.79	1219.57	1219.55	15.2	0	49	2.6e-05	1		K.ENVENWQSSK.S
583	592	610.79	1219.57	1219.55	15.2	0	28	0.0021	1		K.ENVENWQSSK.S
597	605	582.284	1162.55	1162.54	10.6	1	46	0.00036	1		R.WKSGWEENK.S
599	620	651.08	2600.29	2600.27	7.52	1	35	0.00051	1		K.SGWEENKSLQQVDEHSKPPHLR.H
599	620	651.081	2600.3	2600.27	8.58	1	28	0.003	1		K.SGWEENKSLQQVDEHSKPPHLR.H
599	620	521.067	2600.3	2600.27	9.94	1	33	0.00086	1		K.SGWEENKSLQQVDEHSKPPHLR.H
599	620	521.067	2600.3	2600.27	10	1	53	1.9e-05	1		K.SGWEENKSLQQVDEHSKPPHLR.H
599	620	651.082	2600.3	2600.27	10.1	1	52	1.4e-05	1		K.SGWEENKSLQQVDEHSKPPHLR.H
599	620	521.068	2600.3	2600.27	12.2	1	36	0.0009	1		K.SGWEENKSLQQVDEHSKPPHLR.H
606	620	885.97	1769.93	1769.92	4.62	0	21	0.011	1		K.SLQQVDEHSKPPHLR.H
606	620	443.49	1769.93	1769.92	7.7	0	39	0.0004	1		K.SLQQVDEHSKPPHLR.H
606	620	590.984	1769.93	1769.92	7.73	0	54	9.4e-06	1		K.SLQQVDEHSKPPHLR.H
606	620	885.973	1769.93	1769.92	8.32	0	70	3e-07	1		K.SLQQVDEHSKPPHLR.H
606	620	443.491	1769.93	1769.92	8.97	0	32	0.0013	1		K.SLQQVDEHSKPPHLR.H
606	620	443.491	1769.93	1769.92	9.02	0	33	0.0014	1		K.SLQQVDEHSKPPHLR.H
606	620	590.985	1769.93	1769.92	9.41	0	36	0.00046	1		K.SLQQVDEHSKPPHLR.H
606	620	443.491	1769.93	1769.92	9.48	0	37	0.00044	1		K.SLQQVDEHSKPPHLR.H
606	620	443.491	1769.94	1769.92	10.1	0	50	3.1e-05	1		K.SLQQVDEHSKPPHLR.H
606	620	590.986	1769.94	1769.92	10.5	0	48	3.1e-05	1		K.SLQQVDEHSKPPHLR.H
606	620	443.491	1769.94	1769.92	10.6	0	32	0.0014	1		K.SLQQVDEHSKPPHLR.H
606	620	443.491	1769.94	1769.92	10.8	0	50	3.1e-05	1		K.SLQQVDEHSKPPHLR.H
606	620	590.986	1769.94	1769.92	11.2	0	29	0.0017	1		K.SLQQVDEHSKPPHLR.H
606	620	443.492	1769.94	1769.92	11.7	0	51	2.4e-05	1		K.SLQQVDEHSKPPHLR.H
621	635	435.99	1739.93	1739.91	13.9	2	21	0.02	1		R.HRESWSSTKGILSPR.A
623	635	483.26	1446.76	1446.75	8.5	1	51	2.4e-05	1		R.ESWSSTKGILSPR.A
639	654	652.34	1954	1953.98	9.87	1	18	0.023	1		K.QQQHRLSVDANLQIPK.E + Phospho (ST)
639	654	978.01	1954.01	1953.98	13.8	1	11	0.11	1		K.QQQHRLSVDANLQIPK.E + Phospho (ST)
644	654	599.35	1196.69	1196.68	7.5	0	35	0.00051	1		R.LSVDANLQIPK.E
644	654	599.35	1196.69	1196.68	7.5	0	27	0.0028	1		R.LSVDANLQIPK.E
644	654	599.351	1196.69	1196.68	8.6	0	23	0.0067	1		R.LSVDANLQIPK.E
644	654	599.351	1196.69	1196.68	8.79	0	52	1.4e-05	1		R.LSVDANLQIPK.E
644	654	599.351	1196.69	1196.68	9.44	0	36	0.0004	1		R.LSVDANLQIPK.E
644	654	599.351	1196.69	1196.68	9.77	0	54	8.8e-06	1		R.LSVDANLQIPK.E
644	654	599.351	1196.69	1196.68	10.1	0	7	0.2	1		R.LSVDANLQIPK.E
644	654	599.352	1196.69	1196.68	10.1	0	56	5.1e-06	1		R.LSVDANLQIPK.E
644	654	599.352	1196.69	1196.68	10.2	0	49	2.3e-05	1		R.LSVDANLQIPK.E
644	654	599.352	1196.69	1196.68	10.6	0	57	4.9e-06	1		R.LSVDANLQIPK.E
644	654	599.352	1196.69	1196.68	11.3	0	46	4.9e-05	1		R.LSVDANLQIPK.E
644	654	599.352	1196.69	1196.68	11.3	0	50	2.2e-05	1		R.LSVDANLQIPK.E
644	654	599.352	1196.69	1196.68	11.4	0	22	0.008	1		R.LSVDANLQIPK.E
644	654	599.353	1196.69	1196.68	12.4	0	41	0.00015	1		R.LSVDANLQIPK.E
644	661	647.38	1939.12	1939.1	9.91	1	19	0.021	1		R.LSVDANLQIPKELTLASK.R
644	662	524.813	2095.22	2095.2	11.3	2	36	0.00042	1		R.LSVDANLQIPKELTLASKR.E
655	662	459.279	916.544	916.534	10.4	1	34	0.0074	1		K.ELTLASKR.E
655	667	510.312	1527.92	1527.9	11.3	2	15	0.04	1		K.ELTLASKRELLQK.T
672	690	714.058	2139.15	2139.13	10	0	80	3.1e-08	1		R.LASGEITQDDFLVVVHQIR.Q
672	690	714.059	2139.15	2139.13	10.2	0	73	1.5e-07	1		R.LASGEITQDDFLVVVHQIR.Q
672	690	714.059	2139.15	2139.13	10.2	0	64	9e-07	1		R.LASGEITQDDFLVVVHQIR.Q
672	690	714.059	2139.15	2139.13	10.3	0	63	1.3e-06	1		R.LASGEITQDDFLVVVHQIR.Q
672	690	714.059	2139.15	2139.13	10.5	0	80	3e-08	1		R.LASGEITQDDFLVVVHQIR.Q
672	690	1070.59	2139.16	2139.13	10.9	0	70	2.7e-07	1		R.LASGEITQDDFLVVVHQIR.Q
672	690	714.059	2139.16	2139.13	11	0	69	3.5e-07	1		R.LASGEITQDDFLVVVHQIR.Q
672	690	535.796	2139.16	2139.13	11.1	0	48	3.4e-05	1		R.LASGEITQDDFLVVVHQIR.Q
672	690	714.059	2139.16	2139.13	11.3	0	15	0.041	1		R.LASGEITQDDFLVVVHQIR.Q
672	690	714.06	2139.16	2139.13	11.8	0	68	4.1e-07	1		R.LASGEITQDDFLVVVHQIR.Q
672	690	714.06	2139.16	2139.13	12	0	14	0.053	1		R.LASGEITQDDFLVVVHQIR.Q
672	690	714.06	2139.16	2139.13	12.2	0	97	8.9e-10	1		R.LASGEITQDDFLVVVHQIR.Q
672	690	714.06	2139.16	2139.13	12.5	0	53	9.7e-06	1		R.LASGEITQDDFLVVVHQIR.Q
672	690	714.06	2139.16	2139.13	12.5	0	46	5e-05	1		R.LASGEITQDDFLVVVHQIR.Q
672	690	714.061	2139.16	2139.13	14	0	64	9e-07	1		R.LASGEITQDDFLVVVHQIR.Q
691	700	634.322	1266.63	1266.64	-5.32	0	14	0.045	1	U	R.QLFQYQEGVR.E
691	700	634.33	1266.65	1266.64	7.71	0	47	7.8e-05	1	U	R.QLFQYQEGVR.E
691	700	634.331	1266.65	1266.64	8.54	0	54	8.8e-06	1	U	R.QLFQYQEGVR.E
691	700	634.331	1266.65	1266.64	8.9	0	63	5.1e-06	1	U	R.QLFQYQEGVR.E
691	700	634.331	1266.65	1266.64	8.98	0	55	7e-06	1	U	R.QLFQYQEGVR.E
691	700	634.332	1266.65	1266.64	11.2	0	63	1.3e-06	1	U	R.QLFQYQEGVR.E
691	700	634.333	1266.65	1266.64	12.5	0	68	5.4e-07	1	U	R.QLFQYQEGVR.E
691	704	603.97	1808.89	1808.88	4.22	1	31	0.0012	1	U	R.QLFQYQEGVREEQR.S
691	704	603.972	1808.89	1808.88	7.04	1	23	0.0077	1	U	R.QLFQYQEGVREEQR.S
691	704	603.972	1808.9	1808.88	8.3	1	11	0.095	1	U	R.QLFQYQEGVREEQR.S
691	704	603.973	1808.9	1808.88	9.81	1	26	0.0034	1	U	R.QLFQYQEGVREEQR.S
691	704	603.973	1808.9	1808.88	9.82	1	17	0.023	1	U	R.QLFQYQEGVREEQR.S
691	704	905.457	1808.9	1808.88	9.91	1	35	0.0014	1	U	R.QLFQYQEGVREEQR.S
691	704	603.974	1808.9	1808.88	10.3	1	17	0.027	1	U	R.QLFQYQEGVREEQR.S
691	704	603.974	1808.9	1808.88	10.6	1	27	0.0028	1	U	R.QLFQYQEGVREEQR.S
691	704	905.457	1808.9	1808.88	10.7	1	24	0.029	1	U	R.QLFQYQEGVREEQR.S
691	704	905.458	1808.9	1808.88	11.1	1	21	0.01	1	U	R.QLFQYQEGVREEQR.S
691	704	603.974	1808.9	1808.88	11.2	1	34	0.0006	1	U	R.QLFQYQEGVREEQR.S
691	704	603.975	1808.9	1808.88	11.7	1	17	0.025	1	U	R.QLFQYQEGVREEQR.S
691	704	603.975	1808.9	1808.88	11.9	1	28	0.0022	1	U	R.QLFQYQEGVREEQR.S
701	714	614.962	1841.86	1841.85	9.8	2	11	0.096	1		R.EEQRSPFNDRFPLK.R + Phospho (ST)
701	714	921.94	1841.87	1841.85	10.9	2	32	0.00091	1		R.EEQRSPFNDRFPLK.R + Phospho (ST)
705	714	610.83	1219.65	1219.63	8.61	1	24	0.0053	1		R.SPFNDRFPLK.R
705	714	610.83	1219.65	1219.63	8.61	1	21	0.011	1		R.SPFNDRFPLK.R
705	714	407.556	1219.65	1219.63	9.4	1	11	0.2	1		R.SPFNDRFPLK.R
705	714	407.556	1219.65	1219.63	9.69	1	13	0.13	1		R.SPFNDRFPLK.R
705	714	610.831	1219.65	1219.63	10.6	1	46	9.6e-05	1		R.SPFNDRFPLK.R
705	714	610.831	1219.65	1219.63	10.9	1	48	8.1e-05	1		R.SPFNDRFPLK.R
705	714	407.557	1219.65	1219.63	11.5	1	7	0.71	1		R.SPFNDRFPLK.R
705	714	407.557	1219.65	1219.63	11.6	1	5	0.65	1		R.SPFNDRFPLK.R
705	714	407.558	1219.65	1219.63	13	1	24	0.0056	1		R.SPFNDRFPLK.R
705	714	407.56	1219.66	1219.63	19	1	11	0.23	1		R.SPFNDRFPLK.R
705	714	650.815	1299.61	1299.6	10.5	1	36	0.0012	1		R.SPFNDRFPLK.R + Phospho (ST)
705	717	543.976	1628.9	1628.89	9.04	2	16	0.035	1		R.SPFNDRFPLKRPR.Y
705	717	408.234	1628.91	1628.89	9.76	2	4	0.44	1		R.SPFNDRFPLKRPR.Y
718	732	571.6	1711.78	1711.77	5.4	0	15	0.041	1		R.YEDSDKPFVDSPASR.F
718	732	571.6	1711.78	1711.77	5.4	0	40	0.00019	1		R.YEDSDKPFVDSPASR.F
718	732	571.6	1711.78	1711.77	5.4	0	21	0.01	1		R.YEDSDKPFVDSPASR.F
718	732	571.6	1711.78	1711.77	5.4	0	57	4.3e-06	1		R.YEDSDKPFVDSPASR.F
718	732	571.6	1711.78	1711.77	5.4	0	20	0.013	1		R.YEDSDKPFVDSPASR.F
718	732	571.6	1711.78	1711.77	5.4	0	14	0.054	1		R.YEDSDKPFVDSPASR.F
718	732	571.602	1711.78	1711.77	9.26	0	47	3.8e-05	1		R.YEDSDKPFVDSPASR.F
718	732	856.9	1711.78	1711.77	9.32	0	96	1.1e-09	1		R.YEDSDKPFVDSPASR.F
718	732	571.602	1711.79	1711.77	9.36	0	42	0.00011	1		R.YEDSDKPFVDSPASR.F
718	732	571.602	1711.79	1711.77	9.39	0	32	0.00093	1		R.YEDSDKPFVDSPASR.F
718	732	856.9	1711.79	1711.77	9.45	0	52	1.5e-05	1		R.YEDSDKPFVDSPASR.F
718	732	856.9	1711.79	1711.77	9.65	0	18	0.032	1		R.YEDSDKPFVDSPASR.F
718	732	571.602	1711.79	1711.77	9.74	0	47	3.6e-05	1		R.YEDSDKPFVDSPASR.F
718	732	856.9	1711.79	1711.77	9.9	0	17	0.025	1		R.YEDSDKPFVDSPASR.F
718	732	571.603	1711.79	1711.77	10.2	0	27	0.0028	1		R.YEDSDKPFVDSPASR.F
718	732	856.901	1711.79	1711.77	10.6	0	90	4.3e-09	1		R.YEDSDKPFVDSPASR.F
718	732	571.603	1711.79	1711.77	10.7	0	59	3.1e-06	1		R.YEDSDKPFVDSPASR.F
718	732	571.603	1711.79	1711.77	10.8	0	56	5e-06	1		R.YEDSDKPFVDSPASR.F
718	732	571.603	1711.79	1711.77	10.8	0	63	1.2e-06	1		R.YEDSDKPFVDSPASR.F
718	732	571.603	1711.79	1711.77	10.9	0	57	4.6e-06	1		R.YEDSDKPFVDSPASR.F
718	732	571.603	1711.79	1711.77	11	0	63	1.2e-06	1		R.YEDSDKPFVDSPASR.F
718	732	856.901	1711.79	1711.77	11.1	0	76	7.8e-08	1		R.YEDSDKPFVDSPASR.F
718	732	571.603	1711.79	1711.77	11.1	0	45	6.1e-05	1		R.YEDSDKPFVDSPASR.F
718	732	571.603	1711.79	1711.77	11.1	0	24	0.0054	1		R.YEDSDKPFVDSPASR.F
718	732	571.603	1711.79	1711.77	11.2	0	47	3.6e-05	1		R.YEDSDKPFVDSPASR.F
718	732	571.603	1711.79	1711.77	11.3	0	57	4.8e-06	1		R.YEDSDKPFVDSPASR.F
718	732	571.604	1711.79	1711.77	11.6	0	52	1.5e-05	1		R.YEDSDKPFVDSPASR.F
718	732	571.604	1711.79	1711.77	11.6	0	82	2e-08	1		R.YEDSDKPFVDSPASR.F
718	732	856.905	1711.8	1711.77	15.5	0	5	0.37	1		R.YEDSDKPFVDSPASR.F
733	741	511.26	1020.51	1020.5	6.46	0	65	7.4e-06	1		R.FAGLDTNQR.L
733	741	511.26	1020.51	1020.5	6.46	0	47	0.00028	1		R.FAGLDTNQR.L
733	741	511.26	1020.51	1020.5	6.46	0	47	0.00026	1		R.FAGLDTNQR.L
733	741	511.26	1020.51	1020.5	6.46	0	63	6.6e-06	1		R.FAGLDTNQR.L
733	741	511.26	1020.51	1020.5	6.46	0	57	2.1e-05	1		R.FAGLDTNQR.L
733	741	511.26	1020.51	1020.5	6.46	0	56	2.3e-05	1		R.FAGLDTNQR.L
733	741	511.261	1020.51	1020.5	9.26	0	38	0.0017	1		R.FAGLDTNQR.L
733	741	511.262	1020.51	1020.5	9.48	0	66	4e-06	1		R.FAGLDTNQR.L
733	741	511.262	1020.51	1020.5	9.75	0	66	3.5e-06	1		R.FAGLDTNQR.L
733	741	511.262	1020.51	1020.5	10.4	0	63	6.1e-06	1		R.FAGLDTNQR.L
733	741	511.262	1020.51	1020.5	10.9	0	66	4.1e-06	1		R.FAGLDTNQR.L
733	741	511.263	1020.51	1020.5	11.5	0	66	4.2e-06	1		R.FAGLDTNQR.L
733	741	511.263	1020.51	1020.5	11.7	0	66	5.2e-06	1		R.FAGLDTNQR.L
733	741	511.263	1020.51	1020.5	11.8	0	63	7.1e-06	1		R.FAGLDTNQR.L
742	762	567.81	2267.21	2267.2	3.83	0	2	1.1	2		R.LTALAEDRPLFDGPSRPSVAR.D
742	762	567.81	2267.21	2267.2	3.83	0	7	0.23	1		R.LTALAEDRPLFDGPSRPSVAR.D
742	762	756.747	2267.22	2267.2	7.87	0	22	0.0089	1		R.LTALAEDRPLFDGPSRPSVAR.D
742	762	567.813	2267.22	2267.2	8.57	0	4	0.44	1		R.LTALAEDRPLFDGPSRPSVAR.D
742	762	1134.62	2267.22	2267.2	8.87	0	21	0.011	1		R.LTALAEDRPLFDGPSRPSVAR.D
742	762	756.748	2267.22	2267.2	9.31	0	12	0.11	1		R.LTALAEDRPLFDGPSRPSVAR.D
742	762	756.749	2267.22	2267.2	9.76	0	13	0.1	1		R.LTALAEDRPLFDGPSRPSVAR.D
742	762	756.749	2267.22	2267.2	9.91	0	14	0.092	1		R.LTALAEDRPLFDGPSRPSVAR.D
742	762	454.452	2267.22	2267.2	10.1	0	21	0.012	1		R.LTALAEDRPLFDGPSRPSVAR.D
742	762	756.749	2267.23	2267.2	10.2	0	10	0.13	1		R.LTALAEDRPLFDGPSRPSVAR.D
742	762	756.749	2267.23	2267.2	10.4	0	10	0.14	1		R.LTALAEDRPLFDGPSRPSVAR.D
742	762	567.814	2267.23	2267.2	10.9	0	0	1	2		R.LTALAEDRPLFDGPSRPSVAR.D
742	762	756.75	2267.23	2267.2	11.1	0	10	0.11	1		R.LTALAEDRPLFDGPSRPSVAR.D
742	762	756.75	2267.23	2267.2	11.1	0	9	0.15	1		R.LTALAEDRPLFDGPSRPSVAR.D
742	762	756.75	2267.23	2267.2	11.4	0	10	0.12	1		R.LTALAEDRPLFDGPSRPSVAR.D
742	762	756.75	2267.23	2267.2	11.5	0	15	0.042	1		R.LTALAEDRPLFDGPSRPSVAR.D
763	775	725.36	1448.71	1448.7	5.86	1	0	0.98	1		R.DGPTKMIFEGPNK.L + Oxidation (M)
768	775	468.24	934.465	934.458	7.73	0	9	0.13	1		K.MIFEGPNK.L
768	775	468.24	934.465	934.458	7.73	0	35	0.00047	1		K.MIFEGPNK.L
768	775	468.24	934.466	934.458	8.18	0	53	0.00012	1		K.MIFEGPNK.L
768	775	468.241	934.467	934.458	9.49	0	53	0.00012	1		K.MIFEGPNK.L
768	775	468.241	934.467	934.458	9.92	0	53	0.00013	1		K.MIFEGPNK.L
768	775	468.241	934.468	934.458	11	0	42	0.00072	1		K.MIFEGPNK.L
768	775	468.242	934.469	934.458	11.8	0	53	0.00013	1		K.MIFEGPNK.L
768	775	468.242	934.47	934.458	12.6	0	29	0.0018	1		K.MIFEGPNK.L
768	775	476.238	950.462	950.453	8.9	0	40	0.00019	1		K.MIFEGPNK.L + Oxidation (M)
768	775	476.238	950.462	950.453	9.45	0	36	0.00039	1		K.MIFEGPNK.L + Oxidation (M)
768	775	476.238	950.462	950.453	9.61	0	39	0.00024	1		K.MIFEGPNK.L + Oxidation (M)
768	775	476.238	950.462	950.453	9.64	0	35	0.00048	1		K.MIFEGPNK.L + Oxidation (M)
768	775	476.238	950.462	950.453	9.65	0	40	0.00019	1		K.MIFEGPNK.L + Oxidation (M)
768	775	476.239	950.463	950.453	10.3	0	34	0.00058	1		K.MIFEGPNK.L + Oxidation (M)
768	775	476.239	950.463	950.453	10.6	0	33	0.00079	1		K.MIFEGPNK.L + Oxidation (M)
768	775	476.239	950.463	950.453	10.6	0	35	0.00053	1		K.MIFEGPNK.L + Oxidation (M)
768	775	476.239	950.463	950.453	10.6	0	40	0.00017	1		K.MIFEGPNK.L + Oxidation (M)
768	775	476.239	950.463	950.453	10.9	0	34	0.00073	1		K.MIFEGPNK.L + Oxidation (M)
768	775	476.239	950.464	950.453	11.4	0	34	0.00062	1		K.MIFEGPNK.L + Oxidation (M)
768	775	476.239	950.464	950.453	11.5	0	37	0.00031	1		K.MIFEGPNK.L + Oxidation (M)
768	775	476.24	950.465	950.453	12.1	0	36	0.00042	1		K.MIFEGPNK.L + Oxidation (M)
768	775	476.24	950.465	950.453	12.9	0	34	0.00059	1		K.MIFEGPNK.L + Oxidation (M)
768	775	476.24	950.466	950.453	13.5	0	40	0.00033	1		K.MIFEGPNK.L + Oxidation (M)
768	779	463.588	1387.74	1387.73	10.9	1	54	8.5e-06	1		K.MIFEGPNKLSPR.I
768	779	702.876	1403.74	1403.72	10.2	1	70	3e-07	1		K.MIFEGPNKLSPR.I + Oxidation (M)
768	779	702.876	1403.74	1403.72	10.3	1	76	7.3e-08	1		K.MIFEGPNKLSPR.I + Oxidation (M)
768	779	468.92	1403.74	1403.72	10.8	1	49	2.5e-05	1		K.MIFEGPNKLSPR.I + Oxidation (M)
768	779	468.92	1403.74	1403.72	10.9	1	42	0.00011	1		K.MIFEGPNKLSPR.I + Oxidation (M)
768	779	468.921	1403.74	1403.72	12	1	63	1.2e-06	1		K.MIFEGPNKLSPR.I + Oxidation (M)
768	779	734.862	1467.71	1467.69	9.77	1	78	3.2e-07	1		K.MIFEGPNKLSPR.I + Phospho (ST)
768	779	490.244	1467.71	1467.69	10.5	1	54	1.1e-05	1		K.MIFEGPNKLSPR.I + Phospho (ST)
768	779	734.863	1467.71	1467.69	11.8	1	79	1.8e-07	1		K.MIFEGPNKLSPR.I + Phospho (ST)
768	779	490.245	1467.71	1467.69	12.3	1	52	1.3e-05	1		K.MIFEGPNKLSPR.I + Phospho (ST)
768	779	495.576	1483.71	1483.69	10.7	1	60	3.2e-06	1		K.MIFEGPNKLSPR.I + Oxidation (M); Phospho (ST)
768	779	742.86	1483.71	1483.69	10.8	1	36	0.00046	1		K.MIFEGPNKLSPR.I + Oxidation (M); Phospho (ST)
768	779	742.86	1483.71	1483.69	11.4	1	39	0.00023	1		K.MIFEGPNKLSPR.I + Oxidation (M); Phospho (ST)
768	779	742.861	1483.71	1483.69	12.5	1	41	0.00014	1		K.MIFEGPNKLSPR.I + Oxidation (M); Phospho (ST)
780	790	562.314	1122.61	1122.6	9.88	0	63	3.5e-06	1		R.IDGPPTPASLR.F
780	790	562.314	1122.61	1122.6	9.91	0	63	1.2e-06	1		R.IDGPPTPASLR.F
780	790	562.315	1122.61	1122.6	10	0	58	4.7e-06	1		R.IDGPPTPASLR.F
780	790	562.315	1122.62	1122.6	10.5	0	53	1.1e-05	1		R.IDGPPTPASLR.F
780	790	562.315	1122.62	1122.6	10.6	0	58	3.5e-06	1		R.IDGPPTPASLR.F
780	790	562.315	1122.62	1122.6	10.9	0	57	4.2e-06	1		R.IDGPPTPASLR.F
780	790	562.315	1122.62	1122.6	11	0	58	4e-06	1		R.IDGPPTPASLR.F
780	790	562.316	1122.62	1122.6	12.3	0	58	3.9e-06	1		R.IDGPPTPASLR.F
780	790	562.316	1122.62	1122.6	12.8	0	58	3.7e-06	1		R.IDGPPTPASLR.F
780	790	562.316	1122.62	1122.6	12.9	0	57	4.1e-06	1		R.IDGPPTPASLR.F
791	805	716.843	1431.67	1431.66	10.3	0	89	4.7e-09	1		R.FDGSPGQMGGGGPLR.F
791	805	483.56	1447.66	1447.65	4.65	0	44	0.00063	1		R.FDGSPGQMGGGGPLR.F + Oxidation (M)
791	805	724.84	1447.66	1447.65	9.16	0	46	4.9e-05	1		R.FDGSPGQMGGGGPLR.F + Oxidation (M)
791	805	724.84	1447.67	1447.65	10.1	0	62	1.4e-06	1		R.FDGSPGQMGGGGPLR.F + Oxidation (M)
791	805	724.842	1447.67	1447.65	12.2	0	45	5.9e-05	1		R.FDGSPGQMGGGGPLR.F + Oxidation (M)
791	805	764.824	1527.63	1527.62	10.3	0	37	0.00038	1		R.FDGSPGQMGGGGPLR.F + Oxidation (M); Phospho (ST)
791	820	1001.48	3001.42	3001.39	8.6	1	10	0.12	1		R.FDGSPGQMGGGGPLRFEGPQGQLGGGCPLR.F + Oxidation (M)
806	820	786.89	1571.77	1571.75	8.89	0	68	5.1e-07	1		R.FEGPQGQLGGGCPLR.F
821	833	662.363	1322.71	1322.7	10.4	0	64	1.6e-06	1		R.FEGPPGPVGTPLR.F
834	847	675.34	1348.67	1348.65	9.66	0	100	4.3e-10	1		R.FEGPIGQAGGGGFR.F
848	855	431.729	861.443	861.434	9.55	0	51	8.5e-05	1		R.FEGSPGLR.F
848	855	431.729	861.444	861.434	10.6	0	47	0.00026	1		R.FEGSPGLR.F
848	855	431.729	861.444	861.434	11.3	0	54	4e-05	1		R.FEGSPGLR.F
856	864	460.24	918.465	918.456	10.4	0	25	0.025	1		R.FEGSPGGLR.F
865	877	635.837	1269.66	1269.65	10.2	0	77	4.7e-07	1	U	R.FEGPGGQPVGGLR.F
943	955	724.38	1446.75	1446.73	11.4	0	18	0.021	1	U	R.FEGPLLQQGVGMR.F + Oxidation (M)
956	968	452.238	1353.69	1353.68	10.4	0	72	1.9e-07	1	U	R.FEGPHGQSVAGLR.F
969	981	735.37	1468.73	1468.72	5.67	0	39	0.00023	1	U	R.FEGQHNQLGGNLR.F
969	981	490.584	1468.73	1468.72	9.59	0	48	8.9e-05	1	U	R.FEGQHNQLGGNLR.F
1008	1019	586.812	1171.61	1171.6	9.25	0	68	3.9e-06	1	U	R.FEGPSVPGGGLR.I
1020	1030	540.797	1079.58	1079.57	7.33	0	63	8e-06	1	U	R.IEGPLGQGGPR.F
1039	1051	706.376	1410.74	1410.73	9.17	0	69	3.4e-07	1	U	R.FDGQPGQPSLLPR.F
1039	1051	706.377	1410.74	1410.73	9.47	0	75	9.9e-08	1	U	R.FDGQPGQPSLLPR.F
1039	1051	706.377	1410.74	1410.73	9.49	0	55	6.3e-06	1	U	R.FDGQPGQPSLLPR.F
1039	1051	706.377	1410.74	1410.73	9.73	0	61	2.1e-06	1	U	R.FDGQPGQPSLLPR.F
1039	1051	706.377	1410.74	1410.73	9.98	0	47	3.7e-05	1	U	R.FDGQPGQPSLLPR.F
1039	1051	471.254	1410.74	1410.73	10.2	0	37	0.00033	1	U	R.FDGQPGQPSLLPR.F
1039	1051	706.378	1410.74	1410.73	10.7	0	47	3.8e-05	1	U	R.FDGQPGQPSLLPR.F
1039	1051	706.378	1410.74	1410.73	10.9	0	23	0.0073	1	U	R.FDGQPGQPSLLPR.F
1039	1051	706.378	1410.74	1410.73	11	0	95	1.2e-09	1	U	R.FDGQPGQPSLLPR.F
1039	1051	706.378	1410.74	1410.73	11	0	16	0.034	1	U	R.FDGQPGQPSLLPR.F
1039	1051	706.378	1410.74	1410.73	11.2	0	89	4.3e-09	1	U	R.FDGQPGQPSLLPR.F
1039	1051	706.379	1410.74	1410.73	12.1	0	11	0.096	1	U	R.FDGQPGQPSLLPR.F
1039	1051	706.381	1410.75	1410.73	15.8	0	13	0.055	1	U	R.FDGQPGQPSLLPR.F
1052	1062	590.801	1179.59	1179.58	7.84	0	46	0.00018	1	U	R.FDGLHGQPGPR.F
1075	1086	663.341	1324.67	1324.65	11.4	0	76	9.7e-08	1	U	R.FDGPPGQQVQPR.F
1087	1093	409.715	817.416	817.408	9.42	0	32	0.02	1	U	R.FDGVPQR.F
1087	1104	518.258	2069	2068.98	9.44	1	25	0.0044	1	U	R.FDGVPQRFDGPQHQQASR.F
1105	1115	608.84	1215.67	1215.66	3.51	0	16	0.035	1	U	R.FDIPLGLQGTR.F
1105	1115	608.84	1215.67	1215.66	3.51	0	25	0.0043	1	U	R.FDIPLGLQGTR.F
1105	1115	608.84	1215.67	1215.66	3.51	0	39	0.00021	1	U	R.FDIPLGLQGTR.F
1105	1115	608.84	1215.67	1215.66	3.51	0	29	0.0019	1	U	R.FDIPLGLQGTR.F
1105	1115	608.84	1215.67	1215.66	3.51	0	26	0.0035	1	U	R.FDIPLGLQGTR.F
1105	1115	406.23	1215.67	1215.66	5.75	0	13	0.12	1	U	R.FDIPLGLQGTR.F
1105	1115	608.843	1215.67	1215.66	8.78	0	64	9.6e-07	1	U	R.FDIPLGLQGTR.F
1105	1115	608.844	1215.67	1215.66	9.57	0	20	0.014	1	U	R.FDIPLGLQGTR.F
1105	1115	608.844	1215.67	1215.66	9.61	0	23	0.0069	1	U	R.FDIPLGLQGTR.F
1105	1115	608.844	1215.67	1215.66	9.61	0	77	6.3e-08	1	U	R.FDIPLGLQGTR.F
1105	1115	608.844	1215.67	1215.66	10.2	0	32	0.001	1	U	R.FDIPLGLQGTR.F
1105	1115	608.844	1215.67	1215.66	10.4	0	71	2.3e-07	1	U	R.FDIPLGLQGTR.F
1105	1115	608.844	1215.67	1215.66	10.4	0	16	0.04	1	U	R.FDIPLGLQGTR.F
1105	1115	608.844	1215.67	1215.66	10.4	0	31	0.0012	1	U	R.FDIPLGLQGTR.F
1105	1115	608.844	1215.67	1215.66	10.5	0	51	2.1e-05	1	U	R.FDIPLGLQGTR.F
1105	1115	608.844	1215.67	1215.66	10.5	0	35	0.0005	1	U	R.FDIPLGLQGTR.F
1105	1115	608.844	1215.67	1215.66	10.5	0	71	2.4e-07	1	U	R.FDIPLGLQGTR.F
1105	1115	608.844	1215.67	1215.66	10.5	0	16	0.033	1	U	R.FDIPLGLQGTR.F
1105	1115	608.844	1215.67	1215.66	10.6	0	29	0.0023	1	U	R.FDIPLGLQGTR.F
1105	1115	608.844	1215.67	1215.66	10.7	0	91	2.8e-09	1	U	R.FDIPLGLQGTR.F
1105	1115	608.845	1215.67	1215.66	10.9	0	48	3.1e-05	1	U	R.FDIPLGLQGTR.F
1105	1115	608.845	1215.67	1215.66	11.3	0	77	6.6e-08	1	U	R.FDIPLGLQGTR.F
1105	1115	608.845	1215.67	1215.66	11.4	0	59	5.6e-06	1	U	R.FDIPLGLQGTR.F
1105	1115	608.845	1215.67	1215.66	11.4	0	26	0.004	1	U	R.FDIPLGLQGTR.F
1105	1115	608.845	1215.68	1215.66	11.4	0	26	0.0033	1	U	R.FDIPLGLQGTR.F
1105	1115	608.845	1215.68	1215.66	11.4	0	44	7.7e-05	1	U	R.FDIPLGLQGTR.F
1105	1115	608.845	1215.68	1215.66	11.5	0	77	6.3e-08	1	U	R.FDIPLGLQGTR.F
1105	1115	608.845	1215.68	1215.66	11.7	0	45	6.7e-05	1	U	R.FDIPLGLQGTR.F
1105	1115	608.845	1215.68	1215.66	11.8	0	57	7.9e-06	1	U	R.FDIPLGLQGTR.F
1105	1115	608.845	1215.68	1215.66	11.9	0	45	5.8e-05	1	U	R.FDIPLGLQGTR.F
1105	1115	608.845	1215.68	1215.66	12	0	77	6.4e-08	1	U	R.FDIPLGLQGTR.F
1105	1115	608.845	1215.68	1215.66	12	0	41	0.00093	1	U	R.FDIPLGLQGTR.F
1105	1115	608.845	1215.68	1215.66	12.3	0	77	6.4e-08	1	U	R.FDIPLGLQGTR.F
1105	1115	608.846	1215.68	1215.66	12.6	0	76	7.1e-08	1	U	R.FDIPLGLQGTR.F
1105	1115	608.846	1215.68	1215.66	12.9	0	14	0.052	1	U	R.FDIPLGLQGTR.F
1105	1123	550.289	2197.13	2197.1	11.8	1	28	0.0025	1	U	R.FDIPLGLQGTRFDNHPSQR.L
1105	1123	550.289	2197.13	2197.1	11.9	1	17	0.028	1	U	R.FDIPLGLQGTRFDNHPSQR.L
1124	1154	1127.55	3379.62	3379.59	11.4	0	45	6.1e-05	1	U	R.LESVSFNQTGPYNDPPGNAFNAPSQGLQFQR.H
1155	1184	823.14	3288.53	3288.51	6.8	0	43	8.7e-05	1	U	R.HEQIFDSPQGPNFNGPHGPGNQSFSNPLNR.A
1155	1184	1097.19	3288.54	3288.51	10.1	0	67	4.8e-07	1	U	R.HEQIFDSPQGPNFNGPHGPGNQSFSNPLNR.A
1155	1184	823.143	3288.54	3288.51	10.7	0	87	6.6e-09	1	U	R.HEQIFDSPQGPNFNGPHGPGNQSFSNPLNR.A
1155	1184	823.143	3288.54	3288.51	10.8	0	66	6.2e-07	1	U	R.HEQIFDSPQGPNFNGPHGPGNQSFSNPLNR.A
1185	1193	527.24	1052.47	1052.46	8.68	0	18	0.023	1	U	R.ASGHYFDEK.N
1185	1193	527.24	1052.47	1052.46	8.68	0	9	0.14	1	U	R.ASGHYFDEK.N
1185	1193	527.241	1052.47	1052.46	10.1	0	48	3.4e-05	1	U	R.ASGHYFDEK.N
1194	1257	1107.58	6639.42	6639.35	9.91	0	17	0.024	1	U	K.NLQSSQFGNFGNIPAPMTVGNIQASQQVLSGVAQPVAFGQGQQFLPVHPQNPGFVQNPSGALPK.A
1194	1257	1328.89	6639.42	6639.35	10.6	0	4	0.44	1	U	K.NLQSSQFGNFGNIPAPMTVGNIQASQQVLSGVAQPVAFGQGQQFLPVHPQNPGFVQNPSGALPK.A
1194	1257	1332.09	6655.4	6655.35	8.25	0	13	0.056	1	U	K.NLQSSQFGNFGNIPAPMTVGNIQASQQVLSGVAQPVAFGQGQQFLPVHPQNPGFVQNPSGALPK.A + Oxidation (M)
1194	1257	1332.09	6655.42	6655.35	10.5	0	5	0.32	1	U	K.NLQSSQFGNFGNIPAPMTVGNIQASQQVLSGVAQPVAFGQGQQFLPVHPQNPGFVQNPSGALPK.A + Oxidation (M)
1194	1257	1332.09	6655.42	6655.35	10.8	0	7	0.2	1	U	K.NLQSSQFGNFGNIPAPMTVGNIQASQQVLSGVAQPVAFGQGQQFLPVHPQNPGFVQNPSGALPK.A + Oxidation (M)
1194	1257	1332.09	6655.42	6655.35	11	0	6	0.27	1	U	K.NLQSSQFGNFGNIPAPMTVGNIQASQQVLSGVAQPVAFGQGQQFLPVHPQNPGFVQNPSGALPK.A + Oxidation (M)
1258	1275	1038.51	2075.01	2075	4.57	0	8	0.23	1	U	K.AYPDNHLSQVDVNELFSK.L
1258	1275	692.677	2075.01	2075	6.42	0	39	0.00022	1	U	K.AYPDNHLSQVDVNELFSK.L
1258	1275	692.679	2075.01	2075	8.63	0	22	0.0086	1	U	K.AYPDNHLSQVDVNELFSK.L
1258	1275	692.679	2075.01	2075	8.64	0	22	0.011	1	U	K.AYPDNHLSQVDVNELFSK.L
1258	1275	692.679	2075.01	2075	9.04	0	15	0.037	1	U	K.AYPDNHLSQVDVNELFSK.L
1258	1275	692.679	2075.02	2075	9.97	0	20	0.031	1	U	K.AYPDNHLSQVDVNELFSK.L
1258	1275	692.679	2075.02	2075	9.98	0	30	0.0015	1	U	K.AYPDNHLSQVDVNELFSK.L
1258	1275	1038.52	2075.02	2075	9.98	0	54	8.8e-06	1	U	K.AYPDNHLSQVDVNELFSK.L
1258	1275	692.68	2075.02	2075	10.2	0	26	0.0039	1	U	K.AYPDNHLSQVDVNELFSK.L
1258	1275	692.68	2075.02	2075	10.2	0	22	0.0089	1	U	K.AYPDNHLSQVDVNELFSK.L
1258	1275	1038.52	2075.02	2075	10.2	0	47	4.2e-05	1	U	K.AYPDNHLSQVDVNELFSK.L
1258	1275	692.68	2075.02	2075	10.3	0	22	0.0084	1	U	K.AYPDNHLSQVDVNELFSK.L
1258	1275	692.68	2075.02	2075	10.4	0	12	0.073	1	U	K.AYPDNHLSQVDVNELFSK.L
1258	1275	692.68	2075.02	2075	10.5	0	47	4e-05	1	U	K.AYPDNHLSQVDVNELFSK.L
1258	1275	692.68	2075.02	2075	10.5	0	20	0.012	1	U	K.AYPDNHLSQVDVNELFSK.L
1258	1275	692.68	2075.02	2075	10.5	0	27	0.0032	1	U	K.AYPDNHLSQVDVNELFSK.L
1258	1275	692.68	2075.02	2075	10.6	0	13	0.056	1	U	K.AYPDNHLSQVDVNELFSK.L
1258	1275	692.68	2075.02	2075	10.7	0	1	0.74	1	U	K.AYPDNHLSQVDVNELFSK.L
1258	1275	692.68	2075.02	2075	10.7	0	36	0.00038	1	U	K.AYPDNHLSQVDVNELFSK.L
1258	1275	692.681	2075.02	2075	11.4	0	6	0.36	1	U	K.AYPDNHLSQVDVNELFSK.L
1258	1275	692.681	2075.02	2075	11.4	0	27	0.0027	1	U	K.AYPDNHLSQVDVNELFSK.L
1258	1275	692.681	2075.02	2075	11.4	0	27	0.0033	1	U	K.AYPDNHLSQVDVNELFSK.L
1258	1275	692.681	2075.02	2075	11.5	0	17	0.028	1	U	K.AYPDNHLSQVDVNELFSK.L
1258	1275	692.681	2075.02	2075	11.5	0	28	0.0022	1	U	K.AYPDNHLSQVDVNELFSK.L
1258	1275	692.681	2075.02	2075	11.9	0	13	0.062	1	U	K.AYPDNHLSQVDVNELFSK.L
1258	1275	1038.52	2075.02	2075	11.9	0	40	0.00019	1	U	K.AYPDNHLSQVDVNELFSK.L
1258	1275	692.681	2075.02	2075	11.9	0	32	0.00095	1	U	K.AYPDNHLSQVDVNELFSK.L
1258	1275	692.681	2075.02	2075	12	0	20	0.014	1	U	K.AYPDNHLSQVDVNELFSK.L
1258	1275	692.681	2075.02	2075	12.5	0	46	4.4e-05	1	U	K.AYPDNHLSQVDVNELFSK.L
1258	1275	692.681	2075.02	2075	12.8	0	39	0.00022	1	U	K.AYPDNHLSQVDVNELFSK.L
1258	1275	1038.52	2075.03	2075	14.2	0	11	0.098	1	U	K.AYPDNHLSQVDVNELFSK.L
1258	1278	810.769	2429.29	2429.26	10.9	1	15	0.038	1	U	K.AYPDNHLSQVDVNELFSKLLK.T
1258	1283	736.412	2941.62	2941.59	9.29	2	9	0.13	1	U	K.AYPDNHLSQVDVNELFSKLLKTGILK.L
1284	1327	1226.57	4902.26	4902.22	7.14	0	15	0.058	1	U	K.LSQTDSATTQVSEVTAQPPPEEEEDQNEDQDVPDLTNFTVEELK.Q
1284	1327	1226.57	4902.27	4902.22	9.85	0	6	0.26	1	U	K.LSQTDSATTQVSEVTAQPPPEEEEDQNEDQDVPDLTNFTVEELK.Q
1328	1336	575.807	1149.6	1149.59	8.79	1	54	3.9e-05	1	U	K.QRYDSVINR.L
1328	1336	575.807	1149.6	1149.59	9.61	1	45	0.00032	1	U	K.QRYDSVINR.L
1330	1336	433.72	865.425	865.429	-4.53	0	0	0.91	1	U	R.YDSVINR.L
1330	1336	433.726	865.437	865.429	8.47	0	43	8.8e-05	1	U	R.YDSVINR.L
1330	1336	433.726	865.437	865.429	9.01	0	48	0.00025	1	U	R.YDSVINR.L
1330	1336	433.726	865.438	865.429	9.35	0	53	2.8e-05	1	U	R.YDSVINR.L
1330	1336	433.726	865.438	865.429	9.57	0	29	0.0023	1	U	R.YDSVINR.L
1330	1336	433.726	865.438	865.429	9.71	0	54	2.7e-05	1	U	R.YDSVINR.L
1330	1336	433.726	865.438	865.429	10.1	0	40	0.00033	1	U	R.YDSVINR.L
1330	1336	433.726	865.438	865.429	10.4	0	36	0.00052	1	U	R.YDSVINR.L
1330	1336	433.726	865.438	865.429	10.5	0	54	2.7e-05	1	U	R.YDSVINR.L
1330	1336	433.727	865.439	865.429	11.4	0	54	2.6e-05	1	U	R.YDSVINR.L
1330	1336	433.727	865.439	865.429	11.5	0	54	2.7e-05	1	U	R.YDSVINR.L
1330	1336	433.727	865.439	865.429	11.6	0	54	2.5e-05	1	U	R.YDSVINR.L
1330	1336	433.727	865.44	865.429	12.1	0	54	3e-05	1	U	R.YDSVINR.L
1330	1336	433.73	865.445	865.429	18.6	0	15	0.042	1	U	R.YDSVINR.L
1330	1336	433.73	865.445	865.429	18.6	0	54	2.4e-05	1	U	R.YDSVINR.L
1330	1336	433.73	865.445	865.429	18.6	0	35	0.00053	1	U	R.YDSVINR.L
1337	1349	804.86	1607.71	1607.69	9.95	0	91	3.1e-09	1	U	R.LYTGIQCYSCGMR.F
1337	1349	804.861	1607.71	1607.69	10.9	0	105	3.9e-10	1	U	R.LYTGIQCYSCGMR.F
1337	1349	804.861	1607.71	1607.69	11.1	0	83	2.5e-08	1	U	R.LYTGIQCYSCGMR.F
1337	1349	536.91	1607.71	1607.69	11.3	0	37	0.00037	1	U	R.LYTGIQCYSCGMR.F
1337	1349	804.861	1607.71	1607.69	11.4	0	99	1e-09	1	U	R.LYTGIQCYSCGMR.F
1337	1349	804.861	1607.71	1607.69	11.5	0	56	8.2e-06	1	U	R.LYTGIQCYSCGMR.F
1337	1349	812.856	1623.7	1623.68	7.68	0	41	0.00016	1	U	R.LYTGIQCYSCGMR.F + Oxidation (M)
1337	1349	542.24	1623.7	1623.68	8.5	0	44	0.00021	1	U	R.LYTGIQCYSCGMR.F + Oxidation (M)
1337	1349	812.857	1623.7	1623.68	8.89	0	42	0.00012	1	U	R.LYTGIQCYSCGMR.F + Oxidation (M)
1337	1349	812.858	1623.7	1623.68	9.99	0	65	7.6e-07	1	U	R.LYTGIQCYSCGMR.F + Oxidation (M)
1337	1349	812.858	1623.7	1623.68	10.2	0	24	0.029	1	U	R.LYTGIQCYSCGMR.F + Oxidation (M)
1337	1349	812.858	1623.7	1623.68	10.3	0	73	2.2e-07	1	U	R.LYTGIQCYSCGMR.F + Oxidation (M)
1337	1349	812.858	1623.7	1623.68	10.3	0	37	0.00032	1	U	R.LYTGIQCYSCGMR.F + Oxidation (M)
1337	1349	812.858	1623.7	1623.68	10.5	0	40	0.00017	1	U	R.LYTGIQCYSCGMR.F + Oxidation (M)
1337	1349	812.859	1623.7	1623.68	11.4	0	52	1.3e-05	1	U	R.LYTGIQCYSCGMR.F + Oxidation (M)
1337	1349	812.859	1623.7	1623.68	11.7	0	12	0.082	1	U	R.LYTGIQCYSCGMR.F + Oxidation (M)
1337	1349	812.859	1623.7	1623.68	11.7	0	49	2.6e-05	1	U	R.LYTGIQCYSCGMR.F + Oxidation (M)
1337	1349	812.86	1623.71	1623.68	13	0	32	0.001	1	U	R.LYTGIQCYSCGMR.F + Oxidation (M)
1337	1349	812.86	1623.71	1623.68	13	0	60	2.3e-06	1	U	R.LYTGIQCYSCGMR.F + Oxidation (M)
1337	1349	812.86	1623.71	1623.68	13	0	53	1e-05	1	U	R.LYTGIQCYSCGMR.F + Oxidation (M)
1337	1349	812.86	1623.71	1623.68	13	0	10	0.11	1	U	R.LYTGIQCYSCGMR.F + Oxidation (M)
1350	1367	564.51	2254.01	2254.01	1.3	0	46	0.00011	1	U	R.FTTSQTDVYADHLDWHYR.Q
1350	1367	752.35	2254.03	2254.01	8.99	0	68	4.1e-07	1	U	R.FTTSQTDVYADHLDWHYR.Q
1350	1367	564.515	2254.03	2254.01	9.4	0	63	1.1e-06	1	U	R.FTTSQTDVYADHLDWHYR.Q
1350	1367	1128.02	2254.03	2254.01	9.5	0	88	5.4e-09	1	U	R.FTTSQTDVYADHLDWHYR.Q
1350	1367	564.515	2254.03	2254.01	9.92	0	81	2.8e-08	1	U	R.FTTSQTDVYADHLDWHYR.Q
1350	1367	752.351	2254.03	2254.01	10.1	0	88	5.7e-09	1	U	R.FTTSQTDVYADHLDWHYR.Q
1350	1367	564.515	2254.03	2254.01	10.1	0	80	2.9e-08	1	U	R.FTTSQTDVYADHLDWHYR.Q
1350	1367	564.515	2254.03	2254.01	10.7	0	54	8e-06	1	U	R.FTTSQTDVYADHLDWHYR.Q
1350	1367	564.515	2254.03	2254.01	11.1	0	28	0.0022	1	U	R.FTTSQTDVYADHLDWHYR.Q
1350	1367	564.516	2254.03	2254.01	11.6	0	68	4.1e-07	1	U	R.FTTSQTDVYADHLDWHYR.Q
1350	1367	564.516	2254.04	2254.01	12.6	0	65	8.7e-07	1	U	R.FTTSQTDVYADHLDWHYR.Q
1350	1370	664.068	2652.24	2652.21	12.3	1	46	5.1e-05	1	U	R.FTTSQTDVYADHLDWHYRQNR.T
1412	1419	476.768	951.521	951.539	-19.2	0	15	1.5	2	U	K.VHEEVVLK.T
1412	1419	476.768	951.522	951.539	-17.5	0	5	1.9	2	U	K.VHEEVVLK.T
1412	1419	476.78	951.545	951.539	6.86	0	29	0.0022	1	U	K.VHEEVVLK.T
1412	1419	476.78	951.545	951.539	6.86	0	18	0.037	1	U	K.VHEEVVLK.T
1412	1419	476.78	951.545	951.539	6.86	0	9	0.38	1	U	K.VHEEVVLK.T
1412	1419	476.78	951.546	951.539	7.01	0	32	0.0038	1	U	K.VHEEVVLK.T
1412	1419	476.781	951.548	951.539	9.2	0	41	0.00047	1	U	K.VHEEVVLK.T
1412	1419	476.781	951.548	951.539	9.44	0	41	0.00048	1	U	K.VHEEVVLK.T
1412	1419	476.782	951.549	951.539	10.4	0	39	0.00065	1	U	K.VHEEVVLK.T
1412	1419	476.782	951.549	951.539	10.4	0	44	9.7e-05	1	U	K.VHEEVVLK.T
1412	1419	476.782	951.549	951.539	10.5	0	39	0.00085	1	U	K.VHEEVVLK.T
1412	1419	476.782	951.549	951.539	10.9	0	36	0.001	1	U	K.VHEEVVLK.T
1412	1419	476.782	951.549	951.539	11	0	29	0.0062	1	U	K.VHEEVVLK.T
1412	1425	527.631	1579.87	1579.86	9.96	1	46	4.8e-05	1	U	K.VHEEVVLKTQEAAK.E
1426	1464	1182.78	4727.08	4727.04	9.01	1	16	0.035	1	U	K.EKEFQSVPAGPAGAVESCEICQEQFEQYWDEEEEEWHLK.N
1426	1464	1182.78	4727.09	4727.04	10.6	1	35	0.00054	1	U	K.EKEFQSVPAGPAGAVESCEICQEQFEQYWDEEEEEWHLK.N
1428	1464	1118.49	4469.94	4469.9	8.37	0	22	0.008	1	U	K.EFQSVPAGPAGAVESCEICQEQFEQYWDEEEEEWHLK.N
1473	1496	961.744	2882.21	2882.18	10.5	0	83	1.5e-08	1	U	K.IYHPSCYEDYQNTSSFDCTPSPSK.T
1473	1496	961.745	2882.21	2882.18	11	0	73	1.6e-07	1	U	K.IYHPSCYEDYQNTSSFDCTPSPSK.T
1473	1496	988.4	2962.18	2962.15	10.9	0	41	0.00013	1	U	K.IYHPSCYEDYQNTSSFDCTPSPSK.T + Phospho (ST)
1473	1511	1160.54	4638.13	4638.08	10.3	1	48	3.3e-05	1	U	K.IYHPSCYEDYQNTSSFDCTPSPSKTPVENPLNIMLNIVK.N + Phospho (ST)
1473	1511	1164.54	4654.12	4654.07	9.56	1	14	0.05	1	U	K.IYHPSCYEDYQNTSSFDCTPSPSKTPVENPLNIMLNIVK.N + Oxidation (M); Phospho (ST)
1497	1511	565.66	1693.96	1693.94	8.57	0	7	0.21	1	U	K.TPVENPLNIMLNIVK.N
1497	1511	847.988	1693.96	1693.94	10.1	0	58	3.7e-06	1	U	K.TPVENPLNIMLNIVK.N
1497	1511	855.983	1709.95	1709.94	8.04	0	10	0.11	1	U	K.TPVENPLNIMLNIVK.N + Oxidation (M)
1497	1511	855.985	1709.95	1709.94	9.52	0	46	4.4e-05	1	U	K.TPVENPLNIMLNIVK.N + Oxidation (M)
1497	1511	855.986	1709.96	1709.94	10.7	0	51	1.7e-05	1	U	K.TPVENPLNIMLNIVK.N + Oxidation (M)
1497	1511	570.993	1709.96	1709.94	10.8	0	41	0.00014	1	U	K.TPVENPLNIMLNIVK.N + Oxidation (M)
1497	1511	855.986	1709.96	1709.94	11	0	40	0.00018	1	U	K.TPVENPLNIMLNIVK.N + Oxidation (M)
1497	1511	570.993	1709.96	1709.94	11.5	0	41	0.00014	1	U	K.TPVENPLNIMLNIVK.N + Oxidation (M)
1497	1522	1003.52	3007.53	3007.5	10.4	1	43	8.4e-05	1	U	K.TPVENPLNIMLNIVKNELQEPCDSPK.V + Oxidation (M)
1512	1522	658.798	1315.58	1315.57	8.17	0	55	6.9e-06	1	U	K.NELQEPCDSPK.V
1512	1522	658.799	1315.58	1315.57	8.68	0	45	6.5e-05	1	U	K.NELQEPCDSPK.V
1512	1522	658.799	1315.58	1315.57	9.35	0	55	7.6e-06	1	U	K.NELQEPCDSPK.V
1512	1522	439.535	1315.58	1315.57	9.38	0	33	0.00087	1	U	K.NELQEPCDSPK.V
1512	1522	658.799	1315.58	1315.57	9.54	0	54	8.5e-06	1	U	K.NELQEPCDSPK.V
1512	1522	658.799	1315.58	1315.57	9.55	0	30	0.0014	1	U	K.NELQEPCDSPK.V
1512	1522	658.8	1315.58	1315.57	10	0	44	7.1e-05	1	U	K.NELQEPCDSPK.V
1512	1522	658.8	1315.58	1315.57	10.1	0	36	0.00045	1	U	K.NELQEPCDSPK.V
1512	1522	658.8	1315.58	1315.57	10.2	0	53	9.9e-06	1	U	K.NELQEPCDSPK.V
1512	1522	658.8	1315.59	1315.57	10.3	0	56	5.4e-06	1	U	K.NELQEPCDSPK.V
1512	1522	658.8	1315.59	1315.57	10.4	0	30	0.0018	1	U	K.NELQEPCDSPK.V
1512	1522	658.8	1315.59	1315.57	10.7	0	65	8.9e-07	1	U	K.NELQEPCDSPK.V
1512	1522	658.801	1315.59	1315.57	12.4	0	51	1.9e-05	1	U	K.NELQEPCDSPK.V
1512	1527	490.243	1956.94	1956.92	10.8	2	44	6.9e-05	1	U	K.NELQEPCDSPKVKEER.I
1523	1546	695.84	2779.33	2779.3	11.6	2	20	0.014	1	U	K.VKEERIDTPPACTEESIATPSEIK.T + Phospho (ST)
1528	1546	1030.01	2058	2057.98	9.28	0	63	1.3e-06	1	U	R.IDTPPACTEESIATPSEIK.T
1528	1546	1030.01	2058.01	2057.98	11.1	0	31	0.0012	1	U	R.IDTPPACTEESIATPSEIK.T
1528	1555	1011.82	3032.43	3032.4	8.38	1	14	0.049	1	U	R.IDTPPACTEESIATPSEIKTENDTVESV.-
1547	1555	497.227	992.44	992.43	10.1	0	21	0.01	1	U	K.TENDTVESV.-
1547	1555	497.229	992.443	992.43	13.1	0	16	0.031	1	U	K.TENDTVESV.-

## Sheet: experiment3
MASCOT Search Results
Protein View: sp|O94913|PCF11_HUMAN
Pre-mRNA cleavage complex 2 protein Pcf11 OS=Homo sapiens GN=PCF11 PE=1 SV=3
Database:	UPR_HomoSapiens
Score:	24666
Nominal mass (Mr):	173629
Calculated pI:	8.65
Search parameters
Enzyme: Trypsin: cuts C-term side of KR unless next residue is P.
Fixed modifications:	Carbamidomethyl (C)
Variable modifications:	Acetyl (Protein N-term), Oxidation (M), Phospho (ST), Phospho (Y)
Protein sequence coverage: 74%
Matched peptides shown in bold.
1	MSEQTPAEAG	AAGAREDACR	DYQSSLEDLT	FNSKPHINML	TILAEENLPF
51	AKEIVSLIEA	QTAKAPSSEK	LPVMYLMDSI	VKNVGREYLT	AFTKNLVATF
101	ICVFEKVDEN	TRKSLFKLRS	TWDEIFPLKK	LYALDVRVNS	LDPAWPIKPL
151	PPNVNTSSIH	VNPKFLNKSP	EEPSTPGTVV	SSPSISTPPI	VPDIQKNLTQ
201	EQLIRQQLLA	KQKQLLELQQ	KKLELELEQA	KAQLAVSLSV	QQETSNLGPG
251	SAPSKLHVSQ	IPPMAVKAPH	QVPVQSEKSR	PGPSLQIQDL	KGTNRDPRLN
301	RISQHSHGKD	QSHRKEFLMN	TLNQSDTKTS	KTIPSEKLNS	SKQEKSKSGE
351	KITKKELDQL	DSKSKSKSKS	PSPLKNKLSH	TKDLKNQESE	SMRLSDMNKR
401	DPRLKKHLQD	KTDGKDDDVK	EKRKTAEKKD	KDEHMKSSEH	RLAGSRNKII
451	NGIVQKQDTI	TEESEKQGTK	PGRSSTRKRS	RSRSPKSRSP	IIHSPKRRDR
501	RSPKRRQRSM	SPTSTPKAGK	IRQSGAKQSH	MEEFTPPSRE	DRNAKRSTKQ
551	DIRDPRRMKK	TEEERPQETT	NQHSTKSGTE	PKENVENWQS	SKSAKRWKSG
601	WEENKSLQQV	DEHSKPPHLR	HRESWSSTKG	ILSPRAPKQQ	QHRLSVDANL
651	QIPKELTLAS	KRELLQKTSE	RLASGEITQD	DFLVVVHQIR	QLFQYQEGVR
701	EEQRSPFNDR	FPLKRPRYED	SDKPFVDSPA	SRFAGLDTNQ	RLTALAEDRP
751	LFDGPSRPSV	ARDGPTKMIF	EGPNKLSPRI	DGPPTPASLR	FDGSPGQMGG
801	GGPLRFEGPQ	GQLGGGCPLR	FEGPPGPVGT	PLRFEGPIGQ	AGGGGFRFEG
851	SPGLRFEGSP	GGLRFEGPGG	QPVGGLRFEG	HRGQPVGGLR	FEGPHGQPVG
901	GLRFDNPRGQ	PVGGLRFEGG	HGPSGAAIRF	DGPHGQPGGG	IRFEGPLLQQ
951	GVGMRFEGPH	GQSVAGLRFE	GQHNQLGGNL	RFEGPHGQPG	VGIRFEGPLV
1001	QQGGGMRFEG	PSVPGGGLRI	EGPLGQGGPR	FEGCHALRFD	GQPGQPSLLP
1051	RFDGLHGQPG	PRFERTPGQP	GPQRFDGPPG	QQVQPRFDGV	PQRFDGPQHQ
1101	QASRFDIPLG	LQGTRFDNHP	SQRLESVSFN	QTGPYNDPPG	NAFNAPSQGL
1151	QFQRHEQIFD	SPQGPNFNGP	HGPGNQSFSN	PLNRASGHYF	DEKNLQSSQF
1201	GNFGNIPAPM	TVGNIQASQQ	VLSGVAQPVA	FGQGQQFLPV	HPQNPGFVQN
1251	PSGALPKAYP	DNHLSQVDVN	ELFSKLLKTG	ILKLSQTDSA	TTQVSEVTAQ
1301	PPPEEEEDQN	EDQDVPDLTN	FTVEELKQRY	DSVINRLYTG	IQCYSCGMRF
1351	TTSQTDVYAD	HLDWHYRQNR	TEKDVSRKVT	HRRWYYSLTD	WIEFEEIADL
1401	EERAKSQFFE	KVHEEVVLKT	QEAAKEKEFQ	SVPAGPAGAV	ESCEICQEQF
1451	EQYWDEEEEE	WHLKNAIRVD	GKIYHPSCYE	DYQNTSSFDC	TPSPSKTPVE
1501	NPLNIMLNIV	KNELQEPCDS	PKVKEERIDT	PPACTEESIA	TPSEIKTEND
1551	TVESV
Start	End	Observed	Mr(expt)	Mr(calc)	ppm	M	Score	Expect	Rank	U	Peptide
2	15	453.22	1356.64	1356.63	8.2	0	69	2.4e-06	1		M.SEQTPAEAGAAGAR.E + Acetyl (Protein N-term)
2	15	679.327	1356.64	1356.63	8.59	0	59	4.8e-06	1		M.SEQTPAEAGAAGAR.E + Acetyl (Protein N-term)
2	15	453.22	1356.64	1356.63	9.05	0	58	3.1e-05	1		M.SEQTPAEAGAAGAR.E + Acetyl (Protein N-term)
2	15	679.327	1356.64	1356.63	9.3	0	42	0.00012	1		M.SEQTPAEAGAAGAR.E + Acetyl (Protein N-term)
2	15	679.327	1356.64	1356.63	9.36	0	39	0.00035	1		M.SEQTPAEAGAAGAR.E + Acetyl (Protein N-term)
2	15	679.327	1356.64	1356.63	9.7	0	59	4e-06	1		M.SEQTPAEAGAAGAR.E + Acetyl (Protein N-term)
2	15	679.327	1356.64	1356.63	9.76	0	46	0.00064	1		M.SEQTPAEAGAAGAR.E + Acetyl (Protein N-term)
2	15	679.328	1356.64	1356.63	10.3	0	28	0.0026	1		M.SEQTPAEAGAAGAR.E + Acetyl (Protein N-term)
2	15	679.328	1356.64	1356.63	10.5	0	35	0.0056	1		M.SEQTPAEAGAAGAR.E + Acetyl (Protein N-term)
2	15	679.328	1356.64	1356.63	10.6	0	65	1.4e-06	1		M.SEQTPAEAGAAGAR.E + Acetyl (Protein N-term)
2	15	679.329	1356.64	1356.63	12.5	0	19	0.023	1		M.SEQTPAEAGAAGAR.E + Acetyl (Protein N-term)
2	15	679.33	1356.65	1356.63	13.6	0	30	0.004	1		M.SEQTPAEAGAAGAR.E + Acetyl (Protein N-term)
2	15	679.33	1356.65	1356.63	13.6	0	46	0.00063	1		M.SEQTPAEAGAAGAR.E + Acetyl (Protein N-term)
2	15	679.33	1356.65	1356.63	13.6	0	45	0.0006	1		M.SEQTPAEAGAAGAR.E + Acetyl (Protein N-term)
2	15	679.33	1356.65	1356.63	13.6	0	38	0.00049	1		M.SEQTPAEAGAAGAR.E + Acetyl (Protein N-term)
2	15	679.33	1356.65	1356.63	13.6	0	32	0.001	1		M.SEQTPAEAGAAGAR.E + Acetyl (Protein N-term)
2	15	679.33	1356.65	1356.63	13.6	0	38	0.00025	1		M.SEQTPAEAGAAGAR.E + Acetyl (Protein N-term)
2	15	465.869	1394.58	1394.58	1.59	0	13	0.055	1		M.SEQTPAEAGAAGAR.E + Phospho (ST)
2	15	698.3	1394.59	1394.58	2.55	0	7	0.22	1		M.SEQTPAEAGAAGAR.E + Phospho (ST)
2	15	719.31	1436.61	1436.59	8.48	0	45	6e-05	1		M.SEQTPAEAGAAGAR.E + Acetyl (Protein N-term); Phospho (ST)
2	15	719.31	1436.61	1436.59	8.48	0	30	0.0015	1		M.SEQTPAEAGAAGAR.E + Acetyl (Protein N-term); Phospho (ST)
2	15	719.312	1436.61	1436.59	11.1	0	40	0.00025	1		M.SEQTPAEAGAAGAR.E + Acetyl (Protein N-term); Phospho (ST)
2	20	994.949	1987.88	1987.87	9.51	1	15	0.038	1		M.SEQTPAEAGAAGAREDACR.D + Acetyl (Protein N-term)
2	20	663.636	1987.89	1987.87	11.3	1	22	0.0078	1		M.SEQTPAEAGAAGAREDACR.D + Acetyl (Protein N-term)
16	52	1078.28	4309.09	4309.07	5.53	1	11	0.1	1		R.EDACRDYQSSLEDLTFNSKPHINMLTILAEENLPFAK.E
16	52	866.03	4325.11	4325.06	11.9	1	11	0.18	1		R.EDACRDYQSSLEDLTFNSKPHINMLTILAEENLPFAK.E + Oxidation (M)
16	52	866.03	4325.11	4325.06	11.9	1	4	0.46	1		R.EDACRDYQSSLEDLTFNSKPHINMLTILAEENLPFAK.E + Oxidation (M)
21	52	1226.96	3677.86	3677.83	9.16	0	35	0.00047	1		R.DYQSSLEDLTFNSKPHINMLTILAEENLPFAK.E
21	52	920.474	3677.87	3677.83	10.4	0	25	0.005	1		R.DYQSSLEDLTFNSKPHINMLTILAEENLPFAK.E
21	52	920.474	3677.87	3677.83	10.5	0	38	0.00028	1		R.DYQSSLEDLTFNSKPHINMLTILAEENLPFAK.E
21	52	924.471	3693.86	3693.82	8.77	0	42	0.00011	1		R.DYQSSLEDLTFNSKPHINMLTILAEENLPFAK.E + Oxidation (M)
21	52	1232.29	3693.86	3693.82	8.92	0	32	0.0011	1		R.DYQSSLEDLTFNSKPHINMLTILAEENLPFAK.E + Oxidation (M)
21	52	924.472	3693.86	3693.82	9.7	0	49	2.6e-05	1		R.DYQSSLEDLTFNSKPHINMLTILAEENLPFAK.E + Oxidation (M)
53	64	651.37	1300.73	1300.72	1.27	0	22	0.0095	1		K.EIVSLIEAQTAK.A
53	64	651.37	1300.73	1300.72	1.27	0	63	1.6e-06	1		K.EIVSLIEAQTAK.A
53	64	651.373	1300.73	1300.72	5.53	0	52	1.5e-05	1		K.EIVSLIEAQTAK.A
53	64	651.374	1300.73	1300.72	7.81	0	49	9.4e-05	1		K.EIVSLIEAQTAK.A
53	64	651.375	1300.73	1300.72	8.59	0	68	4.8e-07	1		K.EIVSLIEAQTAK.A
53	64	651.375	1300.74	1300.72	8.66	0	59	2.9e-06	1		K.EIVSLIEAQTAK.A
53	64	651.375	1300.74	1300.72	8.91	0	68	4.9e-07	1		K.EIVSLIEAQTAK.A
53	64	651.375	1300.74	1300.72	9.3	0	42	0.00018	1		K.EIVSLIEAQTAK.A
53	64	434.586	1300.74	1300.72	9.31	0	26	0.0045	1		K.EIVSLIEAQTAK.A
53	64	651.375	1300.74	1300.72	9.4	0	63	1.3e-06	1		K.EIVSLIEAQTAK.A
53	64	651.375	1300.74	1300.72	9.49	0	56	5.7e-06	1		K.EIVSLIEAQTAK.A
53	64	651.375	1300.74	1300.72	9.59	0	41	0.00018	1		K.EIVSLIEAQTAK.A
53	64	651.375	1300.74	1300.72	9.74	0	72	2.6e-07	1		K.EIVSLIEAQTAK.A
53	64	651.375	1300.74	1300.72	9.77	0	42	0.00012	1		K.EIVSLIEAQTAK.A
53	64	651.376	1300.74	1300.72	9.85	0	40	0.00024	1		K.EIVSLIEAQTAK.A
53	64	434.586	1300.74	1300.72	9.85	0	27	0.0028	1		K.EIVSLIEAQTAK.A
53	64	651.376	1300.74	1300.72	9.86	0	68	4.9e-07	1		K.EIVSLIEAQTAK.A
53	64	651.376	1300.74	1300.72	9.89	0	46	4.6e-05	1		K.EIVSLIEAQTAK.A
53	64	651.376	1300.74	1300.72	9.96	0	65	8.4e-07	1		K.EIVSLIEAQTAK.A
53	64	651.376	1300.74	1300.72	10	0	71	3.5e-07	1		K.EIVSLIEAQTAK.A
53	64	651.376	1300.74	1300.72	10.1	0	68	4.9e-07	1		K.EIVSLIEAQTAK.A
53	64	651.376	1300.74	1300.72	10.1	0	75	1.3e-07	1		K.EIVSLIEAQTAK.A
53	64	651.376	1300.74	1300.72	10.3	0	68	4.9e-07	1		K.EIVSLIEAQTAK.A
53	64	651.376	1300.74	1300.72	10.4	0	71	3.2e-07	1		K.EIVSLIEAQTAK.A
53	64	651.376	1300.74	1300.72	10.5	0	63	1.2e-06	1		K.EIVSLIEAQTAK.A
53	64	651.376	1300.74	1300.72	10.5	0	69	5.1e-07	1		K.EIVSLIEAQTAK.A
53	64	651.376	1300.74	1300.72	10.6	0	72	2.6e-07	1		K.EIVSLIEAQTAK.A
53	64	651.376	1300.74	1300.72	10.6	0	56	6.9e-06	1		K.EIVSLIEAQTAK.A
53	64	651.376	1300.74	1300.72	10.7	0	68	5.3e-07	1		K.EIVSLIEAQTAK.A
53	64	651.376	1300.74	1300.72	10.7	0	68	5e-07	1		K.EIVSLIEAQTAK.A
53	64	651.376	1300.74	1300.72	11.1	0	68	4.8e-07	1		K.EIVSLIEAQTAK.A
53	64	651.377	1300.74	1300.72	11.4	0	45	0.00011	1		K.EIVSLIEAQTAK.A
53	64	651.377	1300.74	1300.72	11.4	0	64	1.4e-06	1		K.EIVSLIEAQTAK.A
53	64	651.377	1300.74	1300.72	11.6	0	36	0.0005	1		K.EIVSLIEAQTAK.A
53	64	651.377	1300.74	1300.72	11.6	0	63	1.3e-06	1		K.EIVSLIEAQTAK.A
53	64	651.377	1300.74	1300.72	11.8	0	43	0.00013	1		K.EIVSLIEAQTAK.A
53	64	651.377	1300.74	1300.72	11.9	0	50	3.6e-05	1		K.EIVSLIEAQTAK.A
53	64	651.377	1300.74	1300.72	12.5	0	40	0.00023	1		K.EIVSLIEAQTAK.A
53	64	651.377	1300.74	1300.72	12.5	0	31	0.0013	1		K.EIVSLIEAQTAK.A
53	64	651.38	1300.75	1300.72	16.6	0	68	6.1e-07	1		K.EIVSLIEAQTAK.A
53	64	651.38	1300.75	1300.72	16.6	0	35	0.00053	1		K.EIVSLIEAQTAK.A
53	70	634.353	1900.04	1900.02	10.8	1	78	4.4e-08	1		K.EIVSLIEAQTAKAPSSEK.L
65	82	502.772	2007.06	2007.04	8.19	1	3	0.49	1		K.APSSEKLPVMYLMDSIVK.N
65	82	670.027	2007.06	2007.04	8.23	1	30	0.0017	1		K.APSSEKLPVMYLMDSIVK.N
65	82	1004.54	2007.06	2007.04	8.7	1	44	7.4e-05	1		K.APSSEKLPVMYLMDSIVK.N
65	82	670.027	2007.06	2007.04	9.21	1	68	4.6e-07	1		K.APSSEKLPVMYLMDSIVK.N
65	82	1004.54	2007.06	2007.04	9.54	1	21	0.012	1		K.APSSEKLPVMYLMDSIVK.N
65	82	670.028	2007.06	2007.04	9.61	1	16	0.03	1		K.APSSEKLPVMYLMDSIVK.N
65	82	670.028	2007.06	2007.04	10.1	1	56	5.3e-06	1		K.APSSEKLPVMYLMDSIVK.N
65	82	670.029	2007.06	2007.04	10.7	1	64	9e-07	1		K.APSSEKLPVMYLMDSIVK.N
65	82	670.029	2007.06	2007.04	10.7	1	36	0.00038	1		K.APSSEKLPVMYLMDSIVK.N
65	82	670.029	2007.06	2007.04	11.3	1	28	0.0021	1		K.APSSEKLPVMYLMDSIVK.N
65	82	670.029	2007.07	2007.04	11.7	1	16	0.032	1		K.APSSEKLPVMYLMDSIVK.N
65	82	670.029	2007.07	2007.04	11.9	1	11	0.09	1		K.APSSEKLPVMYLMDSIVK.N
65	82	675.359	2023.05	2023.04	8.65	1	2	0.61	1		K.APSSEKLPVMYLMDSIVK.N + Oxidation (M)
65	82	675.36	2023.06	2023.04	9.71	1	13	0.064	1		K.APSSEKLPVMYLMDSIVK.N + Oxidation (M)
65	82	675.36	2023.06	2023.04	9.74	1	15	0.041	1		K.APSSEKLPVMYLMDSIVK.N + Oxidation (M)
65	82	1012.54	2023.06	2023.04	9.98	1	50	2.1e-05	1		K.APSSEKLPVMYLMDSIVK.N + Oxidation (M)
65	82	675.36	2023.06	2023.04	10	1	60	2.5e-06	1		K.APSSEKLPVMYLMDSIVK.N + Oxidation (M)
65	82	675.36	2023.06	2023.04	10.1	1	15	0.041	1		K.APSSEKLPVMYLMDSIVK.N + Oxidation (M)
65	82	675.36	2023.06	2023.04	10.2	1	16	0.034	1		K.APSSEKLPVMYLMDSIVK.N + Oxidation (M)
65	82	1012.54	2023.06	2023.04	10.2	1	30	0.0019	1		K.APSSEKLPVMYLMDSIVK.N + Oxidation (M)
65	82	675.36	2023.06	2023.04	10.4	1	8	0.24	1		K.APSSEKLPVMYLMDSIVK.N + Oxidation (M)
65	82	675.36	2023.06	2023.04	10.5	1	2	0.62	1		K.APSSEKLPVMYLMDSIVK.N + Oxidation (M)
65	82	675.36	2023.06	2023.04	10.5	1	44	7.5e-05	1		K.APSSEKLPVMYLMDSIVK.N + Oxidation (M)
65	82	675.36	2023.06	2023.04	10.6	1	2	0.67	1		K.APSSEKLPVMYLMDSIVK.N + Oxidation (M)
65	82	675.36	2023.06	2023.04	10.7	1	4	0.44	1		K.APSSEKLPVMYLMDSIVK.N + Oxidation (M)
65	82	675.36	2023.06	2023.04	11	1	34	0.00061	1		K.APSSEKLPVMYLMDSIVK.N + Oxidation (M)
65	82	675.361	2023.06	2023.04	11.3	1	46	5.1e-05	1		K.APSSEKLPVMYLMDSIVK.N + Oxidation (M)
65	82	675.361	2023.06	2023.04	11.6	1	46	4.9e-05	1		K.APSSEKLPVMYLMDSIVK.N + Oxidation (M)
65	82	675.361	2023.06	2023.04	11.7	1	26	0.0037	1		K.APSSEKLPVMYLMDSIVK.N + Oxidation (M)
65	82	675.361	2023.06	2023.04	11.8	1	64	9.8e-07	1		K.APSSEKLPVMYLMDSIVK.N + Oxidation (M)
65	82	675.361	2023.06	2023.04	12.1	1	11	0.085	1		K.APSSEKLPVMYLMDSIVK.N + Oxidation (M)
65	82	675.361	2023.06	2023.04	12.8	1	60	2.4e-06	1		K.APSSEKLPVMYLMDSIVK.N + Oxidation (M)
65	82	675.361	2023.06	2023.04	12.8	1	6	0.28	1		K.APSSEKLPVMYLMDSIVK.N + Oxidation (M)
65	82	675.362	2023.06	2023.04	13.1	1	2	0.8	1		K.APSSEKLPVMYLMDSIVK.N + Oxidation (M)
65	82	1012.54	2023.07	2023.04	14.1	1	15	0.065	1		K.APSSEKLPVMYLMDSIVK.N + Oxidation (M)
65	82	680.69	2039.05	2039.03	7.45	1	23	0.0076	1		K.APSSEKLPVMYLMDSIVK.N + 2 Oxidation (M)
65	82	680.69	2039.05	2039.03	7.51	1	18	0.022	1		K.APSSEKLPVMYLMDSIVK.N + 2 Oxidation (M)
65	82	680.691	2039.05	2039.03	8.87	1	3	0.56	1		K.APSSEKLPVMYLMDSIVK.N + 2 Oxidation (M)
65	82	1020.53	2039.05	2039.03	9.16	1	24	0.0058	1		K.APSSEKLPVMYLMDSIVK.N + 2 Oxidation (M)
65	82	1020.53	2039.05	2039.03	9.31	1	32	0.00096	1		K.APSSEKLPVMYLMDSIVK.N + 2 Oxidation (M)
65	82	680.691	2039.05	2039.03	9.33	1	30	0.0016	1		K.APSSEKLPVMYLMDSIVK.N + 2 Oxidation (M)
65	82	680.691	2039.05	2039.03	9.65	1	26	0.0034	1		K.APSSEKLPVMYLMDSIVK.N + 2 Oxidation (M)
65	82	680.691	2039.05	2039.03	9.73	1	28	0.0025	1		K.APSSEKLPVMYLMDSIVK.N + 2 Oxidation (M)
65	82	680.691	2039.05	2039.03	9.83	1	26	0.0036	1		K.APSSEKLPVMYLMDSIVK.N + 2 Oxidation (M)
65	82	680.692	2039.05	2039.03	10.6	1	30	0.0016	1		K.APSSEKLPVMYLMDSIVK.N + 2 Oxidation (M)
71	82	704.889	1407.76	1407.75	8.4	0	16	0.032	1		K.LPVMYLMDSIVK.N
71	82	704.889	1407.76	1407.75	8.48	0	0	0.91	1		K.LPVMYLMDSIVK.N
71	82	470.262	1407.76	1407.75	8.64	0	33	0.00087	1		K.LPVMYLMDSIVK.N
71	82	704.889	1407.76	1407.75	8.85	0	73	1.5e-07	1		K.LPVMYLMDSIVK.N
71	82	470.262	1407.76	1407.75	9.42	0	29	0.0018	1		K.LPVMYLMDSIVK.N
71	82	704.889	1407.76	1407.75	9.57	0	56	5.8e-06	1		K.LPVMYLMDSIVK.N
71	82	704.889	1407.76	1407.75	9.72	0	22	0.0087	1		K.LPVMYLMDSIVK.N
71	82	704.889	1407.76	1407.75	9.85	0	59	3.2e-06	1		K.LPVMYLMDSIVK.N
71	82	704.891	1407.77	1407.75	11.8	0	57	5.7e-06	1		K.LPVMYLMDSIVK.N
71	82	475.593	1423.76	1423.75	7.58	0	40	0.00022	1		K.LPVMYLMDSIVK.N + Oxidation (M)
71	82	712.886	1423.76	1423.75	7.92	0	52	1.3e-05	1		K.LPVMYLMDSIVK.N + Oxidation (M)
71	82	712.886	1423.76	1423.75	8.9	0	41	0.00013	1		K.LPVMYLMDSIVK.N + Oxidation (M)
71	82	712.887	1423.76	1423.75	9.8	0	63	1.2e-06	1		K.LPVMYLMDSIVK.N + Oxidation (M)
71	82	712.887	1423.76	1423.75	9.91	0	46	4.4e-05	1		K.LPVMYLMDSIVK.N + Oxidation (M)
71	82	712.887	1423.76	1423.75	10.1	0	59	2.8e-06	1		K.LPVMYLMDSIVK.N + Oxidation (M)
71	82	475.594	1423.76	1423.75	10.2	0	16	0.068	1		K.LPVMYLMDSIVK.N + Oxidation (M)
71	82	712.887	1423.76	1423.75	10.3	0	67	5.5e-07	1		K.LPVMYLMDSIVK.N + Oxidation (M)
71	82	712.887	1423.76	1423.75	10.3	0	28	0.0029	1		K.LPVMYLMDSIVK.N + Oxidation (M)
71	82	475.594	1423.76	1423.75	10.5	0	25	0.0065	1		K.LPVMYLMDSIVK.N + Oxidation (M)
71	82	475.594	1423.76	1423.75	10.6	0	27	0.0029	1		K.LPVMYLMDSIVK.N + Oxidation (M)
71	82	712.888	1423.76	1423.75	10.9	0	63	1.1e-06	1		K.LPVMYLMDSIVK.N + Oxidation (M)
71	82	475.594	1423.76	1423.75	11	0	19	0.031	1		K.LPVMYLMDSIVK.N + Oxidation (M)
71	82	712.888	1423.76	1423.75	11.1	0	38	0.00029	1		K.LPVMYLMDSIVK.N + Oxidation (M)
71	82	475.594	1423.76	1423.75	11.2	0	19	0.018	1		K.LPVMYLMDSIVK.N + Oxidation (M)
71	82	712.888	1423.76	1423.75	11.4	0	61	1.9e-06	1		K.LPVMYLMDSIVK.N + Oxidation (M)
71	82	712.888	1423.76	1423.75	11.5	0	33	0.00075	1		K.LPVMYLMDSIVK.N + Oxidation (M)
71	82	712.89	1423.77	1423.75	14	0	26	0.0035	1		K.LPVMYLMDSIVK.N + Oxidation (M)
71	82	712.89	1423.77	1423.75	14	0	52	1.4e-05	1		K.LPVMYLMDSIVK.N + Oxidation (M)
71	82	712.89	1423.77	1423.75	14	0	38	0.00027	1		K.LPVMYLMDSIVK.N + Oxidation (M)
71	82	712.89	1423.77	1423.75	14	0	31	0.0012	1		K.LPVMYLMDSIVK.N + Oxidation (M)
71	82	712.89	1423.77	1423.75	14	0	43	9.5e-05	1		K.LPVMYLMDSIVK.N + Oxidation (M)
71	82	712.89	1423.77	1423.75	14	0	56	5.7e-06	1		K.LPVMYLMDSIVK.N + Oxidation (M)
71	82	720.88	1439.75	1439.74	3.5	0	19	0.015	1		K.LPVMYLMDSIVK.N + 2 Oxidation (M)
71	82	720.883	1439.75	1439.74	7.86	0	63	1.4e-06	1		K.LPVMYLMDSIVK.N + 2 Oxidation (M)
71	82	720.883	1439.75	1439.74	7.88	0	17	0.026	1		K.LPVMYLMDSIVK.N + 2 Oxidation (M)
71	82	720.884	1439.75	1439.74	8.35	0	46	5e-05	1		K.LPVMYLMDSIVK.N + 2 Oxidation (M)
71	82	720.885	1439.76	1439.74	10.7	0	48	2.9e-05	1		K.LPVMYLMDSIVK.N + 2 Oxidation (M)
71	82	720.886	1439.76	1439.74	11.5	0	40	0.00016	1		K.LPVMYLMDSIVK.N + 2 Oxidation (M)
71	82	720.886	1439.76	1439.74	11.6	0	54	9.6e-06	1		K.LPVMYLMDSIVK.N + 2 Oxidation (M)
71	82	720.886	1439.76	1439.74	11.9	0	58	3.7e-06	1		K.LPVMYLMDSIVK.N + 2 Oxidation (M)
71	82	480.93	1439.77	1439.74	19.3	0	2	0.64	1		K.LPVMYLMDSIVK.N + 2 Oxidation (M)
71	82	480.93	1439.77	1439.74	19.3	0	34	0.00064	1		K.LPVMYLMDSIVK.N + 2 Oxidation (M)
83	94	699.878	1397.74	1397.73	8.2	1	40	0.00052	1		K.NVGREYLTAFTK.N
83	94	466.922	1397.74	1397.73	9.39	1	10	0.11	1		K.NVGREYLTAFTK.N
83	94	466.922	1397.75	1397.73	10.7	1	10	0.1	1		K.NVGREYLTAFTK.N
87	94	486.76	971.505	971.496	8.79	0	32	0.00096	1		R.EYLTAFTK.N
87	94	486.76	971.505	971.496	9.14	0	34	0.00079	1		R.EYLTAFTK.N
87	94	486.76	971.505	971.496	9.33	0	26	0.0043	1		R.EYLTAFTK.N
87	94	486.76	971.505	971.496	9.33	0	35	0.00063	1		R.EYLTAFTK.N
87	94	486.76	971.505	971.496	9.33	0	32	0.0011	1		R.EYLTAFTK.N
87	94	486.76	971.505	971.496	9.33	0	25	0.0041	1		R.EYLTAFTK.N
87	94	486.76	971.505	971.496	9.33	0	24	0.0062	1		R.EYLTAFTK.N
87	94	486.76	971.506	971.496	9.83	0	53	3.1e-05	1		R.EYLTAFTK.N
87	94	486.76	971.506	971.496	9.93	0	40	0.00018	1		R.EYLTAFTK.N
87	94	486.76	971.506	971.496	10.1	0	38	0.00032	1		R.EYLTAFTK.N
87	94	486.761	971.507	971.496	10.6	0	34	0.00067	1		R.EYLTAFTK.N
87	94	486.761	971.507	971.496	11.4	0	37	0.00031	1		R.EYLTAFTK.N
87	94	486.762	971.509	971.496	12.7	0	40	0.00017	1		R.EYLTAFTK.N
95	106	480.928	1439.76	1439.75	8.53	0	15	0.04	1		K.NLVATFICVFEK.V
95	106	720.888	1439.76	1439.75	9.38	0	80	4.4e-08	1		K.NLVATFICVFEK.V
95	106	720.889	1439.76	1439.75	10.2	0	50	2.4e-05	1		K.NLVATFICVFEK.V
95	113	571.556	2282.2	2282.17	9.88	2	52	2.6e-05	1		K.NLVATFICVFEKVDENTRK.S
95	113	761.74	2282.2	2282.17	10.7	2	95	1.1e-09	1		K.NLVATFICVFEKVDENTRK.S
95	113	761.74	2282.2	2282.17	11.1	2	27	0.0028	1		K.NLVATFICVFEKVDENTRK.S
95	113	571.557	2282.2	2282.17	11.2	2	46	5.3e-05	1		K.NLVATFICVFEKVDENTRK.S
118	129	502.282	1503.82	1503.81	9.61	1	35	0.00073	1		K.LRSTWDEIFPLK.K
120	129	618.325	1234.63	1234.62	9.27	0	16	0.079	1		R.STWDEIFPLK.K
120	129	618.325	1234.64	1234.62	9.71	0	51	0.00084	1		R.STWDEIFPLK.K
120	129	618.325	1234.64	1234.62	9.8	0	19	0.066	1		R.STWDEIFPLK.K
120	129	618.326	1234.64	1234.62	10.6	0	54	0.00041	1		R.STWDEIFPLK.K
120	129	618.326	1234.64	1234.62	10.9	0	32	0.0096	1		R.STWDEIFPLK.K
120	129	618.326	1234.64	1234.62	11.3	0	46	0.0026	1		R.STWDEIFPLK.K
120	129	618.326	1234.64	1234.62	11.4	0	23	0.11	1		R.STWDEIFPLK.K
120	129	618.326	1234.64	1234.62	11.9	0	46	0.0023	1		R.STWDEIFPLK.K
120	130	682.37	1362.73	1362.72	5.22	1	1	0.76	1		R.STWDEIFPLKK.L
120	130	455.25	1362.73	1362.72	7.22	1	17	0.028	1		R.STWDEIFPLKK.L
120	130	455.25	1362.73	1362.72	7.22	1	1	0.73	1		R.STWDEIFPLKK.L
120	130	455.25	1362.73	1362.72	8.22	1	44	6.7e-05	1		R.STWDEIFPLKK.L
120	130	455.251	1362.73	1362.72	9.93	1	26	0.0037	1		R.STWDEIFPLKK.L
120	130	455.251	1362.73	1362.72	10.2	1	25	0.0044	1		R.STWDEIFPLKK.L
120	130	455.251	1362.73	1362.72	10.3	1	23	0.0066	1		R.STWDEIFPLKK.L
120	130	682.374	1362.73	1362.72	10.4	1	61	2e-06	1		R.STWDEIFPLKK.L
120	130	455.252	1362.73	1362.72	10.7	1	44	7.4e-05	1		R.STWDEIFPLKK.L
120	130	455.252	1362.73	1362.72	10.8	1	47	3.7e-05	1		R.STWDEIFPLKK.L
120	130	682.374	1362.73	1362.72	10.8	1	31	0.0011	1		R.STWDEIFPLKK.L
120	130	455.252	1362.73	1362.72	11.2	1	24	0.0057	1		R.STWDEIFPLKK.L
120	130	682.374	1362.73	1362.72	11.4	1	57	4.6e-06	1		R.STWDEIFPLKK.L
120	130	455.252	1362.73	1362.72	11.5	1	13	0.064	1		R.STWDEIFPLKK.L
120	130	682.374	1362.73	1362.72	11.7	1	61	1.9e-06	1		R.STWDEIFPLKK.L
120	130	455.252	1362.74	1362.72	12.4	1	22	0.009	1		R.STWDEIFPLKK.L
120	130	455.252	1362.74	1362.72	12.7	1	36	0.0004	1		R.STWDEIFPLKK.L
120	130	682.376	1362.74	1362.72	13.4	1	45	6.1e-05	1		R.STWDEIFPLKK.L
120	130	722.352	1442.69	1442.68	2.96	1	67	5.6e-07	1		R.STWDEIFPLKK.L + Phospho (ST)
120	137	549.308	2193.2	2193.18	9.85	2	31	0.0012	1		R.STWDEIFPLKKLYALDVR.V
130	137	489.297	976.579	976.571	9.1	1	44	0.0011	1		K.KLYALDVR.V
130	137	489.298	976.581	976.571	10.4	1	38	0.0037	1		K.KLYALDVR.V
130	137	489.3	976.585	976.571	15.3	1	33	0.0026	1		K.KLYALDVR.V
131	137	425.249	848.483	848.476	8.61	0	21	0.068	1		K.LYALDVR.V
131	137	425.249	848.483	848.476	8.97	0	34	0.0064	1		K.LYALDVR.V
131	137	425.249	848.483	848.476	9.08	0	24	0.04	1		K.LYALDVR.V
131	137	425.249	848.483	848.476	9.17	0	38	0.0025	1		K.LYALDVR.V
131	137	425.249	848.483	848.476	9.25	0	36	0.0064	1		K.LYALDVR.V
131	137	425.249	848.484	848.476	9.41	0	35	0.0073	1		K.LYALDVR.V
131	137	425.249	848.484	848.476	9.63	0	24	0.018	1		K.LYALDVR.V
131	137	425.249	848.484	848.476	9.72	0	20	0.041	1		K.LYALDVR.V
131	137	425.249	848.484	848.476	9.88	0	43	0.0021	1		K.LYALDVR.V
131	137	425.249	848.484	848.476	10.1	0	35	0.0068	1		K.LYALDVR.V
131	137	425.249	848.484	848.476	10.1	0	39	0.0028	1		K.LYALDVR.V
131	137	425.25	848.484	848.476	10.3	0	32	0.0042	1		K.LYALDVR.V
131	137	425.25	848.484	848.476	10.4	0	19	0.058	1		K.LYALDVR.V
131	137	425.25	848.484	848.476	10.4	0	22	0.095	1		K.LYALDVR.V
131	137	425.25	848.485	848.476	10.6	0	35	0.0074	1		K.LYALDVR.V
131	137	425.25	848.485	848.476	10.8	0	23	0.026	1		K.LYALDVR.V
131	137	425.25	848.485	848.476	10.9	0	56	0.00012	1		K.LYALDVR.V
131	137	425.25	848.485	848.476	11	0	25	0.062	1		K.LYALDVR.V
131	137	425.25	848.485	848.476	11.4	0	38	0.0056	1		K.LYALDVR.V
131	137	425.25	848.485	848.476	11.6	0	37	0.0066	1		K.LYALDVR.V
131	137	425.25	848.486	848.476	12.5	0	38	0.0043	1		K.LYALDVR.V
138	164	734.407	2933.6	2933.58	7.11	0	22	0.0091	1		R.VNSLDPAWPIKPLPPNVNTSSIHVNPK.F
138	164	978.873	2933.6	2933.58	7.17	0	42	0.00011	1		R.VNSLDPAWPIKPLPPNVNTSSIHVNPK.F
138	164	587.727	2933.6	2933.58	8.51	0	73	1.3e-07	1		R.VNSLDPAWPIKPLPPNVNTSSIHVNPK.F
138	164	734.408	2933.6	2933.58	9.04	0	34	0.00065	1		R.VNSLDPAWPIKPLPPNVNTSSIHVNPK.F
138	164	978.875	2933.6	2933.58	9.43	0	27	0.0031	1		R.VNSLDPAWPIKPLPPNVNTSSIHVNPK.F
138	164	734.409	2933.61	2933.58	9.87	0	38	0.00025	1		R.VNSLDPAWPIKPLPPNVNTSSIHVNPK.F
138	164	734.409	2933.61	2933.58	9.91	0	33	0.00083	1		R.VNSLDPAWPIKPLPPNVNTSSIHVNPK.F
138	164	734.409	2933.61	2933.58	9.92	0	25	0.0043	1		R.VNSLDPAWPIKPLPPNVNTSSIHVNPK.F
138	164	1467.81	2933.61	2933.58	9.93	0	46	5.2e-05	1		R.VNSLDPAWPIKPLPPNVNTSSIHVNPK.F
138	164	734.409	2933.61	2933.58	10.5	0	28	0.0024	1		R.VNSLDPAWPIKPLPPNVNTSSIHVNPK.F
138	164	587.729	2933.61	2933.58	10.6	0	52	1.4e-05	1		R.VNSLDPAWPIKPLPPNVNTSSIHVNPK.F
138	164	734.409	2933.61	2933.58	11.1	0	33	0.00078	1		R.VNSLDPAWPIKPLPPNVNTSSIHVNPK.F
138	164	734.41	2933.61	2933.58	11.2	0	0	0.91	1		R.VNSLDPAWPIKPLPPNVNTSSIHVNPK.F
138	164	734.41	2933.61	2933.58	11.3	0	46	4.9e-05	1		R.VNSLDPAWPIKPLPPNVNTSSIHVNPK.F
138	164	734.41	2933.61	2933.58	11.7	0	18	0.022	1		R.VNSLDPAWPIKPLPPNVNTSSIHVNPK.F
138	164	734.41	2933.61	2933.58	12.1	0	17	0.027	1		R.VNSLDPAWPIKPLPPNVNTSSIHVNPK.F
138	164	734.41	2933.61	2933.58	12.1	0	54	9.2e-06	1		R.VNSLDPAWPIKPLPPNVNTSSIHVNPK.F
138	164	1005.53	3013.57	3013.54	7.83	0	17	0.028	1		R.VNSLDPAWPIKPLPPNVNTSSIHVNPK.F + Phospho (ST)
138	164	1005.53	3013.57	3013.54	8.68	0	0	0.9	1		R.VNSLDPAWPIKPLPPNVNTSSIHVNPK.F + Phospho (ST)
138	164	754.4	3013.57	3013.54	9.92	0	14	0.044	1		R.VNSLDPAWPIKPLPPNVNTSSIHVNPK.F + Phospho (ST)
138	164	1005.53	3013.57	3013.54	10.2	0	14	0.049	1		R.VNSLDPAWPIKPLPPNVNTSSIHVNPK.F + Phospho (ST)
138	164	754.401	3013.57	3013.54	10.4	0	13	0.059	1		R.VNSLDPAWPIKPLPPNVNTSSIHVNPK.F + Phospho (ST)
138	164	754.401	3013.58	3013.54	11.1	0	0	0.96	1		R.VNSLDPAWPIKPLPPNVNTSSIHVNPK.F + Phospho (ST)
165	196	857.946	3427.75	3427.72	11	1	24	0.006	1		K.FLNKSPEEPSTPGTVVSSPSISTPPIVPDIQK.N + Phospho (ST)
165	196	857.947	3427.76	3427.72	12.9	1	20	0.018	1		K.FLNKSPEEPSTPGTVVSSPSISTPPIVPDIQK.N + Phospho (ST)
165	196	1170.25	3507.73	3507.68	13.1	1	20	0.015	1		K.FLNKSPEEPSTPGTVVSSPSISTPPIVPDIQK.N + 2 Phospho (ST)
165	196	877.94	3507.73	3507.68	13.7	1	17	0.036	1		K.FLNKSPEEPSTPGTVVSSPSISTPPIVPDIQK.N + 2 Phospho (ST)
169	196	949.503	2845.49	2845.46	9.38	0	43	9.9e-05	1		K.SPEEPSTPGTVVSSPSISTPPIVPDIQK.N
169	196	949.504	2845.49	2845.46	10.8	0	55	7.2e-06	1		K.SPEEPSTPGTVVSSPSISTPPIVPDIQK.N
169	196	976.158	2925.45	2925.43	8.95	0	65	7.9e-07	1		K.SPEEPSTPGTVVSSPSISTPPIVPDIQK.N + Phospho (ST)
169	196	1463.74	2925.46	2925.43	10.4	0	33	0.00077	1		K.SPEEPSTPGTVVSSPSISTPPIVPDIQK.N + Phospho (ST)
169	196	1463.74	2925.46	2925.43	10.9	0	58	3.3e-06	1		K.SPEEPSTPGTVVSSPSISTPPIVPDIQK.N + Phospho (ST)
169	196	976.16	2925.46	2925.43	11.2	0	42	0.00011	1		K.SPEEPSTPGTVVSSPSISTPPIVPDIQK.N + Phospho (ST)
169	196	976.16	2925.46	2925.43	11.5	0	27	0.003	1		K.SPEEPSTPGTVVSSPSISTPPIVPDIQK.N + Phospho (ST)
169	196	976.161	2925.46	2925.43	11.6	0	39	0.00024	1		K.SPEEPSTPGTVVSSPSISTPPIVPDIQK.N + Phospho (ST)
169	196	1002.81	3005.42	3005.39	8.07	0	52	1.5e-05	1		K.SPEEPSTPGTVVSSPSISTPPIVPDIQK.N + 2 Phospho (ST)
169	196	1002.81	3005.42	3005.39	9.06	0	31	0.0031	1		K.SPEEPSTPGTVVSSPSISTPPIVPDIQK.N + 2 Phospho (ST)
169	196	1002.81	3005.42	3005.39	9.27	0	50	2.1e-05	1		K.SPEEPSTPGTVVSSPSISTPPIVPDIQK.N + 2 Phospho (ST)
169	196	1002.81	3005.42	3005.39	9.46	0	46	5.3e-05	1		K.SPEEPSTPGTVVSSPSISTPPIVPDIQK.N + 2 Phospho (ST)
169	196	752.363	3005.42	3005.39	9.83	0	7	0.53	1		K.SPEEPSTPGTVVSSPSISTPPIVPDIQK.N + 2 Phospho (ST)
169	196	1002.81	3005.42	3005.39	10.2	0	44	0.00011	1		K.SPEEPSTPGTVVSSPSISTPPIVPDIQK.N + 2 Phospho (ST)
169	196	1002.82	3005.43	3005.39	11.3	0	26	0.0075	1		K.SPEEPSTPGTVVSSPSISTPPIVPDIQK.N + 2 Phospho (ST)
197	205	557.818	1113.62	1113.61	6.11	0	58	7.2e-05	1		K.NLTQEQLIR.Q
197	205	557.819	1113.62	1113.61	8.94	0	57	7.5e-05	1		K.NLTQEQLIR.Q
197	205	557.82	1113.63	1113.61	9.76	0	57	6.9e-05	1		K.NLTQEQLIR.Q
197	205	557.82	1113.63	1113.61	9.81	0	57	7.4e-05	1		K.NLTQEQLIR.Q
197	205	557.82	1113.63	1113.61	10.1	0	58	7.7e-05	1		K.NLTQEQLIR.Q
197	205	557.82	1113.63	1113.61	10.1	0	57	7.2e-05	1		K.NLTQEQLIR.Q
197	205	557.82	1113.63	1113.61	10.1	0	57	6.9e-05	1		K.NLTQEQLIR.Q
197	205	557.82	1113.63	1113.61	10.1	0	28	0.012	1		K.NLTQEQLIR.Q
197	205	557.82	1113.63	1113.61	10.2	0	57	7.1e-05	1		K.NLTQEQLIR.Q
197	205	557.82	1113.63	1113.61	10.2	0	57	7.1e-05	1		K.NLTQEQLIR.Q
197	205	557.82	1113.63	1113.61	10.2	0	57	7.3e-05	1		K.NLTQEQLIR.Q
197	205	557.82	1113.63	1113.61	10.9	0	57	6.9e-05	1		K.NLTQEQLIR.Q
197	205	557.82	1113.63	1113.61	10.9	0	53	0.00013	1		K.NLTQEQLIR.Q
197	205	557.821	1113.63	1113.61	11	0	57	7.3e-05	1		K.NLTQEQLIR.Q
197	205	557.821	1113.63	1113.61	11.1	0	57	7.3e-05	1		K.NLTQEQLIR.Q
197	205	557.821	1113.63	1113.61	11.4	0	57	6.3e-05	1		K.NLTQEQLIR.Q
197	205	557.821	1113.63	1113.61	11.9	0	57	7.1e-05	1		K.NLTQEQLIR.Q
197	205	557.821	1113.63	1113.61	12.1	0	52	0.0002	1		K.NLTQEQLIR.Q
197	205	557.822	1113.63	1113.61	13.7	0	58	7e-05	1		K.NLTQEQLIR.Q
212	221	628.378	1254.74	1254.73	9.23	1	40	0.0035	1		K.QKQLLELQQK.K
212	221	419.255	1254.74	1254.73	9.99	1	26	0.087	1		K.QKQLLELQQK.K
212	221	419.255	1254.74	1254.73	11.1	1	30	0.033	1		K.QKQLLELQQK.K
212	221	628.379	1254.74	1254.73	11.4	1	9	0.48	1		K.QKQLLELQQK.K
214	221	500.299	998.584	998.576	8.32	0	31	0.0055	1		K.QLLELQQK.K
214	221	500.3	998.585	998.576	8.71	0	17	0.026	1		K.QLLELQQK.K
214	221	500.3	998.585	998.576	9.16	0	21	0.028	1		K.QLLELQQK.K
214	221	500.3	998.585	998.576	9.44	0	17	0.42	1		K.QLLELQQK.K
214	221	500.3	998.586	998.576	9.55	0	14	0.046	1		K.QLLELQQK.K
214	221	500.3	998.586	998.576	9.57	0	20	0.014	1		K.QLLELQQK.K
214	221	500.3	998.586	998.576	9.99	0	23	0.023	1		K.QLLELQQK.K
214	221	500.3	998.586	998.576	10.1	0	34	0.0068	1		K.QLLELQQK.K
214	221	500.3	998.586	998.576	10.2	0	19	0.02	1		K.QLLELQQK.K
214	221	500.3	998.586	998.576	10.4	0	22	0.027	1		K.QLLELQQK.K
214	221	500.301	998.587	998.576	10.7	0	28	0.024	1		K.QLLELQQK.K
214	221	500.301	998.587	998.576	11.2	0	25	0.019	1		K.QLLELQQK.K
214	231	546.07	2180.25	2180.24	4.28	2	41	0.00014	1		K.QLLELQQKKLELELEQAK.A
222	231	400.9	1199.68	1199.68	1.73	1	23	0.044	1		K.KLELELEQAK.A
222	231	600.85	1199.69	1199.68	7.79	1	69	8.8e-06	1		K.KLELELEQAK.A
222	231	600.85	1199.69	1199.68	7.79	1	46	0.00027	1		K.KLELELEQAK.A
222	231	600.85	1199.69	1199.68	8.05	1	55	0.00022	1		K.KLELELEQAK.A
222	231	400.903	1199.69	1199.68	8.74	1	29	0.055	1		K.KLELELEQAK.A
222	231	600.851	1199.69	1199.68	8.9	1	54	9.7e-05	1		K.KLELELEQAK.A
222	231	600.851	1199.69	1199.68	8.93	1	47	0.00095	1		K.KLELELEQAK.A
222	231	600.851	1199.69	1199.68	9.29	1	53	0.00012	1		K.KLELELEQAK.A
222	231	600.851	1199.69	1199.68	9.66	1	54	3.7e-05	1		K.KLELELEQAK.A
222	231	600.851	1199.69	1199.68	9.92	1	54	0.00023	1		K.KLELELEQAK.A
222	231	400.903	1199.69	1199.68	10.2	1	24	0.27	1		K.KLELELEQAK.A
222	231	600.851	1199.69	1199.68	10.2	1	68	9e-06	1		K.KLELELEQAK.A
222	231	600.852	1199.69	1199.68	10.5	1	54	0.00024	1		K.KLELELEQAK.A
222	231	400.904	1199.69	1199.68	10.6	1	25	0.11	1		K.KLELELEQAK.A
222	231	600.852	1199.69	1199.68	10.7	1	37	0.0047	1		K.KLELELEQAK.A
222	231	400.904	1199.69	1199.68	10.7	1	25	0.056	1		K.KLELELEQAK.A
222	231	600.852	1199.69	1199.68	10.8	1	58	0.00011	1		K.KLELELEQAK.A
222	231	400.904	1199.69	1199.68	11.1	1	25	0.18	1		K.KLELELEQAK.A
222	231	400.904	1199.69	1199.68	11.5	1	23	0.15	1		K.KLELELEQAK.A
222	231	400.904	1199.69	1199.68	11.9	1	20	0.2	1		K.KLELELEQAK.A
222	231	400.904	1199.69	1199.68	12.8	1	20	0.55	1		K.KLELELEQAK.A
223	231	536.804	1071.59	1071.58	11.2	0	50	0.00081	1		K.LELELEQAK.A
232	255	790.42	2368.24	2368.22	6.24	0	19	0.038	1		K.AQLAVSLSVQQETSNLGPGSAPSK.L
232	255	790.42	2368.24	2368.22	6.24	0	36	0.0011	1		K.AQLAVSLSVQQETSNLGPGSAPSK.L
232	255	790.421	2368.24	2368.22	8.02	0	92	2.6e-09	1		K.AQLAVSLSVQQETSNLGPGSAPSK.L
232	255	1185.13	2368.24	2368.22	8.53	0	117	1.2e-11	1		K.AQLAVSLSVQQETSNLGPGSAPSK.L
232	255	790.422	2368.24	2368.22	9.03	0	63	1.4e-06	1		K.AQLAVSLSVQQETSNLGPGSAPSK.L
232	255	790.423	2368.25	2368.22	9.99	0	85	1.1e-08	1		K.AQLAVSLSVQQETSNLGPGSAPSK.L
232	255	790.424	2368.25	2368.22	10.8	0	60	3.2e-06	1		K.AQLAVSLSVQQETSNLGPGSAPSK.L
232	255	817.08	2448.22	2448.19	11.1	0	29	0.0077	1		K.AQLAVSLSVQQETSNLGPGSAPSK.L + Phospho (ST)
256	267	440.59	1318.75	1318.74	3.83	0	18	0.02	1		K.LHVSQIPPMAVK.A
256	267	440.59	1318.75	1318.74	3.83	0	29	0.0019	1		K.LHVSQIPPMAVK.A
256	267	440.59	1318.75	1318.74	3.83	0	34	0.00069	1		K.LHVSQIPPMAVK.A
256	267	440.59	1318.75	1318.74	3.83	0	28	0.0024	1		K.LHVSQIPPMAVK.A
256	267	440.592	1318.76	1318.74	9.17	0	29	0.0018	1		K.LHVSQIPPMAVK.A
256	267	660.385	1318.76	1318.74	9.45	0	32	0.00095	1		K.LHVSQIPPMAVK.A
256	267	440.592	1318.76	1318.74	9.57	0	33	0.00079	1		K.LHVSQIPPMAVK.A
256	267	440.593	1318.76	1318.74	9.75	0	30	0.0017	1		K.LHVSQIPPMAVK.A
256	267	660.385	1318.76	1318.74	10	0	36	0.00059	1		K.LHVSQIPPMAVK.A
256	267	440.593	1318.76	1318.74	10.1	0	32	0.00097	1		K.LHVSQIPPMAVK.A
256	267	660.386	1318.76	1318.74	10.3	0	48	4e-05	1		K.LHVSQIPPMAVK.A
256	267	440.593	1318.76	1318.74	10.3	0	32	0.0011	1		K.LHVSQIPPMAVK.A
256	267	440.593	1318.76	1318.74	10.4	0	30	0.0015	1		K.LHVSQIPPMAVK.A
256	267	660.386	1318.76	1318.74	10.4	0	37	0.00031	1		K.LHVSQIPPMAVK.A
256	267	440.593	1318.76	1318.74	10.9	0	30	0.0015	1		K.LHVSQIPPMAVK.A
256	267	440.593	1318.76	1318.74	11	0	24	0.0055	1		K.LHVSQIPPMAVK.A
256	267	660.386	1318.76	1318.74	11.2	0	38	0.00026	1		K.LHVSQIPPMAVK.A
256	267	440.593	1318.76	1318.74	11.3	0	28	0.0026	1		K.LHVSQIPPMAVK.A
256	267	440.595	1318.76	1318.74	14.3	0	12	0.082	1		K.LHVSQIPPMAVK.A
256	267	445.92	1334.74	1334.74	0.1	0	18	0.021	1		K.LHVSQIPPMAVK.A + Oxidation (M)
256	267	668.38	1334.75	1334.74	5.55	0	13	0.054	1		K.LHVSQIPPMAVK.A + Oxidation (M)
256	267	668.38	1334.75	1334.74	5.55	0	5	0.38	1		K.LHVSQIPPMAVK.A + Oxidation (M)
256	267	668.381	1334.75	1334.74	7.39	0	29	0.0026	1		K.LHVSQIPPMAVK.A + Oxidation (M)
256	267	668.381	1334.75	1334.74	7.87	0	28	0.0032	1		K.LHVSQIPPMAVK.A + Oxidation (M)
256	267	668.382	1334.75	1334.74	8.21	0	19	0.018	1		K.LHVSQIPPMAVK.A + Oxidation (M)
256	267	445.924	1334.75	1334.74	8.24	0	26	0.0037	1		K.LHVSQIPPMAVK.A + Oxidation (M)
256	267	445.924	1334.75	1334.74	8.31	0	22	0.0096	1		K.LHVSQIPPMAVK.A + Oxidation (M)
256	267	668.382	1334.75	1334.74	8.55	0	35	0.00054	1		K.LHVSQIPPMAVK.A + Oxidation (M)
256	267	445.924	1334.75	1334.74	8.69	0	24	0.0053	1		K.LHVSQIPPMAVK.A + Oxidation (M)
256	267	445.924	1334.75	1334.74	8.72	0	21	0.01	1		K.LHVSQIPPMAVK.A + Oxidation (M)
256	267	668.382	1334.75	1334.74	8.86	0	25	0.0044	1		K.LHVSQIPPMAVK.A + Oxidation (M)
256	267	668.382	1334.75	1334.74	8.91	0	27	0.0029	1		K.LHVSQIPPMAVK.A + Oxidation (M)
256	267	668.382	1334.75	1334.74	9.03	0	28	0.0025	1		K.LHVSQIPPMAVK.A + Oxidation (M)
256	267	668.382	1334.75	1334.74	9.05	0	14	0.048	1		K.LHVSQIPPMAVK.A + Oxidation (M)
256	267	668.382	1334.75	1334.74	9.06	0	38	0.00027	1		K.LHVSQIPPMAVK.A + Oxidation (M)
256	267	668.383	1334.75	1334.74	9.25	0	16	0.033	1		K.LHVSQIPPMAVK.A + Oxidation (M)
256	267	668.383	1334.75	1334.74	9.34	0	30	0.0025	1		K.LHVSQIPPMAVK.A + Oxidation (M)
256	267	445.924	1334.75	1334.74	9.67	0	25	0.0043	1		K.LHVSQIPPMAVK.A + Oxidation (M)
256	267	445.924	1334.75	1334.74	9.69	0	26	0.0036	1		K.LHVSQIPPMAVK.A + Oxidation (M)
256	267	445.924	1334.75	1334.74	9.75	0	26	0.004	1		K.LHVSQIPPMAVK.A + Oxidation (M)
256	267	668.383	1334.75	1334.74	9.83	0	22	0.0089	1		K.LHVSQIPPMAVK.A + Oxidation (M)
256	267	668.383	1334.75	1334.74	10.1	0	15	0.039	1		K.LHVSQIPPMAVK.A + Oxidation (M)
256	267	445.925	1334.75	1334.74	10.2	0	24	0.0061	1		K.LHVSQIPPMAVK.A + Oxidation (M)
256	267	668.383	1334.75	1334.74	10.3	0	25	0.0057	1		K.LHVSQIPPMAVK.A + Oxidation (M)
256	267	445.925	1334.75	1334.74	10.4	0	25	0.0042	1		K.LHVSQIPPMAVK.A + Oxidation (M)
256	267	445.925	1334.75	1334.74	10.5	0	24	0.0054	1		K.LHVSQIPPMAVK.A + Oxidation (M)
256	267	445.925	1334.75	1334.74	10.7	0	21	0.011	1		K.LHVSQIPPMAVK.A + Oxidation (M)
256	267	445.925	1334.75	1334.74	10.7	0	19	0.017	1		K.LHVSQIPPMAVK.A + Oxidation (M)
256	267	445.925	1334.75	1334.74	11.5	0	26	0.0083	1		K.LHVSQIPPMAVK.A + Oxidation (M)
256	267	668.384	1334.75	1334.74	11.7	0	11	0.096	1		K.LHVSQIPPMAVK.A + Oxidation (M)
256	278	630.854	2519.39	2519.37	8.05	1	28	0.0026	1		K.LHVSQIPPMAVKAPHQVPVQSEK.S
256	278	634.854	2535.38	2535.36	8.52	1	16	0.033	1		K.LHVSQIPPMAVKAPHQVPVQSEK.S + Oxidation (M)
268	278	407.22	1218.64	1218.64	2.04	0	15	0.039	1		K.APHQVPVQSEK.S
268	278	407.22	1218.64	1218.64	2.04	0	22	0.029	1		K.APHQVPVQSEK.S
268	278	610.331	1218.65	1218.64	9.3	0	57	1.4e-05	1		K.APHQVPVQSEK.S
268	278	407.223	1218.65	1218.64	9.73	0	27	0.0035	1		K.APHQVPVQSEK.S
268	278	407.223	1218.65	1218.64	9.83	0	31	0.0034	1		K.APHQVPVQSEK.S
268	278	407.223	1218.65	1218.64	10.1	0	23	0.031	1		K.APHQVPVQSEK.S
268	278	407.224	1218.65	1218.64	11.5	0	33	0.0076	1		K.APHQVPVQSEK.S
268	278	407.224	1218.65	1218.64	11.9	0	24	0.019	1		K.APHQVPVQSEK.S
268	291	660.617	2638.44	2638.42	8.3	1	7	0.21	1		K.APHQVPVQSEKSRPGPSLQIQDLK.G
268	291	528.696	2638.44	2638.42	8.52	1	10	0.12	1		K.APHQVPVQSEKSRPGPSLQIQDLK.G
268	291	680.61	2718.41	2718.39	8.92	1	24	0.0062	1		K.APHQVPVQSEKSRPGPSLQIQDLK.G + Phospho (ST)
268	291	907.144	2718.41	2718.39	9.69	1	6	0.26	1		K.APHQVPVQSEKSRPGPSLQIQDLK.G + Phospho (ST)
268	291	680.611	2718.41	2718.39	10.5	1	7	0.21	1		K.APHQVPVQSEKSRPGPSLQIQDLK.G + Phospho (ST)
268	291	680.611	2718.41	2718.39	10.7	1	27	0.0032	1		K.APHQVPVQSEKSRPGPSLQIQDLK.G + Phospho (ST)
279	291	480.27	1437.79	1437.79	-4.03	0	43	9.7e-05	1		K.SRPGPSLQIQDLK.G
279	291	719.91	1437.81	1437.79	7.99	0	27	0.0048	1		K.SRPGPSLQIQDLK.G
279	291	480.276	1437.81	1437.79	8.43	0	43	0.0012	1		K.SRPGPSLQIQDLK.G
279	291	480.276	1437.81	1437.79	8.58	0	44	8.1e-05	1		K.SRPGPSLQIQDLK.G
279	291	719.911	1437.81	1437.79	9.54	0	40	0.0002	1		K.SRPGPSLQIQDLK.G
279	291	719.911	1437.81	1437.79	9.6	0	32	0.0013	1		K.SRPGPSLQIQDLK.G
279	291	719.911	1437.81	1437.79	9.72	0	58	2.8e-05	1		K.SRPGPSLQIQDLK.G
279	291	719.911	1437.81	1437.79	9.89	0	62	2.1e-06	1		K.SRPGPSLQIQDLK.G
279	291	480.277	1437.81	1437.79	10.5	0	48	0.00012	1		K.SRPGPSLQIQDLK.G
279	291	480.277	1437.81	1437.79	10.7	0	41	0.00057	1		K.SRPGPSLQIQDLK.G
279	291	719.912	1437.81	1437.79	10.8	0	33	0.00085	1		K.SRPGPSLQIQDLK.G
279	291	480.277	1437.81	1437.79	11.4	0	39	0.00091	1		K.SRPGPSLQIQDLK.G
279	291	480.278	1437.81	1437.79	13.2	0	14	0.046	1		K.SRPGPSLQIQDLK.G
279	291	480.278	1437.81	1437.79	13.4	0	1	0.95	1		K.SRPGPSLQIQDLK.G
279	291	506.93	1517.77	1517.76	5.2	0	31	0.0014	1		K.SRPGPSLQIQDLK.G + Phospho (ST)
279	291	506.93	1517.77	1517.76	5.2	0	23	0.0068	1		K.SRPGPSLQIQDLK.G + Phospho (ST)
279	291	759.896	1517.78	1517.76	10.7	0	48	3.5e-05	1		K.SRPGPSLQIQDLK.G + Phospho (ST)
279	298	559.559	2234.21	2234.19	8.57	2	18	0.019	1		K.SRPGPSLQIQDLKGTNRDPR.L
279	298	447.85	2234.21	2234.19	11	2	6	0.29	1		K.SRPGPSLQIQDLKGTNRDPR.L
315	328	556.952	1667.83	1667.82	9.47	1	62	1.5e-06	1		R.KEFLMNTLNQSDTK.T
315	328	834.925	1667.84	1667.82	9.9	1	103	2.4e-10	1		R.KEFLMNTLNQSDTK.T
315	328	556.953	1667.84	1667.82	10.7	1	61	2e-06	1		R.KEFLMNTLNQSDTK.T
315	328	562.28	1683.82	1683.81	2.62	1	12	0.24	1		R.KEFLMNTLNQSDTK.T + Oxidation (M)
315	328	562.28	1683.82	1683.81	2.62	1	13	0.071	1		R.KEFLMNTLNQSDTK.T + Oxidation (M)
315	328	842.921	1683.83	1683.81	7.72	1	78	6.8e-08	1		R.KEFLMNTLNQSDTK.T + Oxidation (M)
315	328	562.284	1683.83	1683.81	9.2	1	51	1.6e-05	1		R.KEFLMNTLNQSDTK.T + Oxidation (M)
315	328	842.922	1683.83	1683.81	9.63	1	71	2.3e-07	1		R.KEFLMNTLNQSDTK.T + Oxidation (M)
315	328	562.284	1683.83	1683.81	10.1	1	40	0.00017	1		R.KEFLMNTLNQSDTK.T + Oxidation (M)
315	328	562.284	1683.83	1683.81	10.3	1	71	2.4e-07	1		R.KEFLMNTLNQSDTK.T + Oxidation (M)
315	328	562.284	1683.83	1683.81	10.5	1	24	0.006	1		R.KEFLMNTLNQSDTK.T + Oxidation (M)
316	328	770.872	1539.73	1539.72	4.13	0	57	4.7e-06	1		K.EFLMNTLNQSDTK.T
316	328	514.253	1539.74	1539.72	8.34	0	48	3.1e-05	1		K.EFLMNTLNQSDTK.T
316	328	770.876	1539.74	1539.72	8.45	0	78	4.7e-08	1		K.EFLMNTLNQSDTK.T
316	328	770.876	1539.74	1539.72	9	0	85	1.1e-08	1		K.EFLMNTLNQSDTK.T
316	328	770.876	1539.74	1539.72	9.4	0	70	2.5e-07	1		K.EFLMNTLNQSDTK.T
316	328	770.877	1539.74	1539.72	9.66	0	69	3.6e-07	1		K.EFLMNTLNQSDTK.T
316	328	770.88	1539.75	1539.72	14	0	63	1.2e-06	1		K.EFLMNTLNQSDTK.T
316	328	778.87	1555.73	1555.72	4.27	0	72	1.8e-07	1		K.EFLMNTLNQSDTK.T + Oxidation (M)
316	328	778.872	1555.73	1555.72	7.02	0	66	6.4e-07	1		K.EFLMNTLNQSDTK.T + Oxidation (M)
316	328	778.873	1555.73	1555.72	8.35	0	69	3.5e-07	1		K.EFLMNTLNQSDTK.T + Oxidation (M)
316	328	778.873	1555.73	1555.72	8.57	0	96	1.1e-09	1		K.EFLMNTLNQSDTK.T + Oxidation (M)
316	328	778.874	1555.73	1555.72	8.93	0	81	2.4e-08	1		K.EFLMNTLNQSDTK.T + Oxidation (M)
316	328	519.585	1555.73	1555.72	9.18	0	27	0.0027	1		K.EFLMNTLNQSDTK.T + Oxidation (M)
316	328	778.874	1555.73	1555.72	9.36	0	85	1.1e-08	1		K.EFLMNTLNQSDTK.T + Oxidation (M)
316	328	519.585	1555.73	1555.72	9.44	0	24	0.0061	1		K.EFLMNTLNQSDTK.T + Oxidation (M)
316	328	778.874	1555.73	1555.72	9.48	0	70	2.9e-07	1		K.EFLMNTLNQSDTK.T + Oxidation (M)
316	328	778.874	1555.73	1555.72	9.95	0	89	5e-09	1		K.EFLMNTLNQSDTK.T + Oxidation (M)
316	328	778.875	1555.74	1555.72	10.5	0	92	2.4e-09	1		K.EFLMNTLNQSDTK.T + Oxidation (M)
316	328	778.875	1555.74	1555.72	10.6	0	96	1.1e-09	1		K.EFLMNTLNQSDTK.T + Oxidation (M)
316	328	778.876	1555.74	1555.72	11.8	0	65	7.4e-07	1		K.EFLMNTLNQSDTK.T + Oxidation (M)
316	328	810.861	1619.71	1619.69	10.9	0	85	1.2e-08	1		K.EFLMNTLNQSDTK.T + Phospho (ST)
355	363	538.289	1074.56	1074.56	8.1	1	68	1.5e-05	1		K.KELDQLDSK.S
355	363	538.29	1074.57	1074.56	9.77	1	46	0.00017	1		K.KELDQLDSK.S
356	363	474.24	946.465	946.461	4.99	0	16	0.029	1		K.ELDQLDSK.S
356	363	474.242	946.469	946.461	8.52	0	35	0.0022	1		K.ELDQLDSK.S
356	363	474.242	946.469	946.461	9.03	0	19	0.015	1		K.ELDQLDSK.S
356	363	474.242	946.47	946.461	9.71	0	51	0.00017	1		K.ELDQLDSK.S
356	363	474.242	946.47	946.461	9.92	0	46	0.00043	1		K.ELDQLDSK.S
383	393	446.214	1335.62	1335.61	8.68	1	43	0.0001	1		K.DLKNQESESMR.L
383	399	707.64	2119.9	2119.89	3.16	2	2	0.72	1		K.DLKNQESESMRLSDMNK.R + Oxidation (M); Phospho (ST)
383	399	707.645	2119.91	2119.89	10.2	2	11	0.096	1		K.DLKNQESESMRLSDMNK.R + Oxidation (M); Phospho (ST)
386	399	583.576	1747.71	1747.69	8.42	1	20	0.012	1		K.NQESESMRLSDMNK.R + Phospho (ST)
386	399	874.87	1747.73	1747.69	19.9	1	2	1	9		K.NQESESMRLSDMNK.R + Phospho (ST)
386	399	588.908	1763.7	1763.69	9.31	1	5	0.36	1		K.NQESESMRLSDMNK.R + Oxidation (M); Phospho (ST)
386	399	882.858	1763.7	1763.69	9.39	1	6	0.25	1		K.NQESESMRLSDMNK.R + Oxidation (M); Phospho (ST)
386	399	588.908	1763.7	1763.69	9.99	1	10	0.11	1		K.NQESESMRLSDMNK.R + Oxidation (M); Phospho (ST)
386	399	882.86	1763.71	1763.69	11.3	1	9	0.14	1		K.NQESESMRLSDMNK.R + Oxidation (M); Phospho (ST)
386	400	952.91	1903.81	1903.79	7.22	2	11	0.17	1		K.NQESESMRLSDMNKR.D + Phospho (ST)
386	400	635.61	1903.81	1903.79	8.65	2	15	0.056	1		K.NQESESMRLSDMNKR.D + Phospho (ST)
386	400	635.61	1903.81	1903.79	8.78	2	13	0.12	1		K.NQESESMRLSDMNKR.D + Phospho (ST)
386	400	635.611	1903.81	1903.79	10.3	2	2	0.66	1		K.NQESESMRLSDMNKR.D + Phospho (ST)
386	400	640.942	1919.81	1919.79	9.84	2	1	0.89	1		K.NQESESMRLSDMNKR.D + Oxidation (M); Phospho (ST)
386	400	480.959	1919.81	1919.79	10	2	9	0.13	1		K.NQESESMRLSDMNKR.D + Oxidation (M); Phospho (ST)
386	400	640.943	1919.81	1919.79	11.5	2	12	0.075	1		K.NQESESMRLSDMNKR.D + Oxidation (M); Phospho (ST)
447	456	563.857	1125.7	1125.69	10.5	1	31	0.0098	1		R.NKIINGIVQK.Q
449	456	442.787	883.559	883.549	10.9	0	42	0.0018	1		K.IINGIVQK.Q
449	456	442.787	883.559	883.549	11.7	0	38	0.0038	1		K.IINGIVQK.Q
449	466	682.371	2044.09	2044.07	10.3	1	78	5.3e-08	1		K.IINGIVQKQDTITEESEK.Q
449	466	709.025	2124.05	2124.04	9.28	1	54	9.6e-06	1		K.IINGIVQKQDTITEESEK.Q + Phospho (ST)
449	466	709.028	2124.06	2124.04	12.1	1	57	4.8e-06	1		K.IINGIVQKQDTITEESEK.Q + Phospho (ST)
449	466	1063.04	2124.07	2124.04	14.3	1	95	1.2e-09	1		K.IINGIVQKQDTITEESEK.Q + Phospho (ST)
449	473	950.491	2848.45	2848.43	6.34	2	24	0.0059	1		K.IINGIVQKQDTITEESEKQGTKPGR.S + Phospho (ST)
457	466	630.26	1258.51	1258.5	7.04	0	46	4.5e-05	1		K.QDTITEESEK.Q + Phospho (ST)
457	466	630.261	1258.51	1258.5	9.14	0	61	1.9e-06	1		K.QDTITEESEK.Q + Phospho (ST)
457	473	476.74	1902.93	1902.93	1.37	1	26	0.0061	1		K.QDTITEESEKQGTKPGR.S
457	473	635.323	1902.95	1902.93	9.65	1	96	7.9e-09	1		K.QDTITEESEKQGTKPGR.S
457	473	476.745	1902.95	1902.93	11.6	1	59	4.6e-05	1		K.QDTITEESEKQGTKPGR.S
487	496	401.212	1200.61	1200.6	9.74	1	33	0.00087	1		K.SRSPIIHSPK.R + Phospho (ST)
487	496	641.297	1280.58	1280.57	8.33	1	24	0.015	1		K.SRSPIIHSPK.R + 2 Phospho (ST)
487	496	427.867	1280.58	1280.57	8.38	1	28	0.0034	1		K.SRSPIIHSPK.R + 2 Phospho (ST)
487	496	427.868	1280.58	1280.57	9.95	1	30	0.0041	1		K.SRSPIIHSPK.R + 2 Phospho (ST)
487	496	641.298	1280.58	1280.57	10.2	1	28	0.0088	1		K.SRSPIIHSPK.R + 2 Phospho (ST)
487	496	427.868	1280.58	1280.57	10.4	1	30	0.0041	1		K.SRSPIIHSPK.R + 2 Phospho (ST)
487	496	641.298	1280.58	1280.57	10.9	1	27	0.0043	1		K.SRSPIIHSPK.R + 2 Phospho (ST)
487	496	427.868	1280.58	1280.57	11.5	1	27	0.0036	1		K.SRSPIIHSPK.R + 2 Phospho (ST)
487	497	479.902	1436.68	1436.67	9.68	2	16	0.032	1		K.SRSPIIHSPKR.R + 2 Phospho (ST)
489	496	479.744	957.473	957.468	4.36	0	30	0.046	1		R.SPIIHSPK.R + Phospho (ST)
489	496	479.747	957.479	957.468	10.9	0	46	0.0012	1		R.SPIIHSPK.R + Phospho (ST)
489	496	479.747	957.479	957.468	10.9	0	45	0.00053	1		R.SPIIHSPK.R + Phospho (ST)
489	496	519.73	1037.44	1037.43	9.82	0	13	0.059	1		R.SPIIHSPK.R + 2 Phospho (ST)
507	517	460.52	1378.54	1378.54	2.08	1	21	0.015	1		R.QRSMSPTSTPK.A + 2 Phospho (ST)
507	517	690.281	1378.55	1378.54	8.53	1	16	0.034	1		R.QRSMSPTSTPK.A + 2 Phospho (ST)
507	517	690.281	1378.55	1378.54	8.93	1	18	0.021	1		R.QRSMSPTSTPK.A + 2 Phospho (ST)
507	517	460.524	1378.55	1378.54	10.1	1	19	0.017	1		R.QRSMSPTSTPK.A + 2 Phospho (ST)
507	517	730.266	1458.52	1458.5	10.6	1	12	0.082	1		R.QRSMSPTSTPK.A + 3 Phospho (ST)
509	517	508.217	1014.42	1014.41	10.8	0	50	3.4e-05	1		R.SMSPTSTPK.A + Phospho (ST)
509	517	548.2	1094.39	1094.38	9.72	0	28	0.0035	1		R.SMSPTSTPK.A + 2 Phospho (ST)
509	517	556.2	1110.39	1110.37	13.4	0	51	3.9e-05	1		R.SMSPTSTPK.A + Oxidation (M); 2 Phospho (ST)
523	542	600.018	2396.04	2396.02	9.07	2	12	0.087	1		R.QSGAKQSHMEEFTPPSREDR.N + Phospho (ST)
528	539	482.559	1444.65	1444.64	9.99	0	22	0.012	1		K.QSHMEEFTPPSR.E
528	539	482.559	1444.66	1444.64	10.2	0	13	0.06	1		K.QSHMEEFTPPSR.E
528	539	723.335	1444.66	1444.64	10.4	0	69	3.6e-07	1		K.QSHMEEFTPPSR.E
528	539	482.559	1444.66	1444.64	10.4	0	28	0.0031	1		K.QSHMEEFTPPSR.E
528	539	482.56	1444.66	1444.64	11.3	0	36	0.00053	1		K.QSHMEEFTPPSR.E
528	539	482.56	1444.66	1444.64	12.2	0	7	0.74	1		K.QSHMEEFTPPSR.E
528	539	487.89	1460.65	1460.64	7.9	0	13	0.094	1		K.QSHMEEFTPPSR.E + Oxidation (M)
528	539	487.89	1460.65	1460.64	8.22	0	18	0.03	1		K.QSHMEEFTPPSR.E + Oxidation (M)
528	539	487.89	1460.65	1460.64	8.34	0	17	0.047	1		K.QSHMEEFTPPSR.E + Oxidation (M)
528	539	487.89	1460.65	1460.64	8.73	0	16	0.053	1		K.QSHMEEFTPPSR.E + Oxidation (M)
528	539	487.89	1460.65	1460.64	9.14	0	13	0.076	1		K.QSHMEEFTPPSR.E + Oxidation (M)
528	539	731.332	1460.65	1460.64	9.17	0	53	1.1e-05	1		K.QSHMEEFTPPSR.E + Oxidation (M)
528	539	487.89	1460.65	1460.64	9.69	0	31	0.0021	1		K.QSHMEEFTPPSR.E + Oxidation (M)
528	539	731.332	1460.65	1460.64	9.86	0	57	4.9e-06	1		K.QSHMEEFTPPSR.E + Oxidation (M)
528	539	487.891	1460.65	1460.64	10.1	0	41	0.00014	1		K.QSHMEEFTPPSR.E + Oxidation (M)
528	539	487.891	1460.65	1460.64	10.2	0	31	0.0026	1		K.QSHMEEFTPPSR.E + Oxidation (M)
528	539	487.891	1460.65	1460.64	10.3	0	18	0.034	1		K.QSHMEEFTPPSR.E + Oxidation (M)
528	539	487.891	1460.65	1460.64	10.8	0	33	0.00086	1		K.QSHMEEFTPPSR.E + Oxidation (M)
528	539	487.891	1460.65	1460.64	11	0	27	0.0058	1		K.QSHMEEFTPPSR.E + Oxidation (M)
528	539	487.891	1460.65	1460.64	11.3	0	25	0.01	1		K.QSHMEEFTPPSR.E + Oxidation (M)
528	539	487.891	1460.65	1460.64	11.3	0	24	0.0087	1		K.QSHMEEFTPPSR.E + Oxidation (M)
528	539	514.546	1540.61	1540.6	8.51	0	31	0.0046	1		K.QSHMEEFTPPSR.E + Oxidation (M); Phospho (ST)
528	539	514.547	1540.62	1540.6	10.3	0	45	0.00076	1		K.QSHMEEFTPPSR.E + Oxidation (M); Phospho (ST)
528	542	615.94	1844.8	1844.81	-7.03	1	9	0.48	1		K.QSHMEEFTPPSREDR.N
528	542	615.94	1844.8	1844.81	-7.03	1	6	0.25	1		K.QSHMEEFTPPSREDR.N
528	542	615.949	1844.82	1844.81	6.9	1	19	0.016	1		K.QSHMEEFTPPSREDR.N
528	542	462.214	1844.83	1844.81	8.31	1	19	0.016	1		K.QSHMEEFTPPSREDR.N
528	542	462.214	1844.83	1844.81	8.94	1	13	0.061	1		K.QSHMEEFTPPSREDR.N
528	542	615.95	1844.83	1844.81	9.23	1	28	0.0029	1		K.QSHMEEFTPPSREDR.N
528	542	615.95	1844.83	1844.81	9.3	1	0	0.93	1		K.QSHMEEFTPPSREDR.N
528	542	462.214	1844.83	1844.81	9.49	1	17	0.026	1		K.QSHMEEFTPPSREDR.N
528	542	615.95	1844.83	1844.81	9.7	1	26	0.0038	1		K.QSHMEEFTPPSREDR.N
528	542	462.215	1844.83	1844.81	9.87	1	15	0.037	1		K.QSHMEEFTPPSREDR.N
528	542	462.215	1844.83	1844.81	10.2	1	28	0.0025	1		K.QSHMEEFTPPSREDR.N
528	542	462.215	1844.83	1844.81	10.7	1	5	0.34	1		K.QSHMEEFTPPSREDR.N
528	542	462.216	1844.83	1844.81	11.9	1	10	0.11	1		K.QSHMEEFTPPSREDR.N
528	542	466.21	1860.81	1860.81	2.6	1	15	0.042	1		K.QSHMEEFTPPSREDR.N + Oxidation (M)
528	542	621.28	1860.82	1860.81	6.51	1	28	0.0098	1		K.QSHMEEFTPPSREDR.N + Oxidation (M)
528	542	466.212	1860.82	1860.81	6.93	1	11	0.089	1		K.QSHMEEFTPPSREDR.N + Oxidation (M)
528	542	621.28	1860.82	1860.81	6.97	1	14	0.18	1		K.QSHMEEFTPPSREDR.N + Oxidation (M)
528	542	621.281	1860.82	1860.81	8.13	1	23	0.021	1		K.QSHMEEFTPPSREDR.N + Oxidation (M)
528	542	931.419	1860.82	1860.81	9.14	1	20	0.013	1		K.QSHMEEFTPPSREDR.N + Oxidation (M)
528	542	621.282	1860.82	1860.81	9.45	1	22	0.26	1		K.QSHMEEFTPPSREDR.N + Oxidation (M)
528	542	621.282	1860.82	1860.81	9.78	1	32	0.012	1		K.QSHMEEFTPPSREDR.N + Oxidation (M)
528	542	621.282	1860.83	1860.81	10.2	1	9	0.24	1		K.QSHMEEFTPPSREDR.N + Oxidation (M)
528	542	466.214	1860.83	1860.81	10.4	1	4	0.42	1		K.QSHMEEFTPPSREDR.N + Oxidation (M)
528	542	466.214	1860.83	1860.81	10.4	1	11	0.094	1		K.QSHMEEFTPPSREDR.N + Oxidation (M)
528	542	466.214	1860.83	1860.81	10.5	1	15	0.041	1		K.QSHMEEFTPPSREDR.N + Oxidation (M)
528	542	466.214	1860.83	1860.81	10.5	1	16	0.032	1		K.QSHMEEFTPPSREDR.N + Oxidation (M)
528	542	466.214	1860.83	1860.81	10.6	1	15	0.04	1		K.QSHMEEFTPPSREDR.N + Oxidation (M)
528	542	466.214	1860.83	1860.81	10.8	1	16	0.034	1		K.QSHMEEFTPPSREDR.N + Oxidation (M)
528	542	621.283	1860.83	1860.81	11	1	18	0.077	1		K.QSHMEEFTPPSREDR.N + Oxidation (M)
528	542	466.214	1860.83	1860.81	11.1	1	11	0.095	1		K.QSHMEEFTPPSREDR.N + Oxidation (M)
528	542	466.214	1860.83	1860.81	11.4	1	17	0.023	1		K.QSHMEEFTPPSREDR.N + Oxidation (M)
528	542	466.214	1860.83	1860.81	11.7	1	14	0.054	1		K.QSHMEEFTPPSREDR.N + Oxidation (M)
528	542	642.606	1924.8	1924.78	9.46	1	22	0.0085	1		K.QSHMEEFTPPSREDR.N + Phospho (ST)
528	542	642.606	1924.8	1924.78	9.72	1	26	0.004	1		K.QSHMEEFTPPSREDR.N + Phospho (ST)
528	542	642.607	1924.8	1924.78	11.3	1	27	0.0032	1		K.QSHMEEFTPPSREDR.N + Phospho (ST)
528	542	647.936	1940.79	1940.77	7.14	1	12	0.093	1		K.QSHMEEFTPPSREDR.N + Oxidation (M); Phospho (ST)
528	542	486.204	1940.79	1940.77	8.51	1	20	0.014	1		K.QSHMEEFTPPSREDR.N + Oxidation (M); Phospho (ST)
528	542	647.938	1940.79	1940.77	10.1	1	2	0.7	1		K.QSHMEEFTPPSREDR.N + Oxidation (M); Phospho (ST)
528	542	647.938	1940.79	1940.77	10.2	1	34	0.0014	1		K.QSHMEEFTPPSREDR.N + Oxidation (M); Phospho (ST)
528	542	647.938	1940.79	1940.77	10.2	1	22	0.015	1		K.QSHMEEFTPPSREDR.N + Oxidation (M); Phospho (ST)
528	542	486.205	1940.79	1940.77	10.6	1	23	0.0069	1		K.QSHMEEFTPPSREDR.N + Oxidation (M); Phospho (ST)
528	542	647.938	1940.79	1940.77	10.9	1	34	0.00066	1		K.QSHMEEFTPPSREDR.N + Oxidation (M); Phospho (ST)
528	542	647.94	1940.8	1940.77	13.3	1	6	0.3	1		K.QSHMEEFTPPSREDR.N + Oxidation (M); Phospho (ST)
528	542	674.59	2020.75	2020.74	4.68	1	5	0.57	1		K.QSHMEEFTPPSREDR.N + Oxidation (M); 2 Phospho (ST)
561	576	479.48	1913.89	1913.87	10.1	0	5	0.32	1		K.TEEERPQETTNQHSTK.S
561	576	638.975	1913.9	1913.87	16	0	30	0.0017	1		K.TEEERPQETTNQHSTK.S
577	592	910.434	1818.85	1818.84	8.83	1	62	1.6e-06	1		K.SGTEPKENVENWQSSK.S
577	592	607.292	1818.85	1818.84	9.05	1	51	1.6e-05	1		K.SGTEPKENVENWQSSK.S
577	592	910.435	1818.86	1818.84	9.21	1	79	3.6e-08	1		K.SGTEPKENVENWQSSK.S
577	592	607.292	1818.86	1818.84	9.22	1	51	1.5e-05	1		K.SGTEPKENVENWQSSK.S
577	592	607.292	1818.86	1818.84	9.38	1	19	0.016	1		K.SGTEPKENVENWQSSK.S
577	592	607.293	1818.86	1818.84	9.73	1	59	2.9e-06	1		K.SGTEPKENVENWQSSK.S
577	592	607.293	1818.86	1818.84	10.1	1	13	0.065	1		K.SGTEPKENVENWQSSK.S
577	592	910.436	1818.86	1818.84	10.9	1	21	0.012	1		K.SGTEPKENVENWQSSK.S
577	592	607.294	1818.86	1818.84	11.4	1	24	0.0061	1		K.SGTEPKENVENWQSSK.S
577	592	607.294	1818.86	1818.84	11.8	1	33	0.00087	1		K.SGTEPKENVENWQSSK.S
577	592	950.41	1898.81	1898.8	0.38	1	36	0.00038	1		K.SGTEPKENVENWQSSK.S + Phospho (ST)
577	592	633.949	1898.82	1898.8	10.4	1	11	0.11	1		K.SGTEPKENVENWQSSK.S + Phospho (ST)
583	592	610.78	1219.55	1219.55	-1.2	0	23	0.0069	1		K.ENVENWQSSK.S
583	592	610.785	1219.55	1219.55	6.58	0	45	6.2e-05	1		K.ENVENWQSSK.S
583	592	610.785	1219.56	1219.55	7.04	0	24	0.0054	1		K.ENVENWQSSK.S
583	592	610.786	1219.56	1219.55	8.14	0	52	1.3e-05	1		K.ENVENWQSSK.S
583	592	610.786	1219.56	1219.55	8.17	0	44	7.1e-05	1		K.ENVENWQSSK.S
583	592	610.786	1219.56	1219.55	9.29	0	50	2.1e-05	1		K.ENVENWQSSK.S
583	592	610.787	1219.56	1219.55	9.56	0	52	1.2e-05	1		K.ENVENWQSSK.S
583	592	610.787	1219.56	1219.55	9.6	0	47	3.9e-05	1		K.ENVENWQSSK.S
583	592	610.787	1219.56	1219.55	10.3	0	39	0.00023	1		K.ENVENWQSSK.S
583	592	610.787	1219.56	1219.55	10.4	0	48	3.4e-05	1		K.ENVENWQSSK.S
583	592	610.79	1219.57	1219.55	15.2	0	8	0.16	1		K.ENVENWQSSK.S
583	592	610.79	1219.57	1219.55	15.2	0	22	0.0082	1		K.ENVENWQSSK.S
583	592	610.79	1219.57	1219.55	15.2	0	44	6.8e-05	1		K.ENVENWQSSK.S
583	592	610.79	1219.57	1219.55	15.2	0	22	0.0093	1		K.ENVENWQSSK.S
583	592	610.79	1219.57	1219.55	15.2	0	26	0.0034	1		K.ENVENWQSSK.S
583	592	650.77	1299.53	1299.51	9.4	0	7	0.31	1		K.ENVENWQSSK.S + Phospho (ST)
583	596	608.26	1821.76	1821.74	8.19	2	21	0.013	1		K.ENVENWQSSKSAKR.W + 2 Phospho (ST)
597	605	582.284	1162.55	1162.54	10.3	1	30	0.0032	1		R.WKSGWEENK.S
597	605	622.266	1242.52	1242.51	8.87	1	22	0.044	1		R.WKSGWEENK.S + Phospho (ST)
599	620	651.08	2600.29	2600.27	6.83	1	16	0.042	1		K.SGWEENKSLQQVDEHSKPPHLR.H
599	620	521.066	2600.29	2600.27	8.14	1	52	2.1e-05	1		K.SGWEENKSLQQVDEHSKPPHLR.H
599	620	671.073	2680.26	2680.24	8.76	1	40	0.00019	1		K.SGWEENKSLQQVDEHSKPPHLR.H + Phospho (ST)
599	620	671.073	2680.26	2680.24	8.97	1	46	4.7e-05	1		K.SGWEENKSLQQVDEHSKPPHLR.H + Phospho (ST)
599	620	894.43	2680.27	2680.24	10.7	1	24	0.0083	1		K.SGWEENKSLQQVDEHSKPPHLR.H + Phospho (ST)
606	620	885.97	1769.93	1769.92	4.62	0	45	6e-05	1		K.SLQQVDEHSKPPHLR.H
606	620	443.49	1769.93	1769.92	7.7	0	45	6.9e-05	1		K.SLQQVDEHSKPPHLR.H
606	620	885.973	1769.93	1769.92	8.1	0	55	6.3e-06	1		K.SLQQVDEHSKPPHLR.H
606	620	443.491	1769.93	1769.92	8.96	0	50	3.1e-05	1		K.SLQQVDEHSKPPHLR.H
606	620	590.985	1769.93	1769.92	9.1	0	69	3.3e-07	1		K.SLQQVDEHSKPPHLR.H
606	620	590.985	1769.93	1769.92	9.46	0	43	0.00011	1		K.SLQQVDEHSKPPHLR.H
606	620	443.491	1769.93	1769.92	9.66	0	42	0.00013	1		K.SLQQVDEHSKPPHLR.H
606	620	590.986	1769.93	1769.92	10	0	58	3.4e-06	1		K.SLQQVDEHSKPPHLR.H
606	620	443.491	1769.93	1769.92	10	0	39	0.00041	1		K.SLQQVDEHSKPPHLR.H
606	620	590.986	1769.94	1769.92	11.6	0	74	1.2e-07	1		K.SLQQVDEHSKPPHLR.H
606	620	443.492	1769.94	1769.92	11.7	0	40	0.00025	1		K.SLQQVDEHSKPPHLR.H
606	620	443.492	1769.94	1769.92	11.8	0	40	0.00025	1		K.SLQQVDEHSKPPHLR.H
606	620	443.492	1769.94	1769.92	11.9	0	46	6.9e-05	1		K.SLQQVDEHSKPPHLR.H
606	620	443.492	1769.94	1769.92	12.2	0	39	0.00023	1		K.SLQQVDEHSKPPHLR.H
606	620	443.493	1769.94	1769.92	14	0	38	0.00033	1		K.SLQQVDEHSKPPHLR.H
606	620	617.64	1849.9	1849.88	7.88	0	42	0.00011	1		K.SLQQVDEHSKPPHLR.H + Phospho (ST)
606	620	463.483	1849.9	1849.88	10.5	0	21	0.011	1		K.SLQQVDEHSKPPHLR.H + Phospho (ST)
606	620	463.483	1849.9	1849.88	10.9	0	22	0.009	1		K.SLQQVDEHSKPPHLR.H + Phospho (ST)
621	635	634.29	1899.85	1899.84	4.65	2	54	4.3e-05	1		R.HRESWSSTKGILSPR.A + 2 Phospho (ST)
621	635	634.292	1899.86	1899.84	8.42	2	56	5.7e-06	1		R.HRESWSSTKGILSPR.A + 2 Phospho (ST)
621	635	475.972	1899.86	1899.84	10.1	2	32	0.021	1		R.HRESWSSTKGILSPR.A + 2 Phospho (ST)
621	635	950.937	1899.86	1899.84	10.8	2	12	0.091	1		R.HRESWSSTKGILSPR.A + 2 Phospho (ST)
621	635	660.948	1979.82	1979.81	8.7	2	47	3.8e-05	1		R.HRESWSSTKGILSPR.A + 3 Phospho (ST)
621	635	660.948	1979.82	1979.81	9.16	2	56	5.4e-06	1		R.HRESWSSTKGILSPR.A + 3 Phospho (ST)
621	635	990.92	1979.82	1979.81	9.65	2	43	8.5e-05	1		R.HRESWSSTKGILSPR.A + 3 Phospho (ST)
621	635	495.964	1979.83	1979.81	9.75	2	23	0.0085	1		R.HRESWSSTKGILSPR.A + 3 Phospho (ST)
621	635	660.949	1979.83	1979.81	9.98	2	42	0.00012	1		R.HRESWSSTKGILSPR.A + 3 Phospho (ST)
621	635	990.92	1979.83	1979.81	9.99	2	3	0.76	1		R.HRESWSSTKGILSPR.A + 3 Phospho (ST)
621	635	660.95	1979.83	1979.81	10.8	2	36	0.00045	1		R.HRESWSSTKGILSPR.A + 3 Phospho (ST)
621	635	660.95	1979.83	1979.81	11.1	2	26	0.0073	1		R.HRESWSSTKGILSPR.A + 3 Phospho (ST)
621	635	660.95	1979.83	1979.81	11.4	2	31	0.0013	1		R.HRESWSSTKGILSPR.A + 3 Phospho (ST)
621	635	660.95	1979.83	1979.81	11.4	2	40	0.00018	1		R.HRESWSSTKGILSPR.A + 3 Phospho (ST)
621	635	660.95	1979.83	1979.81	11.4	2	45	5.9e-05	1		R.HRESWSSTKGILSPR.A + 3 Phospho (ST)
621	635	660.95	1979.83	1979.81	11.5	2	12	0.073	1		R.HRESWSSTKGILSPR.A + 3 Phospho (ST)
639	654	652.34	1954	1953.98	9.57	1	2	1	2		K.QQQHRLSVDANLQIPK.E + Phospho (ST)
639	654	489.507	1954	1953.98	10.3	1	6	0.27	1		K.QQQHRLSVDANLQIPK.E + Phospho (ST)
639	654	652.34	1954	1953.98	10.4	1	9	0.16	1		K.QQQHRLSVDANLQIPK.E + Phospho (ST)
639	654	652.34	1954	1953.98	10.6	1	7	0.24	1		K.QQQHRLSVDANLQIPK.E + Phospho (ST)
639	654	978.007	1954	1953.98	10.7	1	38	0.00026	1		K.QQQHRLSVDANLQIPK.E + Phospho (ST)
639	654	652.341	1954	1953.98	11.4	1	19	0.016	1		K.QQQHRLSVDANLQIPK.E + Phospho (ST)
639	654	978.009	1954	1953.98	12.6	1	26	0.0066	1		K.QQQHRLSVDANLQIPK.E + Phospho (ST)
644	654	599.349	1196.68	1196.68	6.16	0	32	0.00091	1		R.LSVDANLQIPK.E
644	654	599.35	1196.69	1196.68	7.5	0	9	0.35	1		R.LSVDANLQIPK.E
644	654	599.35	1196.69	1196.68	7.5	0	7	0.2	1		R.LSVDANLQIPK.E
644	654	599.35	1196.69	1196.68	7.5	0	9	0.16	1		R.LSVDANLQIPK.E
644	654	599.35	1196.69	1196.68	7.86	0	49	2.8e-05	1		R.LSVDANLQIPK.E
644	654	599.351	1196.69	1196.68	8.62	0	32	0.00099	1		R.LSVDANLQIPK.E
644	654	599.351	1196.69	1196.68	9.13	0	27	0.0029	1		R.LSVDANLQIPK.E
644	654	599.351	1196.69	1196.68	9.87	0	48	3.2e-05	1		R.LSVDANLQIPK.E
644	654	599.352	1196.69	1196.68	10.2	0	50	2.1e-05	1		R.LSVDANLQIPK.E
644	654	599.352	1196.69	1196.68	10.3	0	46	4.6e-05	1		R.LSVDANLQIPK.E
644	654	599.352	1196.69	1196.68	10.9	0	43	8.6e-05	1		R.LSVDANLQIPK.E
644	654	599.353	1196.69	1196.68	12.7	0	46	4.8e-05	1		R.LSVDANLQIPK.E
644	654	599.353	1196.69	1196.68	12.9	0	17	0.026	1		R.LSVDANLQIPK.E
644	654	639.334	1276.65	1276.64	8.41	0	9	0.13	1		R.LSVDANLQIPK.E + Phospho (ST)
644	654	639.34	1276.67	1276.64	17.7	0	1	0.75	1		R.LSVDANLQIPK.E + Phospho (ST)
644	661	647.381	1939.12	1939.1	11.1	1	38	0.00028	1		R.LSVDANLQIPKELTLASK.R
644	662	524.813	2095.22	2095.2	10.9	2	46	5.4e-05	1		R.LSVDANLQIPKELTLASKR.E
655	667	510.311	1527.91	1527.9	8.45	2	16	0.029	1		K.ELTLASKRELLQK.T
672	690	714.058	2139.15	2139.13	9.25	0	65	8.6e-07	1		R.LASGEITQDDFLVVVHQIR.Q
672	690	714.058	2139.15	2139.13	9.54	0	65	8.8e-07	1		R.LASGEITQDDFLVVVHQIR.Q
672	690	714.058	2139.15	2139.13	9.6	0	10	0.11	1		R.LASGEITQDDFLVVVHQIR.Q
672	690	1070.58	2139.15	2139.13	9.65	0	65	7.8e-07	1		R.LASGEITQDDFLVVVHQIR.Q
672	690	714.058	2139.15	2139.13	9.65	0	84	1.2e-08	1		R.LASGEITQDDFLVVVHQIR.Q
672	690	535.796	2139.15	2139.13	10.1	0	65	8.8e-07	1		R.LASGEITQDDFLVVVHQIR.Q
672	690	714.059	2139.15	2139.13	10.2	0	101	3.1e-10	1		R.LASGEITQDDFLVVVHQIR.Q
672	690	714.059	2139.16	2139.13	10.6	0	22	0.0083	1		R.LASGEITQDDFLVVVHQIR.Q
672	690	714.059	2139.16	2139.13	10.6	0	38	0.00028	1		R.LASGEITQDDFLVVVHQIR.Q
672	690	714.059	2139.16	2139.13	10.7	0	93	2.1e-09	1		R.LASGEITQDDFLVVVHQIR.Q
672	690	714.059	2139.16	2139.13	11.1	0	51	1.6e-05	1		R.LASGEITQDDFLVVVHQIR.Q
672	690	714.059	2139.16	2139.13	11.2	0	76	7e-08	1		R.LASGEITQDDFLVVVHQIR.Q
672	690	714.059	2139.16	2139.13	11.2	0	46	5.3e-05	1		R.LASGEITQDDFLVVVHQIR.Q
672	690	714.059	2139.16	2139.13	11.3	0	65	8.4e-07	1		R.LASGEITQDDFLVVVHQIR.Q
672	690	714.06	2139.16	2139.13	11.5	0	84	1.3e-08	1		R.LASGEITQDDFLVVVHQIR.Q
672	690	714.06	2139.16	2139.13	11.5	0	65	8e-07	1		R.LASGEITQDDFLVVVHQIR.Q
672	690	1070.59	2139.16	2139.13	11.9	0	92	2.2e-09	1		R.LASGEITQDDFLVVVHQIR.Q
672	690	714.06	2139.16	2139.13	12	0	67	4.8e-07	1		R.LASGEITQDDFLVVVHQIR.Q
672	690	714.06	2139.16	2139.13	12	0	40	0.00017	1		R.LASGEITQDDFLVVVHQIR.Q
672	690	714.06	2139.16	2139.13	12	0	86	9.1e-09	1		R.LASGEITQDDFLVVVHQIR.Q
672	690	714.06	2139.16	2139.13	12.3	0	76	6.8e-08	1		R.LASGEITQDDFLVVVHQIR.Q
672	690	714.061	2139.16	2139.13	13.1	0	32	0.001	1		R.LASGEITQDDFLVVVHQIR.Q
672	690	714.062	2139.17	2139.13	15.6	0	60	2.3e-06	1		R.LASGEITQDDFLVVVHQIR.Q
672	690	740.713	2219.12	2219.1	8.91	0	90	1.3e-08	1		R.LASGEITQDDFLVVVHQIR.Q + Phospho (ST)
672	690	1110.57	2219.13	2219.1	12	0	91	1.2e-08	1		R.LASGEITQDDFLVVVHQIR.Q + Phospho (ST)
691	700	634.33	1266.65	1266.64	7.71	0	35	0.00053	1	U	R.QLFQYQEGVR.E
691	700	634.331	1266.65	1266.64	8.5	0	68	3e-06	1	U	R.QLFQYQEGVR.E
691	700	634.331	1266.65	1266.64	8.57	0	68	2.7e-06	1	U	R.QLFQYQEGVR.E
691	700	634.332	1266.65	1266.64	10.1	0	63	1.3e-06	1	U	R.QLFQYQEGVR.E
691	700	634.332	1266.65	1266.64	10.3	0	44	7.6e-05	1	U	R.QLFQYQEGVR.E
691	700	634.332	1266.65	1266.64	10.7	0	63	9.6e-06	1	U	R.QLFQYQEGVR.E
691	700	634.332	1266.65	1266.64	11.2	0	40	0.00024	1	U	R.QLFQYQEGVR.E
691	704	905.454	1808.89	1808.88	7.32	1	31	0.0058	1	U	R.QLFQYQEGVREEQR.S
691	704	603.972	1808.89	1808.88	7.36	1	25	0.0041	1	U	R.QLFQYQEGVREEQR.S
691	704	603.973	1808.9	1808.88	8.6	1	16	0.03	1	U	R.QLFQYQEGVREEQR.S
691	704	603.973	1808.9	1808.88	8.79	1	23	0.0073	1	U	R.QLFQYQEGVREEQR.S
691	704	905.456	1808.9	1808.88	9.58	1	15	0.093	1	U	R.QLFQYQEGVREEQR.S
691	704	603.974	1808.9	1808.88	10.3	1	25	0.0042	1	U	R.QLFQYQEGVREEQR.S
701	710	453.193	1356.56	1356.55	8.8	1	11	0.088	1		R.EEQRSPFNDR.F + Phospho (ST)
701	714	614.961	1841.86	1841.85	8.48	2	8	0.17	1		R.EEQRSPFNDRFPLK.R + Phospho (ST)
701	714	614.962	1841.86	1841.85	10.1	2	7	0.22	1		R.EEQRSPFNDRFPLK.R + Phospho (ST)
701	714	921.94	1841.87	1841.85	10.7	2	23	0.0068	1		R.EEQRSPFNDRFPLK.R + Phospho (ST)
701	714	921.94	1841.87	1841.85	10.8	2	12	0.089	1		R.EEQRSPFNDRFPLK.R + Phospho (ST)
701	714	614.963	1841.87	1841.85	11.4	2	15	0.039	1		R.EEQRSPFNDRFPLK.R + Phospho (ST)
701	714	614.964	1841.87	1841.85	12.4	2	8	0.18	1		R.EEQRSPFNDRFPLK.R + Phospho (ST)
705	714	407.556	1219.65	1219.63	8.39	1	9	0.13	1		R.SPFNDRFPLK.R
705	714	610.83	1219.65	1219.63	8.61	1	41	0.00024	1		R.SPFNDRFPLK.R
705	714	407.556	1219.65	1219.63	9.34	1	12	0.4	1		R.SPFNDRFPLK.R
705	714	407.556	1219.65	1219.63	9.92	1	19	0.037	1		R.SPFNDRFPLK.R
705	714	407.556	1219.65	1219.63	10.1	1	7	0.25	1		R.SPFNDRFPLK.R
705	714	610.832	1219.65	1219.63	11.7	1	47	5.5e-05	1		R.SPFNDRFPLK.R
705	714	434.212	1299.61	1299.6	9.69	1	4	0.42	1		R.SPFNDRFPLK.R + Phospho (ST)
705	714	650.815	1299.62	1299.6	11.4	1	42	0.00019	1		R.SPFNDRFPLK.R + Phospho (ST)
718	732	571.599	1711.78	1711.77	3.76	0	81	2.3e-08	1		R.YEDSDKPFVDSPASR.F
718	732	571.6	1711.78	1711.77	5.4	0	59	1.3e-05	1		R.YEDSDKPFVDSPASR.F
718	732	571.6	1711.78	1711.77	5.4	0	52	1.5e-05	1		R.YEDSDKPFVDSPASR.F
718	732	571.6	1711.78	1711.77	5.4	0	62	1.6e-06	1		R.YEDSDKPFVDSPASR.F
718	732	571.6	1711.78	1711.77	5.4	0	63	1.3e-06	1		R.YEDSDKPFVDSPASR.F
718	732	571.601	1711.78	1711.77	7.78	0	23	0.0063	1		R.YEDSDKPFVDSPASR.F
718	732	856.899	1711.78	1711.77	8.11	0	53	1.6e-05	1		R.YEDSDKPFVDSPASR.F
718	732	856.899	1711.78	1711.77	8.45	0	96	1.1e-09	1		R.YEDSDKPFVDSPASR.F
718	732	571.602	1711.78	1711.77	8.65	0	54	9.3e-06	1		R.YEDSDKPFVDSPASR.F
718	732	571.602	1711.78	1711.77	8.76	0	55	6.7e-06	1		R.YEDSDKPFVDSPASR.F
718	732	571.602	1711.78	1711.77	8.91	0	43	9.1e-05	1		R.YEDSDKPFVDSPASR.F
718	732	856.899	1711.78	1711.77	9.05	0	102	2.6e-10	1		R.YEDSDKPFVDSPASR.F
718	732	571.602	1711.78	1711.77	9.19	0	64	1.3e-06	1		R.YEDSDKPFVDSPASR.F
718	732	856.9	1711.78	1711.77	9.33	0	89	5e-09	1		R.YEDSDKPFVDSPASR.F
718	732	571.602	1711.78	1711.77	9.33	0	53	9.7e-06	1		R.YEDSDKPFVDSPASR.F
718	732	856.9	1711.79	1711.77	9.65	0	21	0.031	1		R.YEDSDKPFVDSPASR.F
718	732	856.9	1711.79	1711.77	9.65	0	15	0.075	1		R.YEDSDKPFVDSPASR.F
718	732	571.602	1711.79	1711.77	9.82	0	31	0.0014	1		R.YEDSDKPFVDSPASR.F
718	732	571.603	1711.79	1711.77	10.2	0	39	0.00022	1		R.YEDSDKPFVDSPASR.F
718	732	571.603	1711.79	1711.77	10.3	0	57	4.8e-06	1		R.YEDSDKPFVDSPASR.F
718	732	571.603	1711.79	1711.77	11.1	0	55	6.8e-06	1		R.YEDSDKPFVDSPASR.F
718	732	571.603	1711.79	1711.77	11.1	0	39	0.00022	1		R.YEDSDKPFVDSPASR.F
718	732	571.603	1711.79	1711.77	11.2	0	58	4e-06	1		R.YEDSDKPFVDSPASR.F
718	732	896.88	1791.75	1791.74	5.69	0	35	0.00057	1		R.YEDSDKPFVDSPASR.F + Phospho (ST)
718	732	896.881	1791.75	1791.74	7.28	0	27	0.0046	1		R.YEDSDKPFVDSPASR.F + Phospho (ST)
718	732	896.882	1791.75	1791.74	8.02	0	81	2.3e-08	1		R.YEDSDKPFVDSPASR.F + Phospho (ST)
718	732	598.257	1791.75	1791.74	8.41	0	50	2e-05	1		R.YEDSDKPFVDSPASR.F + Phospho (ST)
718	732	598.257	1791.75	1791.74	8.42	0	22	0.008	1		R.YEDSDKPFVDSPASR.F + Phospho (ST)
718	732	896.884	1791.75	1791.74	9.62	0	44	9.3e-05	1		R.YEDSDKPFVDSPASR.F + Phospho (ST)
718	732	598.258	1791.75	1791.74	9.68	0	51	1.7e-05	1		R.YEDSDKPFVDSPASR.F + Phospho (ST)
718	732	598.258	1791.75	1791.74	9.76	0	33	0.00088	1		R.YEDSDKPFVDSPASR.F + Phospho (ST)
718	732	896.884	1791.75	1791.74	10.1	0	41	0.00015	1		R.YEDSDKPFVDSPASR.F + Phospho (ST)
718	732	598.259	1791.75	1791.74	10.3	0	46	4.7e-05	1		R.YEDSDKPFVDSPASR.F + Phospho (ST)
718	732	896.884	1791.75	1791.74	10.4	0	49	2.5e-05	1		R.YEDSDKPFVDSPASR.F + Phospho (ST)
718	732	598.259	1791.75	1791.74	10.9	0	43	9.7e-05	1		R.YEDSDKPFVDSPASR.F + Phospho (ST)
718	732	598.26	1791.76	1791.74	12.2	0	46	4.8e-05	1		R.YEDSDKPFVDSPASR.F + Phospho (ST)
718	732	598.26	1791.76	1791.74	12.8	0	13	0.11	1		R.YEDSDKPFVDSPASR.F + Phospho (ST)
718	732	936.87	1871.73	1871.7	12.7	0	22	0.0088	1		R.YEDSDKPFVDSPASR.F + 2 Phospho (ST)
733	741	511.26	1020.5	1020.5	5.41	0	36	0.0016	1		R.FAGLDTNQR.L
733	741	511.26	1020.51	1020.5	6.46	0	32	0.02	1		R.FAGLDTNQR.L
733	741	511.26	1020.51	1020.5	6.46	0	27	0.025	1		R.FAGLDTNQR.L
733	741	511.26	1020.51	1020.5	6.46	0	53	5.1e-05	1		R.FAGLDTNQR.L
733	741	511.26	1020.51	1020.5	6.46	0	42	0.00027	1		R.FAGLDTNQR.L
733	741	511.26	1020.51	1020.5	6.46	0	64	5.1e-06	1		R.FAGLDTNQR.L
733	741	511.261	1020.51	1020.5	8.95	0	66	4.1e-06	1		R.FAGLDTNQR.L
733	741	511.261	1020.51	1020.5	9.17	0	50	0.00011	1		R.FAGLDTNQR.L
733	741	511.262	1020.51	1020.5	9.42	0	66	4.8e-06	1		R.FAGLDTNQR.L
733	741	511.262	1020.51	1020.5	9.62	0	70	2.5e-06	1		R.FAGLDTNQR.L
733	741	511.262	1020.51	1020.5	9.68	0	66	5.2e-06	1		R.FAGLDTNQR.L
733	741	511.262	1020.51	1020.5	10	0	70	2.2e-06	1		R.FAGLDTNQR.L
733	741	511.262	1020.51	1020.5	10.1	0	63	7.4e-06	1		R.FAGLDTNQR.L
733	741	511.262	1020.51	1020.5	10.4	0	63	8.4e-06	1		R.FAGLDTNQR.L
733	741	511.262	1020.51	1020.5	10.4	0	57	2.2e-05	1		R.FAGLDTNQR.L
733	741	511.262	1020.51	1020.5	10.5	0	57	2.6e-05	1		R.FAGLDTNQR.L
733	741	511.262	1020.51	1020.5	10.7	0	52	4.2e-05	1		R.FAGLDTNQR.L
733	741	551.25	1100.49	1100.47	18.4	0	59	3.4e-06	1		R.FAGLDTNQR.L + Phospho (ST)
742	762	567.81	2267.21	2267.2	3.83	0	0	0.98	1		R.LTALAEDRPLFDGPSRPSVAR.D
742	762	756.747	2267.22	2267.2	7.57	0	5	0.35	1		R.LTALAEDRPLFDGPSRPSVAR.D
742	762	756.747	2267.22	2267.2	8.11	0	12	0.081	1		R.LTALAEDRPLFDGPSRPSVAR.D
742	762	756.747	2267.22	2267.2	8.2	0	11	0.09	1		R.LTALAEDRPLFDGPSRPSVAR.D
742	762	756.748	2267.22	2267.2	9.07	0	9	0.14	1		R.LTALAEDRPLFDGPSRPSVAR.D
742	762	567.813	2267.22	2267.2	9.29	0	0	0.97	1		R.LTALAEDRPLFDGPSRPSVAR.D
742	762	567.813	2267.22	2267.2	9.96	0	4	0.4	1		R.LTALAEDRPLFDGPSRPSVAR.D
742	762	756.749	2267.23	2267.2	10.1	0	4	0.4	1		R.LTALAEDRPLFDGPSRPSVAR.D
742	762	756.749	2267.23	2267.2	10.6	0	7	0.21	1		R.LTALAEDRPLFDGPSRPSVAR.D
742	762	756.749	2267.23	2267.2	10.7	0	10	0.12	1		R.LTALAEDRPLFDGPSRPSVAR.D
742	762	756.75	2267.23	2267.2	10.9	0	10	0.12	1		R.LTALAEDRPLFDGPSRPSVAR.D
742	762	454.453	2267.23	2267.2	10.9	0	15	0.035	1		R.LTALAEDRPLFDGPSRPSVAR.D
742	762	756.75	2267.23	2267.2	11.1	0	1	0.95	1		R.LTALAEDRPLFDGPSRPSVAR.D
742	762	783.405	2347.19	2347.17	9.98	0	5	0.34	1		R.LTALAEDRPLFDGPSRPSVAR.D + Phospho (ST)
742	762	783.405	2347.19	2347.17	10.4	0	5	0.33	1		R.LTALAEDRPLFDGPSRPSVAR.D + Phospho (ST)
742	767	554.103	2765.48	2765.45	11.2	1	3	0.53	1		R.LTALAEDRPLFDGPSRPSVARDGPTK.M
768	775	468.24	934.466	934.458	8.01	0	53	0.00012	1		K.MIFEGPNK.L
768	775	468.241	934.467	934.458	9.88	0	53	0.00011	1		K.MIFEGPNK.L
768	775	468.242	934.469	934.458	11.4	0	53	0.00012	1		K.MIFEGPNK.L
768	775	476.238	950.461	950.453	8.27	0	33	0.0008	1		K.MIFEGPNK.L + Oxidation (M)
768	775	476.238	950.461	950.453	8.55	0	38	0.00029	1		K.MIFEGPNK.L + Oxidation (M)
768	775	476.238	950.461	950.453	8.64	0	46	0.00025	1		K.MIFEGPNK.L + Oxidation (M)
768	775	476.238	950.462	950.453	9.04	0	21	0.01	1		K.MIFEGPNK.L + Oxidation (M)
768	775	476.238	950.462	950.453	9.49	0	31	0.0013	1		K.MIFEGPNK.L + Oxidation (M)
768	775	476.239	950.463	950.453	9.93	0	32	0.0012	1		K.MIFEGPNK.L + Oxidation (M)
768	775	476.239	950.463	950.453	10.5	0	34	0.00069	1		K.MIFEGPNK.L + Oxidation (M)
768	775	476.239	950.463	950.453	10.8	0	34	0.00072	1		K.MIFEGPNK.L + Oxidation (M)
768	775	476.239	950.463	950.453	10.9	0	40	0.00021	1		K.MIFEGPNK.L + Oxidation (M)
768	775	476.239	950.464	950.453	11	0	21	0.011	1		K.MIFEGPNK.L + Oxidation (M)
768	775	476.239	950.464	950.453	11.5	0	12	0.077	1		K.MIFEGPNK.L + Oxidation (M)
768	775	476.24	950.465	950.453	12.3	0	40	0.00019	1		K.MIFEGPNK.L + Oxidation (M)
768	775	476.24	950.465	950.453	12.3	0	36	0.00066	1		K.MIFEGPNK.L + Oxidation (M)
768	775	476.24	950.465	950.453	12.9	0	38	0.00045	1		K.MIFEGPNK.L + Oxidation (M)
768	775	476.24	950.465	950.453	12.9	0	35	0.00047	1		K.MIFEGPNK.L + Oxidation (M)
768	779	490.243	1467.71	1467.69	8.12	1	51	2e-05	1		K.MIFEGPNKLSPR.I + Phospho (ST)
768	779	490.243	1467.71	1467.69	9.29	1	51	1.8e-05	1		K.MIFEGPNKLSPR.I + Phospho (ST)
768	779	490.244	1467.71	1467.69	9.8	1	63	2.1e-06	1		K.MIFEGPNKLSPR.I + Phospho (ST)
768	779	734.862	1467.71	1467.69	10.1	1	65	8.3e-07	1		K.MIFEGPNKLSPR.I + Phospho (ST)
768	779	734.862	1467.71	1467.69	10.5	1	88	5.9e-09	1		K.MIFEGPNKLSPR.I + Phospho (ST)
768	779	490.244	1467.71	1467.69	10.6	1	65	6.5e-06	1		K.MIFEGPNKLSPR.I + Phospho (ST)
768	779	734.862	1467.71	1467.69	10.9	1	60	2.6e-06	1		K.MIFEGPNKLSPR.I + Phospho (ST)
768	779	734.863	1467.71	1467.69	11	1	71	2.9e-07	1		K.MIFEGPNKLSPR.I + Phospho (ST)
768	779	490.244	1467.71	1467.69	11.1	1	52	1.4e-05	1		K.MIFEGPNKLSPR.I + Phospho (ST)
768	779	490.244	1467.71	1467.69	11.2	1	59	3e-06	1		K.MIFEGPNKLSPR.I + Phospho (ST)
768	779	490.245	1467.71	1467.69	11.9	1	62	2.8e-06	1		K.MIFEGPNKLSPR.I + Phospho (ST)
768	779	495.57	1483.69	1483.69	-0.84	1	52	0.0002	1		K.MIFEGPNKLSPR.I + Oxidation (M); Phospho (ST)
768	779	742.858	1483.7	1483.69	8.56	1	65	8.9e-07	1		K.MIFEGPNKLSPR.I + Oxidation (M); Phospho (ST)
768	779	742.859	1483.7	1483.69	8.74	1	55	6.5e-06	1		K.MIFEGPNKLSPR.I + Oxidation (M); Phospho (ST)
768	779	742.859	1483.7	1483.69	9	1	24	0.0051	1		K.MIFEGPNKLSPR.I + Oxidation (M); Phospho (ST)
768	779	742.859	1483.7	1483.69	9.52	1	52	1.8e-05	1		K.MIFEGPNKLSPR.I + Oxidation (M); Phospho (ST)
768	779	495.575	1483.7	1483.69	9.67	1	40	0.00017	1		K.MIFEGPNKLSPR.I + Oxidation (M); Phospho (ST)
768	779	742.859	1483.7	1483.69	9.9	1	45	6.4e-05	1		K.MIFEGPNKLSPR.I + Oxidation (M); Phospho (ST)
768	779	742.859	1483.7	1483.69	10	1	89	1.2e-08	1		K.MIFEGPNKLSPR.I + Oxidation (M); Phospho (ST)
768	779	495.575	1483.7	1483.69	10.1	1	38	0.00026	1		K.MIFEGPNKLSPR.I + Oxidation (M); Phospho (ST)
768	779	495.575	1483.7	1483.69	10.1	1	59	3.1e-06	1		K.MIFEGPNKLSPR.I + Oxidation (M); Phospho (ST)
768	779	495.575	1483.7	1483.69	10.3	1	59	2.7e-06	1		K.MIFEGPNKLSPR.I + Oxidation (M); Phospho (ST)
768	779	495.575	1483.7	1483.69	10.3	1	59	3.9e-06	1		K.MIFEGPNKLSPR.I + Oxidation (M); Phospho (ST)
768	779	742.86	1483.7	1483.69	10.3	1	60	2.4e-06	1		K.MIFEGPNKLSPR.I + Oxidation (M); Phospho (ST)
768	779	742.86	1483.7	1483.69	10.3	1	50	2.1e-05	1		K.MIFEGPNKLSPR.I + Oxidation (M); Phospho (ST)
768	779	495.576	1483.7	1483.69	10.4	1	64	1.2e-06	1		K.MIFEGPNKLSPR.I + Oxidation (M); Phospho (ST)
768	779	495.576	1483.7	1483.69	10.4	1	62	1.7e-06	1		K.MIFEGPNKLSPR.I + Oxidation (M); Phospho (ST)
768	779	495.576	1483.71	1483.69	10.7	1	55	1.4e-05	1		K.MIFEGPNKLSPR.I + Oxidation (M); Phospho (ST)
768	779	495.576	1483.71	1483.69	10.8	1	52	2.7e-05	1		K.MIFEGPNKLSPR.I + Oxidation (M); Phospho (ST)
768	779	742.86	1483.71	1483.69	10.8	1	95	3.8e-09	1		K.MIFEGPNKLSPR.I + Oxidation (M); Phospho (ST)
768	779	495.576	1483.71	1483.69	10.9	1	58	4.9e-06	1		K.MIFEGPNKLSPR.I + Oxidation (M); Phospho (ST)
768	779	495.576	1483.71	1483.69	11.5	1	56	5.5e-06	1		K.MIFEGPNKLSPR.I + Oxidation (M); Phospho (ST)
768	779	742.861	1483.71	1483.69	12.1	1	39	0.00023	1		K.MIFEGPNKLSPR.I + Oxidation (M); Phospho (ST)
768	779	495.58	1483.72	1483.69	19.4	1	60	3.5e-06	1		K.MIFEGPNKLSPR.I + Oxidation (M); Phospho (ST)
780	790	562.31	1122.61	1122.6	1.9	0	38	0.00025	1		R.IDGPPTPASLR.F
780	790	562.314	1122.61	1122.6	9.39	0	57	4.1e-06	1		R.IDGPPTPASLR.F
780	790	562.315	1122.61	1122.6	10.3	0	53	1.1e-05	1		R.IDGPPTPASLR.F
780	790	562.315	1122.62	1122.6	10.6	0	64	2.5e-06	1		R.IDGPPTPASLR.F
780	790	562.315	1122.62	1122.6	11.3	0	62	1.7e-06	1		R.IDGPPTPASLR.F
780	790	562.316	1122.62	1122.6	12.9	0	65	7.9e-07	1		R.IDGPPTPASLR.F
780	790	602.297	1202.58	1202.57	7.54	0	30	0.0015	1		R.IDGPPTPASLR.F + Phospho (ST)
780	790	602.297	1202.58	1202.57	8.67	0	45	6.5e-05	1		R.IDGPPTPASLR.F + Phospho (ST)
780	790	602.297	1202.58	1202.57	8.75	0	38	0.00026	1		R.IDGPPTPASLR.F + Phospho (ST)
780	790	602.297	1202.58	1202.57	8.83	0	50	1.9e-05	1		R.IDGPPTPASLR.F + Phospho (ST)
780	790	602.298	1202.58	1202.57	9.37	0	33	0.00086	1		R.IDGPPTPASLR.F + Phospho (ST)
780	790	602.298	1202.58	1202.57	10.7	0	36	0.00038	1		R.IDGPPTPASLR.F + Phospho (ST)
780	790	602.299	1202.58	1202.57	10.8	0	44	8.7e-05	1		R.IDGPPTPASLR.F + Phospho (ST)
780	790	602.299	1202.58	1202.57	11	0	35	0.0006	1		R.IDGPPTPASLR.F + Phospho (ST)
780	790	602.299	1202.58	1202.57	11	0	40	0.00021	1		R.IDGPPTPASLR.F + Phospho (ST)
780	790	602.299	1202.58	1202.57	11	0	49	2.7e-05	1		R.IDGPPTPASLR.F + Phospho (ST)
780	790	602.3	1202.59	1202.57	13.1	0	36	0.0013	1		R.IDGPPTPASLR.F + Phospho (ST)
780	790	642.28	1282.55	1282.54	7.39	0	16	0.032	1		R.IDGPPTPASLR.F + 2 Phospho (ST)
780	790	642.282	1282.55	1282.54	10	0	45	5.7e-05	1		R.IDGPPTPASLR.F + 2 Phospho (ST)
780	790	642.282	1282.55	1282.54	10.5	0	54	8.4e-06	1		R.IDGPPTPASLR.F + 2 Phospho (ST)
780	805	878.42	2632.24	2632.21	10.5	1	11	0.16	1		R.IDGPPTPASLRFDGSPGQMGGGGPLR.F + Oxidation (M); Phospho (ST)
780	805	905.075	2712.2	2712.18	9.62	1	41	0.00016	1		R.IDGPPTPASLRFDGSPGQMGGGGPLR.F + Oxidation (M); 2 Phospho (ST)
780	805	905.075	2712.2	2712.18	9.93	1	5	0.37	1		R.IDGPPTPASLRFDGSPGQMGGGGPLR.F + Oxidation (M); 2 Phospho (ST)
780	805	931.732	2792.17	2792.14	10.8	1	14	0.045	1		R.IDGPPTPASLRFDGSPGQMGGGGPLR.F + Oxidation (M); 3 Phospho (ST)
791	805	716.843	1431.67	1431.66	9.89	0	98	6.7e-10	1		R.FDGSPGQMGGGGPLR.F
791	805	483.56	1447.66	1447.65	4.65	0	26	0.043	1		R.FDGSPGQMGGGGPLR.F + Oxidation (M)
791	805	724.84	1447.67	1447.65	9.52	0	58	3.8e-06	1		R.FDGSPGQMGGGGPLR.F + Oxidation (M)
791	805	724.84	1447.67	1447.65	9.67	0	30	0.0017	1		R.FDGSPGQMGGGGPLR.F + Oxidation (M)
791	805	724.841	1447.67	1447.65	10.3	0	77	6.5e-08	1		R.FDGSPGQMGGGGPLR.F + Oxidation (M)
791	805	756.827	1511.64	1511.62	10.8	0	76	7.7e-08	1		R.FDGSPGQMGGGGPLR.F + Phospho (ST)
791	805	764.824	1527.63	1527.62	10.4	0	70	2.9e-07	1		R.FDGSPGQMGGGGPLR.F + Oxidation (M); Phospho (ST)
806	820	786.89	1571.77	1571.75	8.89	0	74	1.5e-07	1		R.FEGPQGQLGGGCPLR.F
806	820	786.892	1571.77	1571.75	11.9	0	16	0.036	1		R.FEGPQGQLGGGCPLR.F
821	833	662.363	1322.71	1322.7	9.45	0	47	4e-05	1		R.FEGPPGPVGTPLR.F
834	847	675.339	1348.66	1348.65	8.82	0	81	2.7e-08	1		R.FEGPIGQAGGGGFR.F
848	855	431.728	861.442	861.434	9.19	0	47	0.00026	1		R.FEGSPGLR.F
848	855	431.729	861.443	861.434	10.2	0	47	0.00027	1		R.FEGSPGLR.F
848	855	431.729	861.443	861.434	10.3	0	47	0.00027	1		R.FEGSPGLR.F
848	855	431.729	861.444	861.434	11.6	0	54	4.3e-05	1		R.FEGSPGLR.F
848	855	471.712	941.409	941.401	8.54	0	27	0.019	1		R.FEGSPGLR.F + Phospho (ST)
848	855	471.712	941.409	941.401	8.64	0	39	0.003	1		R.FEGSPGLR.F + Phospho (ST)
848	855	471.712	941.409	941.401	8.83	0	40	0.0018	1		R.FEGSPGLR.F + Phospho (ST)
848	864	641.617	1921.83	1921.81	9.33	1	20	0.018	1		R.FEGSPGLRFEGSPGGLR.F + 2 Phospho (ST)
856	864	460.24	918.465	918.456	10.4	0	32	0.0069	1		R.FEGSPGGLR.F
856	864	460.241	918.467	918.456	11.7	0	35	0.004	1		R.FEGSPGGLR.F
856	864	500.22	998.425	998.422	3.2	0	53	1.2e-05	1		R.FEGSPGGLR.F + Phospho (ST)
969	981	735.374	1468.73	1468.72	11.1	0	24	0.012	1	U	R.FEGQHNQLGGNLR.F
969	981	490.586	1468.74	1468.72	12.3	0	53	0.0001	1	U	R.FEGQHNQLGGNLR.F
1008	1019	586.812	1171.61	1171.6	9.7	0	51	0.00016	1	U	R.FEGPSVPGGGLR.I
1020	1030	540.798	1079.58	1079.57	8.45	0	67	2.5e-06	1	U	R.IEGPLGQGGPR.F
1020	1030	540.798	1079.58	1079.57	8.67	0	64	9.4e-06	1	U	R.IEGPLGQGGPR.F
1039	1051	706.376	1410.74	1410.73	8.84	0	63	1.3e-06	1	U	R.FDGQPGQPSLLPR.F
1039	1051	706.376	1410.74	1410.73	8.92	0	30	0.0015	1	U	R.FDGQPGQPSLLPR.F
1039	1051	706.376	1410.74	1410.73	9.06	0	51	1.7e-05	1	U	R.FDGQPGQPSLLPR.F
1039	1051	706.376	1410.74	1410.73	9.11	0	78	4.4e-08	1	U	R.FDGQPGQPSLLPR.F
1039	1051	471.254	1410.74	1410.73	9.88	0	60	2.6e-06	1	U	R.FDGQPGQPSLLPR.F
1039	1051	706.377	1410.74	1410.73	9.98	0	8	0.19	1	U	R.FDGQPGQPSLLPR.F
1039	1051	706.377	1410.74	1410.73	10.2	0	66	6.3e-07	1	U	R.FDGQPGQPSLLPR.F
1039	1051	706.377	1410.74	1410.73	10.2	0	90	3.8e-09	1	U	R.FDGQPGQPSLLPR.F
1039	1051	706.378	1410.74	1410.73	10.6	0	50	2e-05	1	U	R.FDGQPGQPSLLPR.F
1039	1051	706.378	1410.74	1410.73	10.7	0	66	8.5e-07	1	U	R.FDGQPGQPSLLPR.F
1039	1051	706.378	1410.74	1410.73	10.8	0	52	1.3e-05	1	U	R.FDGQPGQPSLLPR.F
1039	1051	706.378	1410.74	1410.73	11.3	0	18	0.021	1	U	R.FDGQPGQPSLLPR.F
1039	1051	706.38	1410.75	1410.73	14.1	0	24	0.0052	1	U	R.FDGQPGQPSLLPR.F
1039	1051	706.38	1410.75	1410.73	14.1	0	22	0.0081	1	U	R.FDGQPGQPSLLPR.F
1075	1086	442.562	1324.66	1324.65	9.33	0	3	1.5	2	U	R.FDGPPGQQVQPR.F
1075	1086	663.34	1324.67	1324.65	10.1	0	82	9.7e-08	1	U	R.FDGPPGQQVQPR.F
1087	1093	409.715	817.415	817.408	8.39	0	30	0.019	1	U	R.FDGVPQR.F
1087	1093	409.715	817.416	817.408	9.85	0	29	0.047	1	U	R.FDGVPQR.F
1105	1115	608.84	1215.67	1215.66	3.51	0	16	0.037	1	U	R.FDIPLGLQGTR.F
1105	1115	608.84	1215.67	1215.66	3.51	0	18	0.019	1	U	R.FDIPLGLQGTR.F
1105	1115	608.84	1215.67	1215.66	3.51	0	36	0.00059	1	U	R.FDIPLGLQGTR.F
1105	1115	608.84	1215.67	1215.66	3.51	0	13	0.055	1	U	R.FDIPLGLQGTR.F
1105	1115	608.84	1215.67	1215.66	3.51	0	24	0.0058	1	U	R.FDIPLGLQGTR.F
1105	1115	608.843	1215.67	1215.66	8.61	0	71	3.9e-07	1	U	R.FDIPLGLQGTR.F
1105	1115	608.843	1215.67	1215.66	9.12	0	91	2.7e-09	1	U	R.FDIPLGLQGTR.F
1105	1115	608.843	1215.67	1215.66	9.28	0	40	0.00034	1	U	R.FDIPLGLQGTR.F
1105	1115	608.844	1215.67	1215.66	9.69	0	30	0.0017	1	U	R.FDIPLGLQGTR.F
1105	1115	608.844	1215.67	1215.66	9.71	0	20	0.013	1	U	R.FDIPLGLQGTR.F
1105	1115	608.844	1215.67	1215.66	9.76	0	27	0.0032	1	U	R.FDIPLGLQGTR.F
1105	1115	608.844	1215.67	1215.66	9.82	0	34	0.0009	1	U	R.FDIPLGLQGTR.F
1105	1115	608.844	1215.67	1215.66	10	0	28	0.0054	1	U	R.FDIPLGLQGTR.F
1105	1115	608.844	1215.67	1215.66	10.2	0	67	4.8e-07	1	U	R.FDIPLGLQGTR.F
1105	1115	608.844	1215.67	1215.66	10.2	0	14	0.047	1	U	R.FDIPLGLQGTR.F
1105	1115	406.232	1215.67	1215.66	10.4	0	46	6.7e-05	1	U	R.FDIPLGLQGTR.F
1105	1115	608.844	1215.67	1215.66	10.5	0	62	1.6e-06	1	U	R.FDIPLGLQGTR.F
1105	1115	608.844	1215.67	1215.66	10.5	0	26	0.0035	1	U	R.FDIPLGLQGTR.F
1105	1115	608.844	1215.67	1215.66	10.6	0	66	9.6e-07	1	U	R.FDIPLGLQGTR.F
1105	1115	608.844	1215.67	1215.66	10.6	0	31	0.0013	1	U	R.FDIPLGLQGTR.F
1105	1115	608.844	1215.67	1215.66	10.7	0	27	0.0051	1	U	R.FDIPLGLQGTR.F
1105	1115	608.844	1215.67	1215.66	10.8	0	45	6.1e-05	1	U	R.FDIPLGLQGTR.F
1105	1115	608.844	1215.67	1215.66	10.8	0	77	6.5e-08	1	U	R.FDIPLGLQGTR.F
1105	1115	608.845	1215.67	1215.66	10.9	0	54	1e-05	1	U	R.FDIPLGLQGTR.F
1105	1115	608.845	1215.67	1215.66	10.9	0	22	0.0091	1	U	R.FDIPLGLQGTR.F
1105	1115	608.845	1215.67	1215.66	11	0	16	0.029	1	U	R.FDIPLGLQGTR.F
1105	1115	608.845	1215.67	1215.66	11.3	0	38	0.00027	1	U	R.FDIPLGLQGTR.F
1105	1115	608.845	1215.68	1215.66	11.6	0	20	0.013	1	U	R.FDIPLGLQGTR.F
1105	1115	608.845	1215.68	1215.66	12	0	53	1.1e-05	1	U	R.FDIPLGLQGTR.F
1105	1115	608.845	1215.68	1215.66	12.1	0	57	7.3e-06	1	U	R.FDIPLGLQGTR.F
1105	1115	608.845	1215.68	1215.66	12.1	0	77	1.2e-07	1	U	R.FDIPLGLQGTR.F
1105	1115	608.85	1215.69	1215.66	20	0	42	0.00014	1	U	R.FDIPLGLQGTR.F
1105	1123	550.289	2197.13	2197.1	10.2	1	22	0.0084	1	U	R.FDIPLGLQGTRFDNHPSQR.L
1105	1123	550.289	2197.13	2197.1	11.1	1	21	0.0098	1	U	R.FDIPLGLQGTRFDNHPSQR.L
1124	1154	845.912	3379.62	3379.59	10.1	0	51	1.7e-05	1	U	R.LESVSFNQTGPYNDPPGNAFNAPSQGLQFQR.H
1124	1154	1127.55	3379.62	3379.59	11.1	0	47	4e-05	1	U	R.LESVSFNQTGPYNDPPGNAFNAPSQGLQFQR.H
1124	1154	1127.55	3379.62	3379.59	11.1	0	38	0.00027	1	U	R.LESVSFNQTGPYNDPPGNAFNAPSQGLQFQR.H
1124	1154	1154.2	3459.59	3459.55	11.6	0	24	0.0054	1	U	R.LESVSFNQTGPYNDPPGNAFNAPSQGLQFQR.H + Phospho (ST)
1155	1184	823.139	3288.53	3288.51	5.47	0	79	4.2e-08	1	U	R.HEQIFDSPQGPNFNGPHGPGNQSFSNPLNR.A
1155	1184	823.142	3288.54	3288.51	9.65	0	90	3.9e-09	1	U	R.HEQIFDSPQGPNFNGPHGPGNQSFSNPLNR.A
1155	1184	1097.19	3288.54	3288.51	9.98	0	57	5e-06	1	U	R.HEQIFDSPQGPNFNGPHGPGNQSFSNPLNR.A
1155	1184	823.143	3288.54	3288.51	10.6	0	83	1.6e-08	1	U	R.HEQIFDSPQGPNFNGPHGPGNQSFSNPLNR.A
1155	1184	843.134	3368.51	3368.47	9.21	0	70	3e-07	1	U	R.HEQIFDSPQGPNFNGPHGPGNQSFSNPLNR.A + Phospho (ST)
1155	1184	843.134	3368.51	3368.47	9.49	0	75	1e-07	1	U	R.HEQIFDSPQGPNFNGPHGPGNQSFSNPLNR.A + Phospho (ST)
1155	1184	1123.84	3368.51	3368.47	10.9	0	66	6.9e-07	1	U	R.HEQIFDSPQGPNFNGPHGPGNQSFSNPLNR.A + Phospho (ST)
1185	1193	527.24	1052.46	1052.46	8.06	0	31	0.0012	1	U	R.ASGHYFDEK.N
1185	1193	567.22	1132.43	1132.42	2.48	0	18	0.021	1	U	R.ASGHYFDEK.N + Phospho (ST)
1185	1193	567.223	1132.43	1132.42	7.08	0	14	0.05	1	U	R.ASGHYFDEK.N + Phospho (ST)
1185	1193	567.223	1132.43	1132.42	7.32	0	33	0.00084	1	U	R.ASGHYFDEK.N + Phospho (ST)
1185	1257	769.995	7689.88	7689.79	11.1	1	2	0.66	1	U	R.ASGHYFDEKNLQSSQFGNFGNIPAPMTVGNIQASQQVLSGVAQPVAFGQGQQFLPVHPQNPGFVQNPSGALPK.A + Oxidation (M)
1194	1257	1332.09	6655.41	6655.35	9.09	0	6	0.28	1	U	K.NLQSSQFGNFGNIPAPMTVGNIQASQQVLSGVAQPVAFGQGQQFLPVHPQNPGFVQNPSGALPK.A + Oxidation (M)
1258	1275	1038.51	2075.01	2075	4.57	0	27	0.0033	1	U	K.AYPDNHLSQVDVNELFSK.L
1258	1275	1038.51	2075.01	2075	8.75	0	25	0.0046	1	U	K.AYPDNHLSQVDVNELFSK.L
1258	1275	692.679	2075.02	2075	9.38	0	1	0.75	1	U	K.AYPDNHLSQVDVNELFSK.L
1258	1275	692.679	2075.02	2075	9.4	0	39	0.00024	1	U	K.AYPDNHLSQVDVNELFSK.L
1258	1275	692.679	2075.02	2075	9.4	0	34	0.0006	1	U	K.AYPDNHLSQVDVNELFSK.L
1258	1275	692.679	2075.02	2075	9.84	0	16	0.047	1	U	K.AYPDNHLSQVDVNELFSK.L
1258	1275	692.68	2075.02	2075	10.1	0	39	0.00024	1	U	K.AYPDNHLSQVDVNELFSK.L
1258	1275	692.68	2075.02	2075	10.2	0	31	0.0013	1	U	K.AYPDNHLSQVDVNELFSK.L
1258	1275	1038.52	2075.02	2075	10.3	0	47	3.6e-05	1	U	K.AYPDNHLSQVDVNELFSK.L
1258	1275	692.68	2075.02	2075	10.3	0	34	0.00067	1	U	K.AYPDNHLSQVDVNELFSK.L
1258	1275	692.68	2075.02	2075	10.4	0	43	0.0001	1	U	K.AYPDNHLSQVDVNELFSK.L
1258	1275	692.68	2075.02	2075	10.4	0	32	0.00093	1	U	K.AYPDNHLSQVDVNELFSK.L
1258	1275	692.68	2075.02	2075	10.4	0	38	0.00053	1	U	K.AYPDNHLSQVDVNELFSK.L
1258	1275	692.68	2075.02	2075	10.7	0	18	0.034	1	U	K.AYPDNHLSQVDVNELFSK.L
1258	1275	692.68	2075.02	2075	10.7	0	5	0.31	1	U	K.AYPDNHLSQVDVNELFSK.L
1258	1275	692.68	2075.02	2075	10.8	0	21	0.011	1	U	K.AYPDNHLSQVDVNELFSK.L
1258	1275	692.68	2075.02	2075	10.9	0	14	0.061	1	U	K.AYPDNHLSQVDVNELFSK.L
1258	1275	692.68	2075.02	2075	11	0	40	0.00018	1	U	K.AYPDNHLSQVDVNELFSK.L
1258	1275	692.68	2075.02	2075	11.1	0	29	0.002	1	U	K.AYPDNHLSQVDVNELFSK.L
1258	1275	692.68	2075.02	2075	11.1	0	38	0.00027	1	U	K.AYPDNHLSQVDVNELFSK.L
1258	1275	692.681	2075.02	2075	11.5	0	41	0.00014	1	U	K.AYPDNHLSQVDVNELFSK.L
1258	1275	692.681	2075.02	2075	11.5	0	1	0.85	1	U	K.AYPDNHLSQVDVNELFSK.L
1258	1275	692.681	2075.02	2075	11.6	0	19	0.018	1	U	K.AYPDNHLSQVDVNELFSK.L
1258	1275	692.681	2075.02	2075	11.6	0	4	0.38	1	U	K.AYPDNHLSQVDVNELFSK.L
1258	1275	692.681	2075.02	2075	11.6	0	6	0.3	1	U	K.AYPDNHLSQVDVNELFSK.L
1258	1275	692.681	2075.02	2075	12.1	0	14	0.044	1	U	K.AYPDNHLSQVDVNELFSK.L
1258	1275	1038.52	2075.03	2075	14.2	0	37	0.00037	1	U	K.AYPDNHLSQVDVNELFSK.L
1258	1283	589.331	2941.62	2941.59	9.49	2	1	0.81	1	U	K.AYPDNHLSQVDVNELFSKLLKTGILK.L
1284	1327	1226.57	4902.27	4902.22	8.89	0	24	0.0054	1	U	K.LSQTDSATTQVSEVTAQPPPEEEEDQNEDQDVPDLTNFTVEELK.Q
1328	1336	575.807	1149.6	1149.59	8.36	1	50	0.00016	1	U	K.QRYDSVINR.L
1328	1336	575.808	1149.6	1149.59	10.7	1	50	8.4e-05	1	U	K.QRYDSVINR.L
1330	1336	433.726	865.437	865.429	8.19	0	35	0.00086	1	U	R.YDSVINR.L
1330	1336	433.726	865.437	865.429	8.93	0	54	2.6e-05	1	U	R.YDSVINR.L
1330	1336	433.726	865.437	865.429	8.98	0	54	2.4e-05	1	U	R.YDSVINR.L
1330	1336	433.726	865.438	865.429	9.59	0	54	2.6e-05	1	U	R.YDSVINR.L
1330	1336	433.726	865.438	865.429	9.67	0	39	0.00041	1	U	R.YDSVINR.L
1330	1336	433.726	865.438	865.429	10.3	0	48	6.6e-05	1	U	R.YDSVINR.L
1330	1336	433.727	865.439	865.429	10.6	0	54	2.7e-05	1	U	R.YDSVINR.L
1330	1336	433.727	865.439	865.429	10.9	0	54	2.5e-05	1	U	R.YDSVINR.L
1330	1336	433.73	865.445	865.429	18.6	0	20	0.014	1	U	R.YDSVINR.L
1330	1336	433.73	865.445	865.429	18.6	0	48	6.5e-05	1	U	R.YDSVINR.L
1337	1349	804.85	1607.69	1607.69	-2.49	0	90	8.9e-09	1	U	R.LYTGIQCYSCGMR.F
1337	1349	804.86	1607.7	1607.69	9.29	0	49	2.9e-05	1	U	R.LYTGIQCYSCGMR.F
1337	1349	804.86	1607.71	1607.69	9.95	0	65	1e-06	1	U	R.LYTGIQCYSCGMR.F
1337	1349	804.86	1607.71	1607.69	10.2	0	67	5e-07	1	U	R.LYTGIQCYSCGMR.F
1337	1349	804.861	1607.71	1607.69	11	0	67	8.2e-07	1	U	R.LYTGIQCYSCGMR.F
1337	1349	804.861	1607.71	1607.69	11.7	0	60	2.8e-06	1	U	R.LYTGIQCYSCGMR.F
1337	1349	812.856	1623.7	1623.68	8.58	0	37	0.00035	1	U	R.LYTGIQCYSCGMR.F + Oxidation (M)
1337	1349	812.857	1623.7	1623.68	9.44	0	66	6.6e-07	1	U	R.LYTGIQCYSCGMR.F + Oxidation (M)
1337	1349	812.857	1623.7	1623.68	9.6	0	49	2.4e-05	1	U	R.LYTGIQCYSCGMR.F + Oxidation (M)
1337	1349	812.857	1623.7	1623.68	9.73	0	59	3.9e-06	1	U	R.LYTGIQCYSCGMR.F + Oxidation (M)
1337	1349	812.858	1623.7	1623.68	10.6	0	45	5.8e-05	1	U	R.LYTGIQCYSCGMR.F + Oxidation (M)
1337	1349	812.858	1623.7	1623.68	10.7	0	54	7.8e-06	1	U	R.LYTGIQCYSCGMR.F + Oxidation (M)
1337	1349	542.241	1623.7	1623.68	11	0	34	0.0006	1	U	R.LYTGIQCYSCGMR.F + Oxidation (M)
1337	1349	812.86	1623.71	1623.68	13	0	25	0.0042	1	U	R.LYTGIQCYSCGMR.F + Oxidation (M)
1350	1367	564.51	2254.01	2254.01	1.3	0	5	0.4	1	U	R.FTTSQTDVYADHLDWHYR.Q
1350	1367	564.51	2254.01	2254.01	1.3	0	50	3.1e-05	1	U	R.FTTSQTDVYADHLDWHYR.Q
1350	1367	564.51	2254.01	2254.01	1.3	0	30	0.0014	1	U	R.FTTSQTDVYADHLDWHYR.Q
1350	1367	564.51	2254.01	2254.01	1.3	0	65	1.1e-06	1	U	R.FTTSQTDVYADHLDWHYR.Q
1350	1367	1128.02	2254.02	2254.01	7.01	0	76	8.1e-08	1	U	R.FTTSQTDVYADHLDWHYR.Q
1350	1367	564.514	2254.03	2254.01	8.04	0	81	2.7e-08	1	U	R.FTTSQTDVYADHLDWHYR.Q
1350	1367	752.35	2254.03	2254.01	8.54	0	100	3.9e-10	1	U	R.FTTSQTDVYADHLDWHYR.Q
1350	1367	752.35	2254.03	2254.01	8.58	0	84	1.5e-08	1	U	R.FTTSQTDVYADHLDWHYR.Q
1350	1367	752.35	2254.03	2254.01	8.73	0	88	5.9e-09	1	U	R.FTTSQTDVYADHLDWHYR.Q
1350	1367	564.514	2254.03	2254.01	9.16	0	60	2.5e-06	1	U	R.FTTSQTDVYADHLDWHYR.Q
1350	1367	1128.02	2254.03	2254.01	9.25	0	81	2.7e-08	1	U	R.FTTSQTDVYADHLDWHYR.Q
1350	1367	564.515	2254.03	2254.01	9.4	0	81	2.4e-08	1	U	R.FTTSQTDVYADHLDWHYR.Q
1350	1367	564.515	2254.03	2254.01	9.78	0	58	6.1e-06	1	U	R.FTTSQTDVYADHLDWHYR.Q
1350	1367	564.515	2254.03	2254.01	10.1	0	75	8.7e-08	1	U	R.FTTSQTDVYADHLDWHYR.Q
1350	1367	564.515	2254.03	2254.01	10.2	0	76	8.3e-08	1	U	R.FTTSQTDVYADHLDWHYR.Q
1350	1367	752.351	2254.03	2254.01	10.2	0	78	7.1e-08	1	U	R.FTTSQTDVYADHLDWHYR.Q
1350	1367	564.515	2254.03	2254.01	10.4	0	57	4.7e-06	1	U	R.FTTSQTDVYADHLDWHYR.Q
1350	1367	564.515	2254.03	2254.01	10.6	0	50	2.2e-05	1	U	R.FTTSQTDVYADHLDWHYR.Q
1350	1367	564.515	2254.03	2254.01	10.7	0	45	5.8e-05	1	U	R.FTTSQTDVYADHLDWHYR.Q
1350	1367	564.516	2254.03	2254.01	11.2	0	60	2.5e-06	1	U	R.FTTSQTDVYADHLDWHYR.Q
1350	1367	564.516	2254.03	2254.01	11.6	0	27	0.0032	1	U	R.FTTSQTDVYADHLDWHYR.Q
1350	1367	564.52	2254.05	2254.01	19	0	65	7.9e-07	1	U	R.FTTSQTDVYADHLDWHYR.Q
1350	1367	564.52	2254.05	2254.01	19	0	38	0.00025	1	U	R.FTTSQTDVYADHLDWHYR.Q
1350	1367	564.52	2254.05	2254.01	19	0	46	4.6e-05	1	U	R.FTTSQTDVYADHLDWHYR.Q
1412	1419	476.78	951.545	951.539	6.86	0	20	0.013	1	U	K.VHEEVVLK.T
1412	1419	476.78	951.546	951.539	7.25	0	11	0.1	1	U	K.VHEEVVLK.T
1412	1419	476.78	951.546	951.539	7.61	0	41	0.00048	1	U	K.VHEEVVLK.T
1412	1419	476.781	951.546	951.539	7.85	0	41	0.00023	1	U	K.VHEEVVLK.T
1412	1419	476.781	951.546	951.539	7.88	0	31	0.0012	1	U	K.VHEEVVLK.T
1412	1419	476.781	951.548	951.539	9.15	0	37	0.00036	1	U	K.VHEEVVLK.T
1412	1419	476.781	951.548	951.539	9.51	0	36	0.0014	1	U	K.VHEEVVLK.T
1412	1419	476.781	951.548	951.539	9.61	0	41	0.00074	1	U	K.VHEEVVLK.T
1412	1419	476.781	951.548	951.539	9.96	0	36	0.0012	1	U	K.VHEEVVLK.T
1412	1419	476.782	951.549	951.539	10.2	0	41	0.0005	1	U	K.VHEEVVLK.T
1412	1419	476.782	951.549	951.539	10.4	0	22	0.11	1	U	K.VHEEVVLK.T
1412	1419	476.782	951.549	951.539	10.4	0	27	0.003	1	U	K.VHEEVVLK.T
1412	1419	476.782	951.549	951.539	10.7	0	38	0.00035	1	U	K.VHEEVVLK.T
1412	1419	476.782	951.549	951.539	11	0	41	0.00096	1	U	K.VHEEVVLK.T
1412	1419	476.782	951.55	951.539	11.2	0	41	0.00046	1	U	K.VHEEVVLK.T
1412	1419	476.783	951.552	951.539	13.2	0	38	0.0019	1	U	K.VHEEVVLK.T
1412	1425	527.63	1579.87	1579.86	7.1	1	14	0.051	1	U	K.VHEEVVLKTQEAAK.E
1412	1425	527.632	1579.87	1579.86	10.2	1	55	7.6e-06	1	U	K.VHEEVVLKTQEAAK.E
1412	1425	554.287	1659.84	1659.82	9.09	1	28	0.0021	1	U	K.VHEEVVLKTQEAAK.E + Phospho (ST)
1426	1464	1182.78	4727.09	4727.04	11.2	1	1	0.74	1	U	K.EKEFQSVPAGPAGAVESCEICQEQFEQYWDEEEEEWHLK.N
1473	1496	961.745	2882.21	2882.18	11.1	0	33	0.00089	1	U	K.IYHPSCYEDYQNTSSFDCTPSPSK.T
1497	1511	855.985	1709.95	1709.94	9.59	0	36	0.00042	1	U	K.TPVENPLNIMLNIVK.N + Oxidation (M)
1512	1522	658.799	1315.58	1315.57	9.23	0	54	9.2e-06	1	U	K.NELQEPCDSPK.V
1512	1522	658.8	1315.59	1315.57	10.7	0	67	5.3e-07	1	U	K.NELQEPCDSPK.V
1512	1522	658.8	1315.59	1315.57	10.7	0	58	3.8e-06	1	U	K.NELQEPCDSPK.V
1512	1522	698.782	1395.55	1395.54	7.97	0	27	0.0028	1	U	K.NELQEPCDSPK.V + Phospho (ST)
1512	1522	698.782	1395.55	1395.54	8.99	0	44	6.7e-05	1	U	K.NELQEPCDSPK.V + Phospho (ST)
1512	1524	812.365	1622.71	1622.7	8.43	1	31	0.0011	1	U	K.NELQEPCDSPKVK.E + Phospho (ST)
1512	1524	541.912	1622.71	1622.7	8.5	1	15	0.04	1	U	K.NELQEPCDSPKVK.E + Phospho (ST)
1512	1527	679.97	2036.89	2036.89	0.38	2	17	0.028	1	U	K.NELQEPCDSPKVKEER.I + Phospho (ST)
1512	1527	510.23	2036.89	2036.89	1.72	2	27	0.0031	1	U	K.NELQEPCDSPKVKEER.I + Phospho (ST)
1512	1527	679.975	2036.9	2036.89	7.45	2	19	0.018	1	U	K.NELQEPCDSPKVKEER.I + Phospho (ST)
1512	1527	510.233	2036.9	2036.89	8.66	2	64	1.1e-06	1	U	K.NELQEPCDSPKVKEER.I + Phospho (ST)
1512	1527	1019.46	2036.91	2036.89	10.1	2	70	3e-07	1	U	K.NELQEPCDSPKVKEER.I + Phospho (ST)
1512	1527	679.977	2036.91	2036.89	10.5	2	53	1.2e-05	1	U	K.NELQEPCDSPKVKEER.I + Phospho (ST)
1512	1527	679.977	2036.91	2036.89	11.2	2	38	0.00025	1	U	K.NELQEPCDSPKVKEER.I + Phospho (ST)
1512	1527	679.977	2036.91	2036.89	11.3	2	42	0.0001	1	U	K.NELQEPCDSPKVKEER.I + Phospho (ST)
1523	1546	695.84	2779.33	2779.3	11.6	2	20	0.012	1	U	K.VKEERIDTPPACTEESIATPSEIK.T + Phospho (ST)
1528	1546	1030.01	2058	2057.98	9.02	0	98	6.6e-10	1	U	R.IDTPPACTEESIATPSEIK.T
1528	1546	1069.99	2137.97	2137.95	7.69	0	70	2.9e-07	1	U	R.IDTPPACTEESIATPSEIK.T + Phospho (ST)
1528	1555	1011.82	3032.43	3032.4	9.26	1	12	0.078	1	U	R.IDTPPACTEESIATPSEIKTENDTVESV.-
1528	1555	1011.82	3032.44	3032.4	11.5	1	13	0.065	1	U	R.IDTPPACTEESIATPSEIKTENDTVESV.-
1528	1555	1038.47	3112.4	3112.37	10.6	1	6	0.27	1	U	R.IDTPPACTEESIATPSEIKTENDTVESV.- + Phospho (ST)
1547	1555	497.226	992.438	992.43	8.58	0	14	0.045	1	U	K.TENDTVESV.-
1547	1555	497.227	992.439	992.43	9.34	0	17	0.024	1	U	K.TENDTVESV.-
1547	1555	497.227	992.439	992.43	9.43	0	18	0.021	1	U	K.TENDTVESV.-

## Sheet: summary
AA positions of phosphorylated residues identified in the 3 MS experiments
residues found phosphorylated in 2 out of 3 experiments were considered reproducibly phosphorylated
ph AA position	experiment1	experiment2	experiment3		reproducible in 2/3 experiments
T5	no	no	yes
S120/T121	yes	yes	yes		S120/T121
138-164	no	no	yes
165-196	yes	yes	yes		169-196
232-255	no	no	yes
268-291	no	no	yes
279-291	no	no	yes
316-328	no	no	yes
S370, S372	yes	no	no
386-399	no	no	yes
457-466	no	no	yes
S487,S489,S494	yes	yes	yes		S487,S489,S494
507-517	yes	yes	yes		507-517
528-542	yes	yes	yes		528-542
577-592	no	no	yes
599-620	no	no	yes
621-635	no	no	yes
639-654	no	yes	yes		639-654
672-690	no	no	yes
S705	yes	yes	yes		S705
718-732	no	no	yes
T738	no	no	yes
742-762	no	no	yes
S777	yes	yes	yes		S777
780-790	no	no	yes
S794	no	yes	yes		S794
S851	no	no	yes
S859	no	no	yes
1124-1154	no	no	yes
1155-1184	no	no	yes
S1186	no	no	yes
T1420	no	no	yes
1473-1511	no	yes	no
1512-1522	no	no	yes
1523-1546	no	yes	yes		1523-1546
