# Supplementary material for: WNK1 kinase and the termination factor PCF11 connect nuclear mRNA export with transcription
Source: Genes Dev. 2017 Nov 1;31(21):2175–85. doi: 10.1101/gad.303677.117 (PMC5749165; doi:10.1101/gad.303677.117)
Supplement: Supplemental Material [file supp_gad.303677.117_Supplemental_Table_5.xlsx]

## Sheet: Oligos
1	GAAAAGTTTATTTAAGTTACGTGCTGCATGGGATGAAATATTCCCTTG	S120A
2	CAAAGGGAATATTTCATCCCATGCAGCACGTAACTTAAATAAACTTTTC	T121A mutation
3	GAAAAGTTTATTTAAGTTACGTGAAACATGGGATGAAATATTCCC	S120E
4	GGGAATATTTCATCCCATGTTTCACGTAACTAAATAAACTTTTC	mutation
5	GTTTATTTAAGTTACGTTCTGAGTGGGATGAAATATTCCCTTTG	T121E
6	CAAAGGGAATATTTCATCCCACTCAGAACGTAACTTAAATAAAC	mutation
7	AATTTTATCAGTCATCGCTCGAAGACCTGAC	Pcf11 CID amp.
8	TCGAAAGTTTCTTCAAAGGGAATATTTCATCCC
9	AGCCATCTGTTGTTTGCGGCCGCGCCACCATGTCAGAGCAGACGCCGGC	Pcf11 cDNA
10	CACTTGATGTACTGCGCTAGCGGTGGCTGCAGAAACTGACTCGACTGTGTC	amp.
11	ATGTCTAACGATGGCCGCTTTCTC	Wnk1
12	CTGCCTCTCAGACTTTGTTAATTTTCGATC	Exon1
13	TCAGACGACGGTAGGAATCAG	Myc 3’
14	CCTGACCAGGCTTAGATGTTG
15	GATCGCGCTGAGTATAAAAGC	Myc TSS
16	TGCCTCTCGCTGGAATTACTA
17	CAGAACAACTGCTATGCACCA	Act 3’
18	ACACCAGCAGAGAATGAAGGA
19	AATCACCTTGCATCTGTTTGG	Gene desert
20	AAAAGGAGAAACCCAGTGGAA
21	AATCCCTATCTTTAGTCCAATGATGCC	TBP
22	GCTGCGGTACAATCCCAGAACTCT
23	ATATGCTGTGTGAACCGTCGT	SGK1 Fw
24	AGTGTCCTGCAAGTGTCACAT	SGK1 Rv

## Sheet: Peptides
CID SYNTHETIC PEPTIDES
Unmodified	KSLFKLRSTWDC
S120ph	KSLFKLR(Sph)TWDC
T121ph	KSLFKLRS(Tph)WDC
